# Supplementary material for: Crystal structure of 1-{4-[bis­(4-methyl­phen­yl)amino]­phen­yl}ethene-1,2,2-tricarbo­nitrile
Source: Acta Crystallogr E Crystallogr Commun. 2024 Feb 29;80(Pt 3):339–42. doi: 10.1107/S2056989024001804 (PMC10915659; doi:10.1107/S2056989024001804)
Supplement: Supplementary file 1 [file e-80-00339-sup1.cif]

##############################################################################
#                                                                            #
# This CIF contains the data in a paper accepted for publication in          #
# Acta Crystallographica Section E. It conforms to the requirements of       #
# Notes for Authors for Acta Crystallographica Section E, and has been       #
# peer reviewed under the auspices of the IUCr Commission on Journals.       #
#                                                                            #
# Full details of the Crystallographic Information File format               #
# are given in the paper "The Crystallographic Information File (CIF):       #
# a New Standard Archive File for Crystallography" by S. R. Hall, F. H.      #
# Allen and I. D. Brown [Acta Cryst. (1991), A47, 655-685].                  #
#                                                                            #
# The current version of the core CIF dictionary is obtainable from          #
# ftp://ftp.iucr.org/pub/cif_core.dic.                                       #
#                                                                            #
# Software is freely available for graphical display of the structure(s)     #
# in this CIF. For information consult the CIF software page                 #
# http://www.iucr.org/resources/cif/software.                                #
#                                                                            #
# This file may be used for bona fide research purposes within the           #
# scientific community so long as proper attribution is given to the journal # 
# article from which it was obtained.                                        #
#                                                                            #
##############################################################################
data_I
_audit_creation_method     'SHELXL-2018/3'
_journal_date_recd_electronic     2024-02-19
_journal_date_accepted     2024-02-24
_journal_name_full     'Acta Crystallographica, Section E'
_journal_year     2024
_journal_volume     80
_journal_issue      3
_journal_page_first     339
_journal_page_last     342
_journal_paper_category     GO
_journal_paper_doi     10.1107/S2056989024001804
_journal_coeditor_code     NX2005
_publ_contact_author_name     'Mamoun M. Bader'
_publ_contact_author_address
;
Alfasial University, Riyadh, Saudi Arabia
;
_publ_contact_author_email     'mbader@alfaisal.edu'
_publ_contact_author_fax     ?
_publ_contact_author_phone     ?
_publ_section_title
;
Crystal structure of
1-{4-[bis(4-methylphenyl)amino]phenyl}ethene-1,2,2-tricarbonitrile
;
loop_
    _publ_author_name
    _publ_author_footnote
    _publ_author_address
    'Bader, Mamoun M.' .
;
Alfasial University, Riyadh,
Saudi Arabia
;
    'Pham, Phuong-Truc' .
;
Penn State Scranton, Dunmore, PA,
USA
;
_publ_section_synopsis
;
The title compound crystallizes in the centrosymmetric orthorhombic space group
<i>Pbca</i>, with 8 molecules in the unit cell. The main feature noticeable in
the structure is the impact of the tricyanovinyl (TCV) group in forcing
partial planarity of the portion of the molecule carrying the TCV group and
directing the molecular packing in the solid state, resulting in the formation
of \p-stacks of dimers within the unit cell.
;
_chemical_name_systematic
;
1-{4-[Bis(4-methylphenyl)amino]phenyl}ethene-1,2,2-tricarbonitrile
;
_chemical_name_common     13203z
_chemical_formula_moiety     'C25 H18 N4'
_chemical_formula_sum     'C25 H18 N4'
_chemical_formula_iupac     'C25 H18 N4'
_chemical_formula_weight     374.43
_chemical_melting_point     ?
_space_group_crystal_system     orthorhombic
_space_group_name_H-M_alt     'P b c a'
_space_group_name_Hall     '-P 2ac 2ab'
loop_
    _space_group_symop_operation_xyz
    'x, y, z'
    '-x+1/2, -y, z+1/2'
    '-x, y+1/2, -z+1/2'
    'x+1/2, -y+1/2, -z'
    '-x, -y, -z'
    'x-1/2, y, -z-1/2'
    'x, -y-1/2, z-1/2'
    '-x-1/2, y-1/2, z'
_cell_length_a     16.8662(15)
_cell_length_b     12.8555(11)
_cell_length_c     18.7561(16)
_cell_angle_alpha     90
_cell_angle_beta     90
_cell_angle_gamma     90
_cell_volume     4066.8(6)
_cell_formula_units_Z     8
_cell_measurement_reflns_used     2998
_cell_measurement_theta_min     2.17
_cell_measurement_theta_max     24.56
_cell_measurement_temperature     173(2)
_exptl_crystal_description     Plate
_exptl_crystal_colour     Red
_exptl_crystal_size_max     0.350
_exptl_crystal_size_mid     0.320
_exptl_crystal_size_min     0.025
_exptl_crystal_density_diffrn     1.223
_exptl_crystal_density_meas     ?
_exptl_crystal_density_method     ?
_exptl_crystal_F_000     1568
_exptl_absorpt_coefficient_mu     0.074
_exptl_absorpt_correction_type     multi-scan
_exptl_absorpt_process_details
;
(SADABS; Krause <i>et al.</i>,  2015)
;
_exptl_absorpt_correction_T_min     0.9745
_exptl_absorpt_correction_T_max     0.9981
_diffrn_ambient_temperature     173(2)
_diffrn_source     'sealed tube'
_diffrn_radiation_type     MoK\a
_diffrn_radiation_wavelength     0.71073
_diffrn_measurement_device_type     'Bruker APEXII CCD'
_diffrn_measurement_method     '\f and \w scans'
_diffrn_detector_area_resol_mean     ?
_diffrn_reflns_number     23265
_diffrn_reflns_av_R_equivalents     0.0568
_diffrn_reflns_av_unetI/netI     0.0451
_diffrn_reflns_theta_min     2.172
_diffrn_reflns_theta_max     26.398
_diffrn_reflns_theta_full     25.242
_diffrn_measured_fraction_theta_max     0.999
_diffrn_measured_fraction_theta_full     1.000
_diffrn_reflns_limit_h_min     -21
_diffrn_reflns_limit_h_max     21
_diffrn_reflns_limit_k_min     -15
_diffrn_reflns_limit_k_max     16
_diffrn_reflns_limit_l_min     -23
_diffrn_reflns_limit_l_max     13
_refine_special_details     ?
_reflns_number_total     4170
_reflns_number_gt     2586
_reflns_threshold_expression     'I > 2\s(I)'
_refine_ls_structure_factor_coef     Fsqd
_refine_ls_matrix_type     full
_refine_ls_R_factor_all     0.0902
_refine_ls_R_factor_gt     0.0482
_refine_ls_wR_factor_gt     0.1032
_refine_ls_wR_factor_ref     0.1245
_refine_ls_goodness_of_fit_ref     1.019
_refine_ls_restrained_S_all     1.019
_refine_ls_number_reflns     4170
_refine_ls_number_parameters     264
_refine_ls_number_restraints     0
_refine_ls_hydrogen_treatment     constr
_refine_ls_weighting_scheme     calc
_refine_ls_weighting_details
              'w=1/[\s^2^(Fo^2^)+(0.0470P)^2^+1.2157P] where P=(Fo^2^+2Fc^2^)/3'
_atom_sites_solution_hydrogens     geom
_atom_sites_solution_primary     ?
_atom_sites_solution_secondary     ?
_refine_ls_shift/su_max     0.000
_refine_ls_shift/su_mean     0.000
_refine_diff_density_max     0.394
_refine_diff_density_min     -0.190
_refine_ls_extinction_method     none
_refine_ls_extinction_coef     .
loop_
    _atom_type_symbol
    _atom_type_description
    _atom_type_scat_dispersion_real
    _atom_type_scat_dispersion_imag
    _atom_type_scat_source
    'C' 'C' 0.0033 0.0016
                         'International Tables Vol C Tables 4.2.6.8 and 6.1.1.4'
    'H' 'H' 0.0000 0.0000
                         'International Tables Vol C Tables 4.2.6.8 and 6.1.1.4'
    'N' 'N' 0.0061 0.0033
                         'International Tables Vol C Tables 4.2.6.8 and 6.1.1.4'
_computing_data_collection
;
APEX2 (Bruker, 2014)
;
_computing_cell_refinement
;
SAINT (Bruker, 2014)
;
_computing_data_reduction
;
SAINT (Bruker, 2014)
;
_computing_structure_solution
;
SHELXS-97 (Sheldrick, 2008)
;
_computing_structure_refinement
;
<i>SHELXL2018/3</i> (Sheldrick, 2015)
;
_computing_molecular_graphics
;
SHELXTL (Sheldrick, 2008)
;
_computing_publication_material
;
SHELXTL (Sheldrick, 2008)
;
loop_
    _atom_site_type_symbol
    _atom_site_label
    _atom_site_fract_x
    _atom_site_fract_y
    _atom_site_fract_z
    _atom_site_U_iso_or_equiv
    _atom_site_adp_type
    _atom_site_calc_flag
    _atom_site_occupancy
    _atom_site_disorder_assembly
    _atom_site_disorder_group
    N N1 0.54561(9) 0.35769(12) 0.25270(8) 0.0327(4) Uani d 1 . .
    N N2 0.40435(13) 0.75779(16) 0.48843(10) 0.0608(6) Uani d 1 . .
    N N3 0.56270(11) 0.81259(15) 0.62522(10) 0.0520(5) Uani d 1 . .
    N N4 0.71782(13) 0.57500(19) 0.55835(12) 0.0784(7) Uani d 1 . .
    C C1 0.54228(11) 0.42447(14) 0.30928(10) 0.0309(4) Uani d 1 . .
    C C2 0.47659(11) 0.49077(14) 0.31939(10) 0.0341(4) Uani d 1 . .
    H H2A 0.433200 0.487458 0.287170 0.041 Uiso calc 1 . .
    C C3 0.47442(12) 0.56000(15) 0.37507(10) 0.0360(5) Uani d 1 . .
    H H3A 0.429465 0.603864 0.380322 0.043 Uiso calc 1 . .
    C C4 0.53662(11) 0.56791(14) 0.42448(10) 0.0331(4) Uani d 1 . .
    C C5 0.60170(11) 0.50065(15) 0.41415(10) 0.0380(5) Uani d 1 . .
    H H5A 0.644920 0.503697 0.446554 0.046 Uiso calc 1 . .
    C C6 0.60455(11) 0.43136(15) 0.35909(10) 0.0367(5) Uani d 1 . .
    H H6A 0.649299 0.387029 0.354280 0.044 Uiso calc 1 . .
    C C7 0.53210(12) 0.64360(15) 0.48125(10) 0.0359(5) Uani d 1 . .
    C C8 0.58477(12) 0.66465(15) 0.53418(11) 0.0402(5) Uani d 1 . .
    C C9 0.46017(13) 0.70824(16) 0.48442(10) 0.0401(5) Uani d 1 . .
    C C10 0.57010(12) 0.74718(17) 0.58452(11) 0.0418(5) Uani d 1 . .
    C C11 0.65825(14) 0.61249(18) 0.54528(12) 0.0487(6) Uani d 1 . .
    C C12 0.48557(11) 0.36131(14) 0.19788(9) 0.0319(4) Uani d 1 . .
    C C13 0.42598(12) 0.28855(16) 0.19709(11) 0.0408(5) Uani d 1 . .
    H H13A 0.424981 0.234803 0.231836 0.049 Uiso calc 1 . .
    C C14 0.36727(13) 0.29368(18) 0.14546(12) 0.0491(6) Uani d 1 . .
    H H14A 0.326013 0.243369 0.145631 0.059 Uiso calc 1 . .
    C C15 0.36736(13) 0.37017(19) 0.09383(11) 0.0479(6) Uani d 1 . .
    C C16 0.42856(14) 0.44230(18) 0.09488(11) 0.0524(6) Uani d 1 . .
    H H16A 0.430298 0.495020 0.059426 0.063 Uiso calc 1 . .
    C C17 0.48744(13) 0.43899(16) 0.14681(11) 0.0438(5) Uani d 1 . .
    H H17A 0.528520 0.489550 0.147200 0.053 Uiso calc 1 . .
    C C18 0.30260(15) 0.3765(2) 0.03817(13) 0.0773(9) Uani d 1 . .
    H H18A 0.279705 0.307222 0.030804 0.116 Uiso calc 0.5 . .
    H H18B 0.324991 0.401877 -0.006783 0.116 Uiso calc 0.5 . .
    H H18C 0.261172 0.424333 0.054453 0.116 Uiso calc 0.5 . .
    H H18D 0.297540 0.448399 0.021512 0.116 Uiso calc 0.5 . .
    H H18E 0.252254 0.353745 0.059098 0.116 Uiso calc 0.5 . .
    H H18F 0.316073 0.331288 -0.002137 0.116 Uiso calc 0.5 . .
    C C19 0.60719(10) 0.28093(14) 0.24428(10) 0.0297(4) Uani d 1 . .
    C C20 0.65333(10) 0.28135(14) 0.18337(10) 0.0313(4) Uani d 1 . .
    H H20A 0.645477 0.333290 0.148039 0.038 Uiso calc 1 . .
    C C21 0.71086(11) 0.20612(15) 0.17394(10) 0.0358(5) Uani d 1 . .
    H H21A 0.741966 0.206892 0.131715 0.043 Uiso calc 1 . .
    C C22 0.72438(11) 0.12945(14) 0.22459(10) 0.0344(5) Uani d 1 . .
    C C23 0.67765(11) 0.13075(15) 0.28548(11) 0.0391(5) Uani d 1 . .
    H H23A 0.685992 0.079460 0.321166 0.047 Uiso calc 1 . .
    C C24 0.61923(11) 0.20484(15) 0.29552(11) 0.0376(5) Uani d 1 . .
    H H24A 0.587496 0.203584 0.337350 0.045 Uiso calc 1 . .
    C C25 0.78680(13) 0.04717(17) 0.21395(13) 0.0520(6) Uani d 1 . .
    H H25A 0.799588 0.041696 0.163120 0.078 Uiso calc 1 . .
    H H25B 0.766801 -0.019848 0.231175 0.078 Uiso calc 1 . .
    H H25C 0.834624 0.066109 0.240628 0.078 Uiso calc 1 . .
loop_
    _atom_site_aniso_label
    _atom_site_aniso_U_11
    _atom_site_aniso_U_22
    _atom_site_aniso_U_33
    _atom_site_aniso_U_12
    _atom_site_aniso_U_13
    _atom_site_aniso_U_23
    N1 0.0356(9) 0.0306(9) 0.0321(9) 0.0070(7) -0.0031(7) -0.0046(7)
    N2 0.0746(14) 0.0627(13) 0.0451(12) 0.0302(12) -0.0004(10) -0.0061(10)
    N3 0.0542(12) 0.0501(12) 0.0516(12) -0.0003(9) 0.0070(9) -0.0149(10)
    N4 0.0614(14) 0.0978(18) 0.0760(16) 0.0188(13) -0.0223(12) -0.0394(14)
    C1 0.0368(10) 0.0253(10) 0.0306(10) 0.0008(8) 0.0011(8) 0.0027(8)
    C2 0.0379(10) 0.0318(11) 0.0327(10) 0.0059(9) -0.0030(9) 0.0007(9)
    C3 0.0414(11) 0.0307(11) 0.0358(11) 0.0083(9) 0.0019(9) 0.0019(9)
    C4 0.0428(11) 0.0269(10) 0.0297(10) 0.0013(9) 0.0041(8) 0.0020(8)
    C5 0.0387(11) 0.0431(12) 0.0323(11) 0.0028(9) -0.0047(9) -0.0040(9)
    C6 0.0359(10) 0.0396(12) 0.0347(11) 0.0085(9) -0.0029(9) -0.0041(9)
    C7 0.0451(11) 0.0314(11) 0.0312(11) -0.0021(9) 0.0034(9) 0.0050(8)
    C8 0.0450(12) 0.0358(12) 0.0396(12) 0.0010(10) 0.0041(9) -0.0019(9)
    C9 0.0551(13) 0.0352(12) 0.0301(11) 0.0061(11) -0.0014(10) -0.0005(9)
    C10 0.0459(12) 0.0398(12) 0.0398(12) -0.0044(10) 0.0080(10) -0.0038(10)
    C11 0.0493(14) 0.0481(14) 0.0486(14) 0.0057(11) -0.0028(11) -0.0173(11)
    C12 0.0361(10) 0.0312(11) 0.0285(10) 0.0083(9) -0.0021(8) -0.0038(8)
    C13 0.0434(11) 0.0406(12) 0.0385(12) 0.0026(10) -0.0042(9) 0.0004(9)
    C14 0.0419(12) 0.0553(15) 0.0502(14) 0.0016(11) -0.0068(10) -0.0124(11)
    C15 0.0430(12) 0.0658(16) 0.0348(12) 0.0242(12) -0.0065(10) -0.0147(11)
    C16 0.0652(15) 0.0573(15) 0.0348(12) 0.0259(13) 0.0006(11) 0.0071(11)
    C17 0.0490(12) 0.0405(12) 0.0419(12) 0.0041(10) -0.0013(10) 0.0059(10)
    C18 0.0597(16) 0.121(2) 0.0513(16) 0.0463(16) -0.0174(12) -0.0201(16)
    C19 0.0308(9) 0.0269(10) 0.0314(10) 0.0009(8) -0.0033(8) -0.0040(8)
    C20 0.0354(10) 0.0268(10) 0.0315(10) -0.0008(8) -0.0038(8) -0.0019(8)
    C21 0.0353(10) 0.0377(12) 0.0343(11) -0.0004(9) 0.0028(9) -0.0054(9)
    C22 0.0298(10) 0.0300(11) 0.0434(12) 0.0001(8) -0.0023(9) -0.0050(9)
    C23 0.0395(11) 0.0321(11) 0.0456(12) 0.0037(9) -0.0021(10) 0.0081(9)
    C24 0.0379(11) 0.0384(12) 0.0364(11) 0.0033(9) 0.0058(9) 0.0046(9)
    C25 0.0455(12) 0.0478(14) 0.0627(15) 0.0147(11) 0.0015(11) -0.0018(12)
_geom_special_details
;
 All esds (except the esd in the dihedral angle between two l.s. planes)
 are estimated using the full covariance matrix.  The cell esds are taken
 into account individually in the estimation of esds in distances, angles
 and torsion angles; correlations between esds in cell parameters are only
 used when they are defined by crystal symmetry.  An approximate (isotropic)
 treatment of cell esds is used for estimating esds involving l.s. planes.
;
loop_
    _geom_bond_atom_site_label_1
    _geom_bond_atom_site_label_2
    _geom_bond_site_symmetry_2
    _geom_bond_distance
    _geom_bond_publ_flag
    N1 C1 . 1.366(2) ?
    N1 C19 . 1.441(2) ?
    N1 C12 . 1.444(2) ?
    N2 C9 . 1.139(3) ?
    N3 C10 . 1.143(2) ?
    N4 C11 . 1.141(3) ?
    C1 C6 . 1.409(3) ?
    C1 C2 . 1.411(2) ?
    C2 C3 . 1.373(3) ?
    C2 H2A . 0.9500 ?
    C3 C4 . 1.404(3) ?
    C3 H3A . 0.9500 ?
    C4 C5 . 1.411(3) ?
    C4 C7 . 1.444(3) ?
    C5 C6 . 1.365(3) ?
    C5 H5A . 0.9500 ?
    C6 H6A . 0.9500 ?
    C7 C8 . 1.359(3) ?
    C7 C9 . 1.472(3) ?
    C8 C11 . 1.424(3) ?
    C8 C10 . 1.442(3) ?
    C12 C13 . 1.373(3) ?
    C12 C17 . 1.384(3) ?
    C13 C14 . 1.387(3) ?
    C13 H13A . 0.9500 ?
    C14 C15 . 1.380(3) ?
    C14 H14A . 0.9500 ?
    C15 C16 . 1.388(3) ?
    C15 C18 . 1.513(3) ?
    C16 C17 . 1.392(3) ?
    C16 H16A . 0.9500 ?
    C17 H17A . 0.9500 ?
    C18 H18A . 0.9800 ?
    C18 H18B . 0.9800 ?
    C18 H18C . 0.9800 ?
    C18 H18D . 0.9800 ?
    C18 H18E . 0.9800 ?
    C18 H18F . 0.9800 ?
    C19 C20 . 1.382(2) ?
    C19 C24 . 1.386(3) ?
    C20 C21 . 1.381(2) ?
    C20 H20A . 0.9500 ?
    C21 C22 . 1.388(3) ?
    C21 H21A . 0.9500 ?
    C22 C23 . 1.388(3) ?
    C22 C25 . 1.506(3) ?
    C23 C24 . 1.383(3) ?
    C23 H23A . 0.9500 ?
    C24 H24A . 0.9500 ?
    C25 H25A . 0.9800 ?
    C25 H25B . 0.9800 ?
    C25 H25C . 0.9800 ?
loop_
    _geom_angle_atom_site_label_1
    _geom_angle_atom_site_label_2
    _geom_angle_atom_site_label_3
    _geom_angle_site_symmetry_1
    _geom_angle_site_symmetry_3
    _geom_angle
    _geom_angle_publ_flag
    C1 N1 C19 . . 123.02(15) ?
    C1 N1 C12 . . 120.27(14) ?
    C19 N1 C12 . . 116.71(14) ?
    N1 C1 C6 . . 121.61(16) ?
    N1 C1 C2 . . 121.09(16) ?
    C6 C1 C2 . . 117.29(17) ?
    C3 C2 C1 . . 121.00(17) ?
    C3 C2 H2A . . 119.5 ?
    C1 C2 H2A . . 119.5 ?
    C2 C3 C4 . . 121.97(18) ?
    C2 C3 H3A . . 119.0 ?
    C4 C3 H3A . . 119.0 ?
    C3 C4 C5 . . 116.52(17) ?
    C3 C4 C7 . . 119.74(17) ?
    C5 C4 C7 . . 123.73(17) ?
    C6 C5 C4 . . 122.11(18) ?
    C6 C5 H5A . . 118.9 ?
    C4 C5 H5A . . 118.9 ?
    C5 C6 C1 . . 121.11(18) ?
    C5 C6 H6A . . 119.4 ?
    C1 C6 H6A . . 119.4 ?
    C8 C7 C4 . . 129.64(18) ?
    C8 C7 C9 . . 113.38(17) ?
    C4 C7 C9 . . 116.98(17) ?
    C7 C8 C11 . . 125.56(19) ?
    C7 C8 C10 . . 120.84(19) ?
    C11 C8 C10 . . 113.58(19) ?
    N2 C9 C7 . . 178.5(2) ?
    N3 C10 C8 . . 176.3(2) ?
    N4 C11 C8 . . 175.1(2) ?
    C13 C12 C17 . . 120.05(18) ?
    C13 C12 N1 . . 119.94(17) ?
    C17 C12 N1 . . 120.01(18) ?
    C12 C13 C14 . . 119.9(2) ?
    C12 C13 H13A . . 120.1 ?
    C14 C13 H13A . . 120.1 ?
    C15 C14 C13 . . 121.5(2) ?
    C15 C14 H14A . . 119.2 ?
    C13 C14 H14A . . 119.2 ?
    C14 C15 C16 . . 117.84(19) ?
    C14 C15 C18 . . 121.4(2) ?
    C16 C15 C18 . . 120.7(2) ?
    C15 C16 C17 . . 121.4(2) ?
    C15 C16 H16A . . 119.3 ?
    C17 C16 H16A . . 119.3 ?
    C12 C17 C16 . . 119.3(2) ?
    C12 C17 H17A . . 120.3 ?
    C16 C17 H17A . . 120.3 ?
    C15 C18 H18A . . 109.5 ?
    C15 C18 H18B . . 109.5 ?
    H18A C18 H18B . . 109.5 ?
    C15 C18 H18C . . 109.5 ?
    H18A C18 H18C . . 109.5 ?
    H18B C18 H18C . . 109.5 ?
    C15 C18 H18D . . 109.5 ?
    H18A C18 H18D . . 141.1 ?
    H18B C18 H18D . . 56.3 ?
    H18C C18 H18D . . 56.3 ?
    C15 C18 H18E . . 109.5 ?
    H18A C18 H18E . . 56.3 ?
    H18B C18 H18E . . 141.1 ?
    H18C C18 H18E . . 56.3 ?
    H18D C18 H18E . . 109.5 ?
    C15 C18 H18F . . 109.5 ?
    H18A C18 H18F . . 56.3 ?
    H18B C18 H18F . . 56.3 ?
    H18C C18 H18F . . 141.1 ?
    H18D C18 H18F . . 109.5 ?
    H18E C18 H18F . . 109.5 ?
    C20 C19 C24 . . 119.55(17) ?
    C20 C19 N1 . . 119.58(16) ?
    C24 C19 N1 . . 120.84(16) ?
    C21 C20 C19 . . 119.90(17) ?
    C21 C20 H20A . . 120.0 ?
    C19 C20 H20A . . 120.0 ?
    C20 C21 C22 . . 121.67(18) ?
    C20 C21 H21A . . 119.2 ?
    C22 C21 H21A . . 119.2 ?
    C23 C22 C21 . . 117.49(17) ?
    C23 C22 C25 . . 120.97(18) ?
    C21 C22 C25 . . 121.54(18) ?
    C24 C23 C22 . . 121.65(18) ?
    C24 C23 H23A . . 119.2 ?
    C22 C23 H23A . . 119.2 ?
    C23 C24 C19 . . 119.73(18) ?
    C23 C24 H24A . . 120.1 ?
    C19 C24 H24A . . 120.1 ?
    C22 C25 H25A . . 109.5 ?
    C22 C25 H25B . . 109.5 ?
    H25A C25 H25B . . 109.5 ?
    C22 C25 H25C . . 109.5 ?
    H25A C25 H25C . . 109.5 ?
    H25B C25 H25C . . 109.5 ?
loop_
    _geom_torsion_atom_site_label_1
    _geom_torsion_atom_site_label_2
    _geom_torsion_atom_site_label_3
    _geom_torsion_atom_site_label_4
    _geom_torsion_site_symmetry_1
    _geom_torsion_site_symmetry_2
    _geom_torsion_site_symmetry_3
    _geom_torsion_site_symmetry_4
    _geom_torsion
    _geom_torsion_publ_flag
    C19 N1 C1 C6 . . . . 7.9(3) ?
    C12 N1 C1 C6 . . . . -172.42(17) ?
    C19 N1 C1 C2 . . . . -173.19(17) ?
    C12 N1 C1 C2 . . . . 6.5(3) ?
    N1 C1 C2 C3 . . . . -178.05(17) ?
    C6 C1 C2 C3 . . . . 0.9(3) ?
    C1 C2 C3 C4 . . . . -0.3(3) ?
    C2 C3 C4 C5 . . . . -0.2(3) ?
    C2 C3 C4 C7 . . . . 178.70(17) ?
    C3 C4 C5 C6 . . . . 0.1(3) ?
    C7 C4 C5 C6 . . . . -178.76(18) ?
    C4 C5 C6 C1 . . . . 0.5(3) ?
    N1 C1 C6 C5 . . . . 177.93(18) ?
    C2 C1 C6 C5 . . . . -1.0(3) ?
    C3 C4 C7 C8 . . . . -179.8(2) ?
    C5 C4 C7 C8 . . . . -1.1(3) ?
    C3 C4 C7 C9 . . . . 0.9(3) ?
    C5 C4 C7 C9 . . . . 179.71(18) ?
    C4 C7 C8 C11 . . . . -0.9(3) ?
    C9 C7 C8 C11 . . . . 178.3(2) ?
    C4 C7 C8 C10 . . . . 177.54(19) ?
    C9 C7 C8 C10 . . . . -3.2(3) ?
    C1 N1 C12 C13 . . . . -101.9(2) ?
    C19 N1 C12 C13 . . . . 77.7(2) ?
    C1 N1 C12 C17 . . . . 77.1(2) ?
    C19 N1 C12 C17 . . . . -103.2(2) ?
    C17 C12 C13 C14 . . . . -0.6(3) ?
    N1 C12 C13 C14 . . . . 178.40(17) ?
    C12 C13 C14 C15 . . . . 0.6(3) ?
    C13 C14 C15 C16 . . . . 0.2(3) ?
    C13 C14 C15 C18 . . . . -179.2(2) ?
    C14 C15 C16 C17 . . . . -1.0(3) ?
    C18 C15 C16 C17 . . . . 178.4(2) ?
    C13 C12 C17 C16 . . . . -0.1(3) ?
    N1 C12 C17 C16 . . . . -179.13(17) ?
    C15 C16 C17 C12 . . . . 0.9(3) ?
    C1 N1 C19 C20 . . . . -122.68(19) ?
    C12 N1 C19 C20 . . . . 57.6(2) ?
    C1 N1 C19 C24 . . . . 59.2(2) ?
    C12 N1 C19 C24 . . . . -120.46(19) ?
    C24 C19 C20 C21 . . . . 0.1(3) ?
    N1 C19 C20 C21 . . . . -178.05(16) ?
    C19 C20 C21 C22 . . . . -0.4(3) ?
    C20 C21 C22 C23 . . . . 0.1(3) ?
    C20 C21 C22 C25 . . . . 179.62(18) ?
    C21 C22 C23 C24 . . . . 0.5(3) ?
    C25 C22 C23 C24 . . . . -178.97(19) ?
    C22 C23 C24 C19 . . . . -0.9(3) ?
    C20 C19 C24 C23 . . . . 0.6(3) ?
    N1 C19 C24 C23 . . . . 178.66(17) ?
_shelx_space_group_comment
;
The symmetry employed for this shelxl refinement is uniquely defined
by the following loop, which should always be used as a source of
symmetry information in preference to the above space-group names.
They are only intended as comments.
;
_shelx_estimated_absorpt_T_min     0.974
_shelx_estimated_absorpt_T_max     0.998
_shelx_hkl_file
;
   0   1   0   -0.08    0.06
   0   2   0  122.41    2.65
   0   3   0   -0.03    0.14
   0   4   0    0.06    0.06
   0   4   0   -0.17    0.18
   0   5   0   -0.09    0.18
   0   5   0   -0.04    0.06
   0   6   0   39.97    1.41
   0   7   0   -0.37    0.20
   0   8   0    0.84    0.34
   0   9   0    0.26    0.28
   0  10   0    2.68    0.55
   0  11   0    0.17    0.43
   0  12   0   24.59    1.52
   0  13   0   -0.22    0.39
   0  14   0   94.27    3.44
   0  15   0    0.39    0.52
   0  16   0   10.07    1.37
  -1   0   0   -1.53    0.04
   1   0   0   -1.51    0.03
  -1   1   0    0.02    0.07
   1  -1   0    0.00    0.03
  -1  -1   0   -0.01    0.06
   1   1   0    0.09    0.05
  -1   2   0   -0.08    0.10
   1   2   0   -0.12    0.10
   1   2   0   -0.11    0.07
   1   3   0   -0.09    0.08
  -1   3   0   -0.28    0.13
   1   3   0    0.00    0.14
   1   4   0    0.28    0.21
   1   4   0    0.23    0.10
  -1   4   0    0.11    0.20
   1   5   0   -0.15    0.20
   1   5   0    0.01    0.09
  -1   5   0    0.04    0.22
  -1   6   0   -0.29    0.17
   1   6   0   -0.06    0.08
   1   6   0    0.11    0.22
  -1   7   0   -0.22    0.21
   1   7   0    0.11    0.10
   1   7   0   -0.16    0.23
  -1   8   0    0.11    0.28
   1   8   0   -0.08    0.23
   1   9   0    0.44    0.33
  -1   9   0   -0.21    0.25
  -1  10   0   -0.26    0.30
   1  10   0   -0.04    0.34
   1  11   0    0.25    0.39
  -1  11   0    0.16    0.41
  -1  12   0   -0.63    0.38
   1  12   0   -0.42    0.39
   1  13   0   -0.29    0.46
  -1  13   0   -0.26    0.47
   1  14   0    0.37    0.54
  -1  14   0    0.03    0.48
   1  15   0    1.03    0.63
  -1  15   0    0.24    0.58
   1  16   0    0.30    0.63
  -1  16   0    0.24    0.53
  -2   0   0 1000.00   20.39
   2   0   0  997.22   20.22
   2   1   0   -0.18    0.12
   2  -1   0   -0.25    0.10
  -2   1   0   -0.25    0.12
  -2  -1   0   -0.31    0.07
  -2  -1   0   -0.40    0.11
  -2  -2   0    0.79    0.14
  -2   2   0    0.67    0.18
   2  -2   0    0.91    0.14
   2   2   0    0.67    0.15
  -2  -2   0    1.42    0.24
   2  -3   0  166.23    3.39
   2   3   0  164.28    3.52
  -2   3   0  165.62    3.66
   2   4   0   61.98    1.49
   2   4   0   59.47    1.68
  -2   4   0   60.99    1.68
   2  -4   0   60.52    1.31
   2   5   0   23.87    0.99
   2   5   0   24.00    0.76
  -2   5   0   25.31    1.00
   2   6   0    2.80    0.44
  -2   6   0    1.47    0.33
   2   6   0    1.72    0.22
   2   7   0   11.62    0.76
  -2   7   0   11.36    0.77
   2   7   0   11.53    0.49
  -2   8   0   15.32    0.94
   2   8   0   16.56    0.98
   2   8   0   15.24    0.58
   2   9   0    1.39    0.43
  -2   9   0    1.07    0.41
  -2  10   0   16.04    1.11
   2  10   0   13.64    1.01
   2  11   0    0.99    0.50
  -2  11   0    1.44    0.54
   2  12   0   14.59    1.23
  -2  12   0   16.30    1.22
   2  13   0    9.99    1.13
  -2  13   0    9.42    1.12
   2  14   0   21.22    1.58
  -2  14   0   20.18    1.50
  -2  15   0    3.18    0.78
   2  15   0    6.31    1.07
  -2  16   0    1.01    0.75
   2  16   0    1.58    0.81
   3   0   0   -0.30    0.08
  -3   0   0    0.15    0.13
   3   1   0   -0.11    0.11
  -3  -1   0   -0.23    0.11
   3  -1   0   -0.14    0.11
  -3   1   0   -0.19    0.12
  -3  -2   0   -0.26    0.14
   3  -2   0   -0.17    0.11
   3   2   0   -0.11    0.13
  -3   2   0    0.00    0.16
  -3  -2   0   -0.12    0.09
   3  -3   0   -0.08    0.11
  -3  -3   0   -0.01    0.11
  -3   3   0    0.00    0.16
   3   3   0   -0.13    0.12
  -3  -3   0    0.05    0.15
   3  -4   0   -0.15    0.09
   3   4   0    0.02    0.15
  -3   4   0   -0.41    0.17
  -3  -4   0   -0.04    0.18
  -3   5   0    0.28    0.24
   3   5   0    0.12    0.14
   3  -5   0    0.13    0.10
   3   5   0    0.14    0.22
   3  -6   0   -0.02    0.08
   3   6   0   -0.07    0.13
  -3   6   0    0.09    0.25
   3   6   0   -0.09    0.20
   3   7   0    0.13    0.14
   3   7   0   -0.26    0.24
  -3   7   0    0.07    0.25
   3   8   0   -0.09    0.14
  -3   8   0   -0.40    0.25
   3   8   0    0.15    0.27
  -3   9   0   -0.15    0.29
   3   9   0   -0.33    0.26
   3  10   0   -0.45    0.33
  -3  10   0    0.18    0.35
   3  11   0   -0.10    0.38
  -3  11   0   -0.13    0.33
   3  12   0    0.12    0.43
  -3  12   0    0.03    0.47
  -3  13   0    0.23    0.49
   3  13   0    0.13    0.47
   3  14   0   -0.11    0.50
  -3  14   0    0.17    0.55
  -3  15   0   -0.27    0.47
   3  15   0    0.54    0.57
  -4   0   0    0.18    0.16
   4   0   0    0.21    0.16
   4   1   0   62.74    1.62
   4  -1   0   59.58    1.56
  -4   1   0   61.06    1.61
  -4  -1   0   61.24    1.62
   4  -2   0  482.31    9.84
  -4   2   0  480.81    9.98
   4   2   0  478.90    9.93
  -4  -2   0  489.74   10.02
  -4  -3   0  121.53    3.01
  -4   3   0  123.67    2.99
  -4  -3   0  128.43    2.74
   4  -3   0  125.02    2.80
   4   3   0  128.24    2.95
   4  -4   0  118.22    2.65
  -4   4   0  118.58    2.94
  -4  -4   0  117.15    2.96
  -4  -4   0  116.75    2.68
   4   4   0  122.44    2.84
   4   5   0   26.73    0.97
   4  -5   0   28.44    0.82
  -4   5   0   27.06    1.11
  -4  -5   0   28.12    0.96
  -4  -5   0   28.77    1.14
   4   6   0    3.78    0.37
  -4   6   0    2.67    0.44
   4  -6   0    3.48    0.25
   4   6   0    3.50    0.46
  -4   7   0   13.16    0.85
   4   7   0   15.62    0.92
   4   7   0   14.73    0.70
   4  -7   0   14.43    0.47
   4   8   0    9.82    0.79
  -4   8   0    8.28    0.74
   4   8   0    8.47    0.55
  -4   9   0    1.09    0.43
   4   9   0    2.52    0.58
   4  10   0   28.52    1.53
  -4  10   0   29.93    1.53
  -4  11   0    0.57    0.44
   4  11   0    1.02    0.47
  -4  12   0   -0.44    0.37
   4  12   0    0.23    0.47
   4  13   0    0.32    0.48
  -4  13   0    0.51    0.46
  -4  14   0    3.12    0.79
   4  14   0    2.46    0.74
  -4  15   0    0.55    0.59
   4  15   0    0.70    0.68
  -5   0   0   -0.14    0.14
   5   0   0   -0.13    0.15
   5  -1   0   -0.08    0.15
  -5   1   0    0.24    0.20
  -5  -1   0    0.25    0.19
   5   1   0   -0.04    0.16
  -5  -2   0   -0.28    0.16
   5  -2   0    0.23    0.18
  -5   2   0   -0.02    0.18
   5   2   0    0.06    0.17
  -5  -3   0   -0.18    0.16
   5   3   0   -0.22    0.16
  -5   3   0   -0.34    0.17
  -5  -3   0    0.04    0.12
   5  -3   0   -0.08    0.15
   5  -4   0   -0.03    0.14
  -5  -4   0   -0.14    0.20
  -5   4   0    0.10    0.20
  -5  -4   0   -0.14    0.13
   5   4   0    0.07    0.17
  -5  -5   0   -0.15    0.19
   5  -5   0   -0.05    0.13
  -5   5   0   -0.23    0.18
  -5  -5   0    0.03    0.15
   5   5   0   -0.04    0.15
   5  -6   0    0.11    0.13
  -5   6   0    0.26    0.28
  -5  -6   0   -0.11    0.15
   5   6   0    0.04    0.17
   5   7   0   -0.11    0.16
  -5   7   0   -0.61    0.17
   5  -7   0   -0.05    0.12
  -5  -7   0    0.09    0.18
   5   7   0   -0.01    0.26
  -5  -8   0   -0.09    0.19
   5   8   0   -0.10    0.19
  -5   8   0    0.23    0.32
   5   8   0    0.10    0.29
   5   9   0    0.14    0.36
  -5  -9   0   -0.15    0.20
  -5   9   0    0.28    0.36
  -5  10   0   -0.24    0.30
  -5 -10   0    0.27    0.29
   5  10   0   -0.57    0.28
  -5 -11   0   -0.55    0.26
  -5  11   0    0.03    0.38
   5  11   0   -0.28    0.33
  -5 -12   0    0.70    0.39
   5  12   0   -0.39    0.35
  -5  12   0   -0.26    0.39
  -5  13   0   -0.26    0.37
   5  13   0    0.10    0.47
  -5  14   0   -0.28    0.45
   5  14   0    0.14    0.49
   5  15   0   -0.44    0.44
  -5  15   0    0.11    0.57
  -6   0   0   57.19    1.68
   6   0   0   56.04    1.67
   6  -1   0   36.21    1.22
   6   1   0   37.72    1.26
  -6   1   0   38.40    1.27
  -6  -1   0   35.36    1.24
  -6  -2   0  102.14    2.64
  -6   2   0   99.96    2.61
   6  -2   0   99.85    2.53
   6   2   0  100.49    2.60
  -6  -3   0    0.09    0.20
  -6   3   0   -0.08    0.20
   6   3   0    0.16    0.21
   6  -3   0   -0.03    0.16
  -6  -4   0  141.12    3.57
   6   4   0  136.67    3.44
  -6   4   0  141.34    3.53
  -6  -4   0  145.87    3.14
   6  -4   0  141.29    3.30
   6   5   0  120.04    3.08
  -6  -5   0  125.29    3.27
   6  -5   0  116.99    2.85
  -6   5   0  121.25    3.19
  -6  -5   0  122.34    2.83
  -6  -6   0    0.38    0.28
  -6   6   0   -0.09    0.27
   6  -6   0    0.51    0.20
   6   6   0    0.56    0.25
  -6  -6   0    0.82    0.23
  -6  -7   0    9.19    0.60
   6  -7   0    7.94    0.46
  -6   7   0    7.47    0.75
   6   7   0    8.57    0.74
   6   7   0    8.93    0.64
  -6  -8   0    6.85    0.59
   6   8   0    7.99    0.62
   6   8   0    7.45    0.75
  -6   8   0    7.63    0.75
   6   9   0    0.21    0.37
  -6  -9   0   -0.08    0.24
  -6   9   0    0.25    0.36
   6  10   0    0.38    0.44
  -6  10   0   -0.09    0.41
  -6 -10   0    0.39    0.30
  -6  11   0    6.25    0.90
   6  11   0    6.46    0.86
   6  12   0    9.16    1.04
  -6  12   0    8.26    0.98
   6  13   0    0.34    0.51
  -6  13   0    0.71    0.55
   6  14   0    1.14    0.63
  -6  14   0    1.68    0.68
  -6  15   0    0.18    0.61
   6  15   0    0.21    0.59
   7   0   0    0.13    0.21
  -7   0   0   -0.10    0.17
   7  -1   0    0.06    0.19
   7   1   0    0.22    0.23
  -7  -1   0    0.39    0.21
  -7   1   0    0.04    0.20
  -7   2   0   -0.20    0.16
  -7  -2   0    0.11    0.20
   7  -2   0   -0.25    0.14
   7   2   0   -0.13    0.16
   7   3   0    0.21    0.20
   7  -3   0   -0.06    0.18
  -7  -3   0    0.24    0.25
  -7   3   0    0.60    0.26
  -7   4   0    0.16    0.24
   7   4   0    0.02    0.19
  -7  -4   0   -0.08    0.19
   7  -4   0    0.18    0.19
   7   5   0   -0.18    0.17
   7  -5   0    0.24    0.19
  -7  -5   0    0.02    0.15
  -7   5   0    0.16    0.26
  -7  -5   0   -0.20    0.18
  -7   6   0    0.02    0.30
   7   6   0   -0.05    0.18
  -7  -6   0   -0.09    0.23
  -7  -6   0   -0.06    0.15
   7  -6   0   -0.01    0.18
   7  -7   0   -0.07    0.17
  -7   7   0    0.14    0.29
   7   7   0    0.21    0.22
  -7  -7   0    0.05    0.19
  -7  -7   0    0.07    0.24
  -7   8   0    0.14    0.32
  -7  -8   0    0.15    0.21
   7   8   0    0.30    0.27
   7   8   0    0.10    0.31
  -7  -9   0   -0.08    0.21
   7   9   0    0.01    0.32
  -7   9   0    0.14    0.33
   7   9   0    0.07    0.28
  -7  10   0    0.57    0.49
   7  10   0   -0.62    0.35
  -7  11   0    0.20    0.43
   7  11   0    0.41    0.42
  -7  12   0   -0.61    0.31
   7  12   0    0.70    0.54
   7  13   0   -0.24    0.49
  -7  13   0    0.35    0.47
   7  14   0    0.09    0.49
  -7  14   0    0.10    0.57
   7  15   0    0.17    0.54
  -7  15   0    0.02    0.64
   8   0   0   30.66    1.25
  -8   0   0   31.62    1.26
  -8  -1   0    4.45    0.49
  -8   1   0    4.02    0.47
   8   1   0    4.57    0.53
   8  -1   0    3.14    0.43
   8   2   0    6.81    0.62
   8  -2   0    6.43    0.56
  -8   2   0    7.10    0.59
  -8  -2   0    6.99    0.60
   8  -3   0    1.87    0.37
  -8   3   0    3.17    0.45
  -8  -3   0    2.24    0.43
   8   3   0    2.69    0.46
  -8  -4   0    6.84    0.65
  -8   4   0    6.55    0.62
   8   4   0    6.18    0.59
   8  -4   0    6.59    0.56
  -8  -5   0    4.16    0.54
  -8   5   0    4.24    0.60
   8   5   0    5.14    0.58
   8  -5   0    4.53    0.49
   8   6   0    0.80    0.32
  -8  -6   0    0.59    0.22
  -8  -6   0    1.07    0.39
  -8   6   0    1.04    0.38
   8  -6   0    0.86    0.28
  -8   7   0   12.27    0.93
  -8  -7   0   11.99    0.68
   8   7   0   13.87    0.89
   8  -7   0   11.37    0.67
  -8  -7   0   11.09    0.89
   8   8   0    0.36    0.31
  -8   8   0    0.63    0.43
   8   9   0    3.33    0.68
  -8   9   0    3.11    0.62
   8   9   0    3.21    0.56
  -8  10   0    2.46    0.62
   8  10   0    3.30    0.70
  -8  11   0    3.79    0.76
   8  11   0    3.42    0.75
  -8  12   0   -0.24    0.39
   8  12   0    0.09    0.44
  -8  13   0   -0.08    0.52
   8  13   0    0.02    0.52
  -8  14   0    2.66    0.84
   8  14   0    1.07    0.69
   9   0   0   -0.37    0.16
  -9   0   0    0.03    0.22
  -9   1   0    0.19    0.24
  -9  -1   0   -0.15    0.17
   9  -1   0    0.15    0.22
   9   1   0   -0.03    0.22
   9   2   0    0.00    0.20
  -9   2   0   -0.34    0.17
   9  -2   0    0.24    0.23
  -9  -2   0    0.05    0.22
  -9   3   0    0.02    0.22
   9  -3   0   -0.14    0.19
  -9  -3   0   -0.03    0.21
   9   3   0   -0.33    0.19
  -9  -4   0    0.26    0.28
   9  -4   0   -0.38    0.16
  -9   4   0    0.21    0.27
   9   4   0   -0.05    0.24
  -9  -5   0   -0.18    0.21
  -9   5   0    0.31    0.29
   9  -5   0   -0.28    0.22
   9   5   0    0.07    0.25
  -9  -6   0   -0.10    0.25
   9   6   0   -0.05    0.26
  -9   6   0    0.11    0.29
   9  -6   0   -0.03    0.23
  -9   7   0    0.46    0.36
  -9  -7   0    0.31    0.31
   9  -7   0   -0.23    0.21
   9   7   0    0.01    0.26
  -9  -8   0    0.39    0.33
   9   8   0   -0.28    0.29
  -9   8   0   -0.17    0.33
   9   9   0    0.09    0.31
  -9   9   0   -0.15    0.34
   9   9   0    0.14    0.37
  -9  10   0   -0.21    0.35
   9  10   0   -0.22    0.35
   9  11   0   -0.43    0.35
  -9  11   0   -0.02    0.39
  -9  12   0    0.71    0.55
   9  12   0   -0.26    0.42
   9  13   0    0.08    0.48
  -9  13   0   -0.14    0.51
  -9  14   0    0.01    0.59
   9  14   0    0.55    0.59
  10   0   0    1.61    0.41
 -10   0   0    1.58    0.42
  10  -1   0   35.49    1.46
 -10  -1   0   34.35    1.47
 -10   1   0   34.88    1.49
  10   1   0   35.12    1.49
 -10   2   0    8.04    0.74
  10   2   0    9.17    0.77
 -10  -2   0    8.78    0.73
  10  -2   0    8.26    0.69
 -10   3   0   45.67    1.77
 -10  -3   0   47.40    1.82
  10   3   0   45.18    1.78
  10  -3   0   48.72    1.74
 -10   4   0   17.70    1.07
 -10  -4   0   17.61    1.10
  10  -4   0   18.05    1.00
  10   4   0   18.03    1.08
  10   5   0    8.82    0.81
  10  -5   0    7.58    0.68
 -10   5   0    7.65    0.77
 -10  -5   0   10.36    0.88
 -10  -6   0    0.29    0.32
  10   6   0    1.27    0.43
  10  -6   0    0.56    0.29
 -10   6   0    0.68    0.38
  10   7   0    1.01    0.41
 -10   7   0    0.48    0.40
 -10  -7   0    0.41    0.33
  10   8   0    0.30    0.37
 -10   8   0    0.68    0.47
 -10  -8   0    0.50    0.37
  10   9   0    9.73    0.92
 -10   9   0   10.81    1.02
 -10  10   0    0.61    0.47
  10  10   0    1.35    0.51
 -10  11   0    0.43    0.52
  10  11   0   -0.14    0.43
 -10  12   0    0.19    0.51
  10  12   0   -0.70    0.42
  10  13   0    1.08    0.58
 -10  13   0   -0.57    0.52
 -10  14   0    0.34    0.69
  10  14   0    0.21    0.56
  11   0   0    0.02    0.27
 -11   0   0    0.35    0.29
 -11  -1   0   -0.15    0.25
  11  -1   0    0.20    0.28
  11   1   0    0.02    0.29
 -11   1   0    0.04    0.23
 -11   2   0   -0.29    0.21
  11   2   0   -0.14    0.28
  11  -2   0    0.07    0.26
 -11  -2   0   -0.19    0.21
  11   3   0   -0.14    0.28
 -11  -3   0   -0.10    0.23
 -11   3   0   -0.36    0.26
  11  -3   0    0.81    0.33
  11  -4   0    0.03    0.29
  11   4   0    0.64    0.35
 -11   4   0   -0.14    0.27
 -11  -4   0   -0.28    0.23
 -11  -5   0    0.25    0.30
 -11   5   0    0.31    0.33
  11  -5   0    0.67    0.30
  11   5   0   -0.28    0.30
  11  -6   0    0.22    0.29
 -11  -6   0    0.22    0.31
  11   6   0    0.03    0.35
 -11   6   0   -0.21    0.30
 -11  -7   0    0.16    0.33
  11   7   0   -0.12    0.33
 -11   7   0   -0.22    0.35
 -11   8   0   -0.09    0.33
 -11  -8   0    0.18    0.34
  11   8   0   -0.36    0.26
  11   9   0    0.21    0.37
 -11   9   0    0.05    0.36
 -11  -9   0   -0.24    0.31
 -11  10   0    0.01    0.47
  11  10   0   -0.17    0.45
 -11  11   0    0.49    0.56
  11  11   0   -0.35    0.44
  11  12   0   -0.63    0.41
 -11  12   0    0.34    0.48
  11  13   0    0.52    0.67
 -11  13   0   -0.58    0.56
  12   0   0   42.40    1.80
 -12   0   0   44.30    1.86
  12   1   0   22.28    1.26
 -12   1   0   22.67    1.29
 -12  -1   0   20.40    1.21
  12  -1   0   21.06    1.21
 -12  -2   0    2.00    0.52
  12  -2   0    2.07    0.50
  12   2   0    1.83    0.48
 -12   2   0    1.21    0.43
  12  -3   0    7.75    0.74
  12   3   0    6.75    0.78
 -12  -3   0    5.92    0.71
 -12   3   0    8.07    0.81
 -12  -4   0    2.14    0.53
 -12   4   0    2.54    0.57
  12  -4   0    3.09    0.55
  12   4   0    2.25    0.55
 -12  -5   0   34.24    1.67
  12  -5   0   34.22    1.53
 -12   5   0   36.05    1.71
  12   5   0   34.55    1.67
 -12  -6   0    0.26    0.40
  12  -6   0    0.60    0.35
 -12   6   0    0.62    0.43
  12   6   0    0.48    0.38
  12   7   0    0.07    0.42
 -12   7   0   -0.25    0.40
 -12  -7   0    1.10    0.47
 -12   8   0    8.67    0.98
 -12  -8   0    9.43    1.04
  12   8   0    8.66    0.95
 -12   9   0    3.49    0.77
  12   9   0    5.60    0.89
 -12  -9   0    4.66    0.88
 -12  10   0   -0.20    0.47
  12  10   0    0.73    0.59
 -12  11   0    1.00    0.66
  12  11   0    0.25    0.54
 -12  12   0    3.58    0.88
  12  12   0    2.71    0.79
 -12  13   0    0.51    0.68
  12  13   0    0.25    0.69
  13   0   0    0.44    0.37
 -13   0   0   -0.17    0.26
 -13   1   0    0.36    0.35
  13   1   0   -0.24    0.27
  13  -1   0    0.00    0.30
 -13  -1   0    0.19    0.33
 -13   2   0    0.51    0.37
  13  -2   0   -0.18    0.28
 -13  -2   0   -0.19    0.27
  13   2   0   -0.12    0.30
  13   3   0    0.28    0.37
 -13   3   0   -0.03    0.31
 -13  -3   0    0.19    0.32
  13  -3   0    0.24    0.30
  13   4   0   -0.01    0.33
 -13   4   0   -0.35    0.31
  13  -4   0   -0.06    0.35
 -13  -4   0   -0.11    0.27
 -13   5   0   -0.21    0.32
  13  -5   0    0.56    0.39
  13   5   0   -0.26    0.37
 -13  -5   0    0.10    0.30
  13   6   0    0.16    0.38
  13  -6   0   -0.37    0.32
 -13   6   0   -0.11    0.36
 -13  -6   0    0.10    0.34
  13   7   0    0.48    0.46
 -13  -7   0    0.64    0.42
 -13   7   0    0.28    0.42
  13   8   0   -0.04    0.38
 -13   8   0   -0.38    0.35
 -13  -8   0    0.22    0.38
 -13  -9   0    0.01    0.41
 -13   9   0    0.52    0.54
  13   9   0    0.10    0.43
 -13  10   0    0.60    0.53
 -13  11   0    0.02    0.57
  13  11   0    0.05    0.45
  13  12   0   -0.06    0.59
 -13  12   0   -0.35    0.53
 -14   0   0   -0.22    0.31
  14   0   0   -0.22    0.36
 -14  -1   0    0.05    0.36
 -14   1   0   -0.49    0.26
  14   1   0    0.07    0.37
  14  -1   0   -0.20    0.33
 -14  -2   0   11.23    1.01
  14  -2   0   11.70    1.03
  14   2   0   11.73    1.08
 -14   2   0   10.14    0.97
  14  -3   0    3.12    0.65
  14   3   0    3.64    0.76
 -14  -3   0    2.08    0.58
 -14   3   0    3.98    0.78
  14   4   0    0.30    0.40
  14  -4   0    0.49    0.40
 -14   4   0    0.56    0.46
 -14  -4   0    0.23    0.37
  14   5   0    1.80    0.59
  14  -5   0    3.06    0.63
 -14  -5   0    2.54    0.65
 -14   5   0    3.55    0.71
 -14   6   0   -0.19    0.34
  14   6   0   -0.97    0.35
 -14  -6   0    0.02    0.37
  14  -6   0   -0.43    0.31
 -14  -7   0    0.40    0.40
 -14   7   0    1.53    0.57
  14   7   0    1.76    0.61
 -14   8   0    0.80    0.52
  14   8   0    0.64    0.54
 -14  -8   0    0.94    0.51
  14   9   0   -0.35    0.46
 -14   9   0    0.09    0.49
 -14  -9   0   -0.08    0.43
 -14 -10   0   -0.15    0.42
 -14  10   0    0.38    0.59
 -14  11   0    1.65    0.72
  14  11   0    0.44    0.61
 -14  12   0    2.57    0.89
  14  12   0    4.54    1.02
 -15   0   0    0.40    0.38
  15   0   0   -0.33    0.31
 -15   1   0    0.31    0.40
  15  -1   0    0.86    0.44
  15   1   0    0.18    0.38
 -15  -1   0    0.44    0.37
 -15  -2   0    0.27    0.39
  15  -2   0   -0.03    0.39
 -15   2   0   -0.32    0.36
  15   2   0    0.60    0.45
 -15   3   0   -0.11    0.38
  15   3   0   -0.29    0.31
  15  -3   0   -0.06    0.34
 -15  -3   0    0.01    0.35
  15  -4   0   -0.39    0.34
 -15   4   0    0.77    0.48
  15   4   0   -0.17    0.37
 -15  -4   0    0.52    0.40
  15   5   0    0.04    0.43
 -15  -5   0    0.58    0.42
  15  -5   0   -0.32    0.36
 -15   5   0    0.01    0.41
  15  -6   0   -0.29    0.36
  15   6   0    0.06    0.37
 -15   6   0    0.73    0.51
 -15  -6   0   -0.09    0.37
  15   7   0   -0.34    0.36
 -15   7   0    0.24    0.45
 -15  -7   0    0.33    0.46
 -15   8   0   -0.10    0.42
  15   8   0    0.09    0.51
 -15  -8   0    0.90    0.49
  15   9   0    0.19    0.51
 -15  -9   0   -0.28    0.39
 -15   9   0    0.25    0.50
 -15  10   0   -0.07    0.55
 -15 -10   0   -0.25    0.47
 -15  11   0   -0.13    0.61
  15  11   0   -0.25    0.59
  16   0   0   32.62    1.79
 -16   0   0   30.21    1.77
 -16  -1   0   54.06    2.42
  16   1   0   59.04    2.50
 -16   1   0   57.35    2.51
  16  -1   0   54.57    2.41
  16   2   0    6.06    0.87
  16  -2   0    5.74    0.93
 -16   2   0    5.23    0.94
 -16  -2   0    7.02    0.92
  16   3   0    3.41    0.76
  16  -3   0    3.60    0.78
 -16  -3   0    3.21    0.73
 -16   3   0    3.10    0.74
 -16  -4   0   -0.12    0.33
  16  -4   0    0.03    0.42
  16   4   0    0.24    0.45
 -16   4   0   -0.60    0.33
 -16   5   0   -0.11    0.41
 -16  -5   0    0.05    0.37
  16   5   0    0.45    0.45
  16  -5   0    0.52    0.49
 -16  -6   0    0.57    0.51
 -16   6   0   -0.49    0.38
  16   6   0   -0.30    0.48
  16  -6   0    0.57    0.47
  16   7   0    0.04    0.48
 -16   7   0    0.15    0.52
 -16  -7   0   -0.32    0.33
  16   8   0    0.39    0.54
 -16   8   0    0.21    0.45
 -16  -8   0    0.45    0.47
  16   9   0    2.05    0.77
 -16   9   0    3.59    0.88
 -16  -9   0    2.17    0.75
 -16 -10   0   -0.02    0.62
 -16  10   0   -0.51    0.56
 -17   0   0   -0.19    0.44
  17   0   0    0.55    0.50
 -17   1   0    0.46    0.51
 -17  -1   0    0.50    0.50
  17   1   0    0.35    0.43
  17  -1   0    1.29    0.55
  17  -2   0    0.54    0.53
  17   2   0   -0.28    0.45
 -17  -2   0   -0.26    0.44
 -17   2   0    0.35    0.41
  17   3   0   -0.21    0.37
  17  -3   0   -0.07    0.46
 -17   3   0   -0.19    0.41
 -17  -3   0   -0.56    0.32
 -17  -4   0    0.36    0.44
 -17   4   0   -0.12    0.47
  17   4   0    0.60    0.53
  17  -4   0   -0.12    0.46
  17   5   0   -0.07    0.47
  17  -5   0    0.89    0.55
 -17  -5   0   -0.07    0.36
 -17   5   0   -0.11    0.48
 -17   6   0   -0.31    0.42
  17  -6   0    0.25    0.50
  17   6   0   -0.62    0.43
 -17  -6   0   -0.21    0.49
 -17   7   0    0.14    0.53
 -17  -7   0   -0.12    0.46
  17   7   0   -0.11    0.59
  17   8   0   -0.04    0.47
 -17   8   0   -0.55    0.53
 -17  -8   0   -0.33    0.40
 -17   9   0    0.39    0.63
  17   9   0    0.49    0.61
 -17  -9   0   -0.53    0.40
  18   0   0   -0.05    0.44
 -18   0   0   -0.58    0.37
  18  -1   0   22.89    1.61
 -18  -1   0   21.78    1.64
 -18   1   0   19.44    1.53
  18   1   0   17.04    1.47
  18  -2   0    0.24    0.44
  18   2   0   -0.25    0.44
 -18   2   0    0.21    0.45
 -18  -2   0   -0.15    0.43
 -18   3   0    4.56    0.93
  18  -3   0    4.25    0.86
 -18  -3   0    5.71    1.00
  18   3   0    3.68    0.90
  18   4   0   -0.11    0.48
 -18   4   0   -0.11    0.43
  18  -4   0   -0.30    0.45
 -18  -4   0    0.36    0.46
 -18   5   0    3.62    0.90
 -18  -5   0    4.37    0.94
  18   5   0    3.32    0.86
  18  -5   0    3.94    0.90
 -18   6   0    0.91    0.59
  18   6   0    0.27    0.58
 -18  -6   0    1.20    0.69
 -18  -7   0    0.19    0.52
  18   7   0    1.02    0.61
 -18   7   0   -0.34    0.49
  18   8   0   -0.89    0.46
 -18  -8   0    0.06    0.52
 -18   8   0   -0.49    0.59
 -19   0   0    0.29    0.50
  19   0   0   -0.03    0.51
 -19   1   0    0.07    0.47
 -19  -1   0   -0.39    0.39
  19   1   0   -0.19    0.52
  19  -1   0   -0.20    0.54
 -19  -2   0    0.97    0.54
  19  -2   0    0.17    0.52
 -19   2   0   -0.09    0.43
  19   2   0    0.32    0.50
 -19  -3   0    0.32    0.54
  19  -3   0    0.48    0.54
  19   3   0   -0.08    0.56
 -19   3   0   -0.05    0.46
 -19   4   0   -0.01    0.50
 -19  -4   0    0.52    0.55
  19  -4   0   -0.36    0.46
  19   4   0   -0.20    0.49
  19   5   0    0.41    0.63
  19  -5   0   -0.11    0.50
 -19   5   0    0.25    0.54
 -19  -5   0   -0.49    0.44
 -19   6   0    0.03    0.50
  19   6   0   -0.36    0.46
 -19  -6   0   -0.02    0.50
  20   0   0    1.91    0.75
 -20   0   0    1.74    0.75
  20  -1   0    0.39    0.59
 -20  -1   0    0.10    0.51
 -20   1   0   -0.38    0.45
  20   1   0    0.42    0.57
 -20  -2   0   -0.23    0.46
 -20   2   0    0.15    0.60
  20  -2   0    0.78    0.65
  20   2   0    0.18    0.57
 -20   3   0    2.24    0.85
 -20  -3   0    1.91    0.72
  20  -3   0    2.68    0.83
  20   3   0    1.78    0.81
  20   4   0   -0.35    0.57
 -20   4   0    0.31    0.52
 -20  -4   0   -0.26    0.43
  20  -4   0    0.60    0.56
 -20  -5   0    0.09    0.54
  20   5   0   -0.40    0.60
  20  -5   0   -0.41    0.47
 -20   5   0   -0.36    0.55
  21   0   0   -0.29    0.50
 -21   0   0   -0.30    0.50
 -21  -1   0   -0.47    0.54
  21   1   0   -0.04    0.54
 -21   1   0   -0.17    0.52
  21  -1   0    0.67    0.71
   0   0  -1   -0.10    0.04
   0   1  -1    0.09    0.07
   0  -1  -1    0.02    0.05
   0   1   1    0.02    0.04
   0   1  -1   -0.04    0.04
   0   2   1  141.71    2.98
   0   2  -1  139.61    3.04
   0  -2  -1  140.27    2.88
   0   3  -1   -0.04    0.17
   0   3   1   -0.34    0.10
   0  -3  -1    0.07    0.08
   0   4   1    3.81    0.37
   0   4  -1    2.93    0.36
   0  -4  -1    3.56    0.21
   0  -5  -1   -0.08    0.08
   0   5   1   -0.26    0.17
   0   5  -1   -0.07    0.19
   0  -6  -1    1.00    0.15
   0   6  -1    0.87    0.29
   0   6   1    1.09    0.30
   0   7   1   -0.04    0.22
   0   7  -1   -0.20    0.21
   0   8   1    5.69    0.61
   0   8  -1    4.46    0.62
   0   9  -1    0.63    0.33
   0   9   1    0.40    0.30
   0  10   1    2.21    0.51
   0  10  -1    2.75    0.58
   0  11  -1   -0.19    0.35
   0  11   1   -0.02    0.39
   0  12   1   16.84    1.26
   0  12  -1   15.30    1.28
   0  13   1    0.57    0.52
   0  13  -1    0.88    0.51
   0  14  -1   16.06    1.38
   0  14   1   18.41    1.47
   0  15   1   -0.66    0.44
   0  15  -1   -0.62    0.55
   0  16   1    2.51    0.87
   0  16  -1    3.44    0.98
  -1   0   1   -0.04    0.04
  -1   0  -1   -0.04    0.04
   1   0  -1   -0.02    0.06
  -1   0  -1   -0.02    0.05
  -1   1  -1  142.97    2.95
  -1  -1   1  143.35    3.04
  -1   1  -1  143.24    3.04
   1  -1  -1  144.52    2.97
  -1  -1  -1  145.23    2.98
  -1  -1  -1  144.31    3.00
  -1  -1  -1  148.05    3.00
   1   1  -1  145.82    2.99
  -1   1   1  145.03    2.97
  -1   2  -1   18.35    0.62
  -1   2  -1   17.53    0.44
   1  -2  -1   18.06    0.49
   1   2  -1   17.67    0.50
  -1   2   1   18.33    0.56
  -1  -2  -1   17.69    0.53
  -1  -2  -1   18.24    0.57
   1   2  -1   18.24    0.61
  -1   3  -1   20.83    0.75
   1   3   1   19.88    0.70
   1  -3  -1   20.62    0.54
   1   3  -1   20.32    0.56
  -1   3   1   20.34    0.70
  -1  -3  -1   20.31    0.60
   1   3  -1   19.73    0.73
   1  -4  -1    5.32    0.24
   1   4   1    5.96    0.43
  -1   4  -1    5.33    0.44
   1   4  -1    5.44    0.26
  -1   4   1    4.76    0.38
   1   4  -1    5.54    0.46
  -1  -4  -1    5.74    0.30
   1   5   1    5.18    0.43
   1  -5  -1    5.61    0.24
  -1   5  -1    5.85    0.49
  -1  -5  -1    5.32    0.30
   1   5  -1    5.52    0.27
  -1   5   1    5.20    0.46
   1   5  -1    5.19    0.48
   1   6   1    5.88    0.50
   1  -6  -1    5.59    0.23
  -1   6  -1    6.01    0.55
  -1   6   1    5.26    0.48
   1   6  -1    5.64    0.26
  -1  -6  -1    6.07    0.32
   1   6  -1    4.90    0.51
  -1   7  -1    2.56    0.48
   1   7   1    3.43    0.26
   1   7   1    4.59    0.52
   1   7  -1    3.87    0.22
   1   7  -1    3.21    0.48
  -1   7   1    4.05    0.47
   1   8   1   -0.08    0.21
  -1   8  -1   -0.01    0.27
  -1   8   1   -0.05    0.25
   1   8  -1   -0.44    0.20
  -1   9  -1    0.94    0.39
   1   9   1    1.62    0.43
  -1   9   1    2.57    0.52
   1   9  -1    1.57    0.44
  -1  10  -1   -0.56    0.27
   1  10   1   -0.14    0.28
  -1  10   1    0.42    0.34
   1  10  -1   -0.09    0.31
  -1  11  -1    2.46    0.65
   1  11   1    1.73    0.56
   1  11  -1    2.98    0.67
  -1  11   1    1.64    0.50
   1  12   1    0.02    0.43
  -1  12  -1   -0.12    0.47
  -1  12   1    0.17    0.41
   1  12  -1    0.16    0.49
   1  13   1    7.28    0.96
  -1  13  -1    8.41    1.08
   1  13  -1    8.36    1.01
  -1  13   1    8.37    1.04
   1  14   1    2.93    0.79
  -1  14  -1    1.57    0.66
  -1  14   1    3.26    0.81
   1  14  -1    2.60    0.77
  -1  15  -1    1.94    0.71
   1  15   1    2.63    0.79
   1  15  -1    2.38    0.80
  -1  15   1    1.43    0.58
  -1  16  -1    0.51    0.67
   1  16   1    0.88    0.61
  -1  16   1    0.49    0.63
   1  16  -1    0.72    0.72
   2   0  -1    0.04    0.10
  -2   0  -1    0.10    0.09
  -2   0  -1   -0.10    0.08
  -2   0   1   -0.05    0.07
   2  -1  -1    0.69    0.14
  -2   1  -1    1.09    0.18
  -2  -1   1    0.98    0.17
  -2   1  -1    0.86    0.15
  -2  -1  -1    0.88    0.16
  -2   1   1    0.61    0.14
  -2  -1  -1    0.60    0.14
  -2  -1  -1    1.00    0.14
   2   1  -1    1.15    0.18
  -2  -2   1  400.71    8.35
   2  -2  -1  401.72    8.16
  -2   2  -1  407.94    8.35
  -2   2  -1  416.25    8.14
  -2   2   1  410.37    8.27
  -2  -2  -1  407.94    8.25
  -2  -2  -1  403.91    8.16
   2   2  -1  405.82    8.22
  -2  -2  -1  403.59    8.31
   2  -3  -1   74.79    1.65
  -2   3  -1   74.09    1.89
  -2  -3  -1   75.94    1.76
  -2  -3  -1   73.02    1.84
  -2  -3  -1   74.67    1.79
   2   3  -1   75.90    1.73
   2   3  -1   72.17    1.88
  -2   3   1   75.09    1.82
   2  -3   1   73.28    1.60
  -2   4  -1    3.22    0.39
   2  -4  -1    2.91    0.22
   2   4   1    3.26    0.35
  -2  -4  -1    3.60    0.29
   2  -4   1    2.84    0.16
  -2   4   1    2.88    0.34
   2   4  -1    2.83    0.36
   2   4  -1    3.21    0.27
   2  -5  -1    0.09    0.10
   2   5   1   -0.20    0.15
  -2   5  -1   -0.03    0.21
  -2  -5  -1    0.17    0.14
   2   5  -1    0.09    0.11
  -2   5   1   -0.12    0.16
   2   5  -1   -0.13    0.19
   2  -6  -1    3.33    0.19
   2   6   1    2.54    0.38
  -2   6  -1    3.32    0.50
   2   6  -1    2.90    0.43
   2   6  -1    3.16    0.26
  -2   6   1    3.06    0.41
   2   7   1    4.55    0.33
   2   7   1    5.23    0.52
  -2   7  -1    4.26    0.54
   2   7  -1    3.96    0.30
  -2   7   1    3.35    0.47
   2   7  -1    3.86    0.52
   2   8   1   10.26    0.48
   2   8   1    8.72    0.75
  -2   8  -1    9.17    0.77
  -2   8   1    8.10    0.69
   2   8  -1   10.53    0.79
   2   9   1    3.37    0.56
  -2   9  -1    4.06    0.61
   2   9  -1    3.01    0.57
  -2   9   1    3.89    0.58
  -2  10  -1   15.59    1.15
   2  10   1   15.17    1.07
  -2  10   1   17.05    1.12
   2  10  -1   17.01    1.13
   2  11   1    0.37    0.41
  -2  11  -1    0.13    0.35
   2  11  -1    0.09    0.37
  -2  11   1    0.35    0.43
  -2  12  -1    7.41    1.00
   2  12   1    9.03    1.01
  -2  12   1    9.62    1.02
   2  12  -1    7.33    0.94
  -2  13  -1    9.14    1.05
   2  13   1    9.77    1.09
   2  13  -1    9.36    1.06
  -2  13   1    8.52    0.99
  -2  14  -1    1.39    0.65
   2  14   1    2.76    0.78
  -2  14   1    0.12    0.42
   2  14  -1    0.86    0.63
   2  15   1    1.05    0.68
  -2  15  -1    1.19    0.66
  -2  15   1    2.25    0.73
   2  15  -1    0.77    0.63
  -3   0   1    0.04    0.11
   3   0  -1   -0.14    0.11
  -3   0  -1    0.10    0.12
  -3   0  -1   -0.13    0.12
   3  -1  -1   28.01    0.82
  -3   1  -1   27.34    0.81
  -3  -1   1   26.86    0.84
  -3   1  -1   27.82    0.86
  -3  -1  -1   27.56    0.84
  -3  -1  -1   27.48    0.85
  -3   1   1   28.10    0.82
   3   1  -1   27.10    0.84
  -3   2  -1    8.46    0.48
  -3  -2   1    9.01    0.48
   3  -2  -1    9.64    0.42
  -3  -2   1    8.92    0.30
   3   2  -1    7.87    0.42
  -3  -2  -1    8.30    0.45
  -3  -2  -1    8.91    0.39
  -3  -2  -1    8.93    0.46
  -3   2   1    8.67    0.43
   3  -2   1    9.27    0.40
   3  -3  -1   50.56    1.30
  -3  -3   1   53.90    1.51
  -3  -3  -1   54.13    1.48
  -3  -3  -1   51.78    1.40
  -3  -3  -1   52.98    1.37
  -3   3   1   52.71    1.44
   3   3  -1   53.88    1.40
   3  -3   1   52.80    1.28
  -3   4  -1   57.95    1.69
   3  -4  -1   56.28    1.39
  -3  -4  -1   58.75    1.67
   3   4  -1   56.09    1.68
   3   4  -1   61.11    1.54
  -3   4   1   59.87    1.64
   3  -4   1   58.43    1.36
  -3  -4  -1   58.76    1.56
  -3  -4  -1   58.17    1.54
   3  -5  -1    3.74    0.26
  -3   5  -1    3.77    0.44
   3   5   1    3.25    0.41
   3  -5   1    3.24    0.21
   3   5  -1    3.04    0.41
  -3   5   1    3.95    0.41
   3   5  -1    3.38    0.31
  -3   6  -1   23.03    1.05
   3  -6  -1   22.32    0.64
   3   6   1   22.89    0.83
   3   6   1   21.72    1.01
  -3   6   1   23.92    1.02
   3   6  -1   22.42    0.80
   3  -6   1   22.30    0.54
   3   6  -1   22.58    1.06
  -3   7  -1    0.40    0.30
   3   7   1    1.23    0.25
   3   7   1    1.28    0.34
   3  -7  -1    1.40    0.16
   3   7  -1    0.65    0.32
   3   7  -1    1.56    0.24
  -3   7   1    1.23    0.37
   3   8   1   10.06    0.54
  -3   8  -1    9.50    0.79
   3   8   1    9.72    0.79
  -3   8   1   10.62    0.80
   3   8  -1   11.78    0.84
   3   8  -1    9.91    0.51
   3   9   1    0.00    0.28
  -3   9  -1   -0.05    0.34
  -3   9   1   -0.02    0.31
   3   9  -1    0.29    0.33
  -3  10  -1    4.76    0.71
   3  10   1    5.65    0.75
   3  10  -1    3.70    0.67
  -3  10   1    5.27    0.75
   3  11   1    4.26    0.72
  -3  11  -1    5.65    0.77
  -3  11   1    4.39    0.74
   3  11  -1    4.55    0.78
   3  12   1    0.11    0.41
  -3  12  -1    0.26    0.43
   3  12  -1    0.30    0.45
  -3  12   1   -0.32    0.43
  -3  13  -1    2.54    0.77
   3  13   1    1.06    0.58
   3  13  -1    2.67    0.72
  -3  13   1    2.09    0.59
   3  14   1    3.51    0.82
  -3  14  -1    2.34    0.74
   3  14  -1    3.52    0.89
  -3  14   1    3.94    0.88
   3  15   1    2.23    0.74
  -3  15  -1    2.22    0.78
   3  15  -1    2.44    0.77
  -3 -15  -1    2.20    0.72
  -3  15   1    1.01    0.64
  -4   0  -1   -0.07    0.13
   4   0  -1   -0.15    0.12
  -4   0   1    0.00    0.12
   4  -1  -1   27.91    0.88
  -4  -1   1   27.15    0.91
  -4   1  -1   27.54    0.93
  -4  -1  -1   26.70    0.90
   4   1  -1   26.82    0.90
  -4   1   1   27.67    0.89
   4  -1   1   25.56    0.86
  -4  -2   1   24.87    0.90
  -4   2  -1   25.28    0.91
   4  -2  -1   24.29    0.82
   4   2  -1   25.72    0.89
   4  -2   1   25.90    0.83
  -4  -2  -1   24.80    0.89
  -4  -2  -1   26.25    0.90
  -4   2   1   24.99    0.87
   4  -3  -1  179.59    3.86
  -4   3  -1  170.67    4.05
  -4  -3   1  176.77    4.08
  -4  -3   1  184.50    3.69
   4   3  -1  175.65    3.96
   4  -3   1  178.26    3.84
  -4   3   1  176.91    4.00
  -4  -3  -1  179.89    3.83
  -4  -3  -1  176.74    4.04
  -4   4  -1    9.84    0.62
  -4  -4   1   10.49    0.63
   4  -4  -1    9.74    0.46
  -4  -4  -1    8.96    0.58
   4  -4   1    9.92    0.45
  -4   4   1    9.88    0.57
   4   4  -1    9.77    0.53
  -4  -4  -1    9.42    0.51
  -4   5  -1   45.33    1.51
   4  -5  -1   43.44    1.17
   4   5   1   44.71    1.35
   4   5  -1   43.04    1.31
  -4  -5  -1   41.79    1.31
  -4   5   1   42.09    1.42
   4   5  -1   45.53    1.53
   4  -5   1   43.68    1.13
  -4  -5  -1   42.98    1.47
   4  -6  -1   33.47    0.97
   4   6   1   36.41    1.35
  -4   6  -1   35.52    1.37
   4   6   1   35.66    1.17
   4   6  -1   35.33    1.15
   4  -6   1   35.01    0.92
  -4   6   1   35.67    1.34
   4   6  -1   35.10    1.39
  -4  -6  -1   35.43    1.22
   4   7   1   11.45    0.63
  -4   7  -1   10.65    0.82
   4   7   1   12.67    0.84
   4  -7  -1   11.01    0.44
   4   7  -1   11.70    0.81
   4  -7   1   10.96    0.40
   4   7  -1   11.64    0.61
  -4  -7  -1   11.76    0.71
  -4   7   1    9.16    0.71
  -4   8  -1   20.47    1.15
   4   8   1   22.48    1.15
   4   8   1   22.27    0.90
   4   8  -1   22.02    0.87
  -4   8   1   21.52    1.12
   4   8  -1   21.50    1.16
  -4   9  -1   -0.03    0.31
   4   9   1    0.77    0.39
   4   9  -1    1.26    0.42
  -4   9   1    1.11    0.44
   4  10   1    3.66    0.66
  -4  10  -1    2.98    0.68
  -4  10   1    3.78    0.66
   4  10  -1    2.58    0.61
  -4  11  -1    0.34    0.41
   4  11   1    0.70    0.45
   4  11  -1    0.03    0.42
  -4  11   1   -0.38    0.34
   4  12   1    3.34    0.73
  -4  12  -1    1.61    0.59
   4  12  -1    1.68    0.58
  -4  12   1    2.66    0.65
   4  13   1    0.39    0.47
  -4  13  -1    0.62    0.49
  -4  13   1    0.74    0.53
   4  13  -1   -0.20    0.43
  -4 -13  -1    0.66    0.47
  -4  14  -1    0.05    0.50
   4  14   1   -0.54    0.52
   4  14  -1    0.90    0.59
  -4  14   1    0.27    0.47
  -4 -14  -1    0.93    0.55
   4  15   1    4.10    0.96
  -4  15  -1    3.79    0.89
   4  15  -1    4.42    0.98
  -4  15   1    4.09    0.91
   5   0  -1   -0.09    0.15
  -5   0  -1   -0.01    0.16
  -5   0   1    0.11    0.17
   5   0   1   -0.06    0.15
  -5  -1   1    0.02    0.16
  -5   1  -1   -0.22    0.15
   5  -1  -1    0.00    0.16
   5   1   1   -0.09    0.15
  -5  -1  -1    0.01    0.16
   5   1  -1    0.18    0.16
   5  -1   1    0.13    0.16
  -5   1   1    0.12    0.19
  -5  -2   1    4.62    0.43
  -5   2  -1    4.58    0.43
   5   2   1    3.88    0.39
   5  -2  -1    4.23    0.38
  -5   2   1    4.71    0.41
   5  -2   1    4.54    0.39
   5   2  -1    4.20    0.42
  -5  -2  -1    4.38    0.41
  -5  -3   1   14.03    0.73
   5   3   1   12.81    0.68
   5  -3  -1   13.74    0.62
  -5  -3   1   12.84    0.45
  -5   3  -1   13.19    0.73
  -5  -3  -1   12.88    0.70
  -5   3   1   12.89    0.68
   5   3  -1   13.50    0.68
  -5  -3  -1   14.45    0.58
   5  -3   1   13.45    0.61
   5   4   1    4.31    0.42
  -5   4  -1    4.46    0.47
  -5  -4   1    4.16    0.45
   5  -4  -1    4.67    0.36
  -5  -4   1    4.70    0.32
  -5  -4  -1    4.39    0.36
   5   4  -1    4.58    0.42
   5  -4   1    4.04    0.35
  -5  -4  -1    4.58    0.45
  -5   4   1    5.05    0.47
  -5  -5   1    3.07    0.31
   5  -5  -1    2.20    0.29
  -5  -5   1    2.87    0.44
   5   5   1    2.98    0.37
  -5   5  -1    2.39    0.42
   5  -5   1    2.51    0.29
  -5  -5  -1    2.62    0.40
  -5  -5  -1    2.50    0.33
   5   5  -1    2.77    0.35
  -5   5   1    2.89    0.43
   5   6   1   29.71    1.11
  -5   6  -1   31.99    1.31
  -5  -6   1   29.73    1.03
   5  -6  -1   28.64    0.92
  -5  -6  -1   30.85    1.28
   5  -6   1   28.93    0.89
   5   6  -1   32.97    1.33
   5   6  -1   29.95    1.11
  -5  -6  -1   26.38    1.05
  -5   6   1   29.49    1.23
   5  -7  -1   39.47    1.11
   5   7   1   41.21    1.56
   5   7   1   39.05    1.35
  -5   7  -1   37.66    1.56
  -5   7   1   41.50    1.56
  -5  -7  -1   42.11    1.42
   5   7  -1   35.77    1.54
   5   7  -1   38.30    1.32
   5  -7   1   39.74    1.07
  -5   8  -1    8.20    0.78
   5   8   1    7.96    0.73
   5   8   1    8.74    0.60
   5   8  -1    8.41    0.58
  -5   8   1    8.65    0.79
   5   8  -1    7.11    0.76
  -5  -8  -1    7.83    0.64
   5   9   1    2.03    0.51
  -5   9  -1    1.34    0.47
  -5   9   1    2.38    0.53
   5   9  -1    1.83    0.55
  -5  -9  -1    2.16    0.45
  -5  10  -1    0.43    0.42
   5  10   1    0.47    0.36
  -5 -10  -1   -0.04    0.25
   5  10  -1   -0.21    0.31
  -5  10   1    0.01    0.38
  -5  11  -1    1.44    0.58
   5  11   1    1.17    0.48
  -5 -11  -1    0.98    0.42
   5  11  -1    1.37    0.61
  -5  11   1    1.45    0.59
   5  12   1    1.18    0.53
  -5  12  -1    1.74    0.58
  -5  12   1    1.82    0.64
   5  12  -1    1.35    0.56
  -5 -12  -1    2.45    0.55
   5  13   1    0.22    0.52
  -5  13  -1    0.47    0.49
   5  13  -1    0.04    0.46
  -5  13   1    0.13    0.50
  -5  14  -1    2.99    0.81
   5  14   1    3.62    0.89
  -5  14   1    3.38    0.84
   5  14  -1    2.83    0.80
  -5  15  -1   -0.14    0.49
   5  15   1    1.06    0.67
  -5  15   1    0.85    0.58
   5  15  -1    1.67    0.72
  -6   0   1    0.18    0.19
   6   0   1    0.16    0.22
   6   0  -1    0.10    0.18
  -6   0  -1    0.25    0.23
   6  -1  -1    7.55    0.54
  -6  -1   1    8.16    0.55
  -6   1  -1    7.82    0.55
   6   1   1    7.31    0.54
  -6   1   1    8.04    0.53
  -6  -1  -1    7.63    0.54
   6   1  -1    9.19    0.58
   6   2   1    1.45    0.31
   6  -2  -1    2.39    0.36
  -6  -2   1    1.68    0.33
  -6   2  -1    2.30    0.38
   6  -2   1    1.76    0.31
  -6   2   1    1.63    0.31
   6   2  -1    1.19    0.31
  -6  -2  -1    2.16    0.38
  -6   3  -1    8.53    0.60
  -6  -3   1    8.35    0.59
   6  -3  -1    8.00    0.52
   6   3   1    8.08    0.57
   6   3  -1    7.42    0.55
  -6   3   1    9.17    0.61
   6  -3   1    7.63    0.50
  -6  -3  -1    8.80    0.62
  -6   4  -1   17.91    0.92
   6  -4  -1   18.79    0.78
   6   4   1   17.43    0.85
  -6  -4   1   19.18    0.95
  -6  -4   1   18.46    0.63
  -6  -4  -1   18.25    0.91
  -6   4   1   18.00    0.89
  -6  -4  -1   17.63    0.72
   6   4  -1   18.25    0.87
   6  -4   1   18.27    0.77
  -6  -5   1    3.05    0.30
  -6   5  -1    3.69    0.53
   6  -5  -1    3.29    0.37
  -6  -5   1    3.10    0.49
   6   5   1    3.16    0.41
   6  -5   1    3.09    0.35
  -6  -5  -1    4.06    0.51
   6   5  -1    3.42    0.42
  -6  -5  -1    3.94    0.39
  -6   5   1    3.41    0.49
  -6  -6   1    2.22    0.46
  -6   6  -1    1.84    0.44
  -6  -6   1    1.95    0.30
   6   6   1    2.85    0.40
   6  -6  -1    1.99    0.30
   6   6  -1    1.75    0.35
   6  -6   1    2.13    0.30
  -6   6   1    1.76    0.39
  -6  -6  -1    2.65    0.48
  -6  -6  -1    2.51    0.37
  -6   7  -1    0.25    0.32
   6  -7  -1    0.20    0.15
  -6  -7   1   -0.15    0.16
   6   7   1   -0.21    0.17
   6  -7   1    0.12    0.15
  -6   7   1    0.04    0.25
   6   7  -1   -0.61    0.18
  -6  -7  -1   -0.01    0.18
   6   7  -1    0.01    0.18
   6   8   1    1.63    0.48
  -6   8  -1    1.74    0.49
  -6  -8   1    1.94    0.35
   6   8   1    1.37    0.34
   6   8  -1    1.38    0.35
  -6   8   1    0.96    0.41
  -6  -8  -1    1.32    0.35
   6   8  -1    0.59    0.36
   6   9   1   13.76    1.05
  -6   9  -1   13.76    1.04
  -6  -9   1   13.44    0.82
  -6  -9  -1   13.02    0.85
  -6   9   1   12.75    1.00
   6   9  -1   12.56    1.04
  -6  10  -1    1.96    0.54
   6  10   1    2.02    0.55
  -6  10   1    1.23    0.49
  -6 -10  -1    2.33    0.50
   6  10  -1    2.18    0.56
   6  11   1    1.91    0.60
  -6  11  -1    2.05    0.61
   6  11  -1    1.66    0.59
  -6  11   1    0.63    0.46
  -6 -11  -1    1.14    0.43
  -6  12  -1    1.14    0.52
   6  12   1    1.82    0.58
   6  12  -1    2.04    0.68
  -6  12   1    1.91    0.62
  -6  13  -1    0.49    0.56
   6  13   1    0.20    0.47
   6  13  -1    0.36    0.57
  -6  13   1   -0.02    0.44
  -6  14  -1   -0.15    0.55
   6  14   1   -0.47    0.49
  -6  14   1    0.11    0.46
   6  14  -1    0.59    0.56
  -6  15  -1    0.01    0.62
   6  15   1    1.05    0.71
   6  15  -1    0.12    0.67
  -6  15   1    0.14    0.52
  -7   0  -1    0.12    0.19
   7   0  -1    0.09    0.20
  -7   0   1   -0.25    0.14
   7   0   1    0.16    0.23
   7  -1  -1   -0.10    0.18
   7   1   1    0.18    0.21
  -7  -1   1    0.70    0.25
  -7   1  -1    0.67    0.25
  -7   1   1    0.30    0.21
  -7  -1  -1   -0.06    0.21
   7  -1   1    0.34    0.22
   7   1  -1    0.24    0.21
  -7  -2   1    1.12    0.32
   7   2   1    0.99    0.30
   7  -2  -1    0.75    0.26
  -7   2  -1    0.98    0.29
   7  -2   1    0.80    0.26
  -7   2   1    1.12    0.29
  -7  -2  -1    0.95    0.30
   7   2  -1    0.95    0.28
  -7  -3   1   11.19    0.73
  -7   3  -1   11.24    0.74
   7   3   1   11.59    0.73
   7  -3  -1   12.43    0.69
   7   3  -1   11.55    0.71
   7  -3   1   11.21    0.66
  -7   3   1   10.71    0.69
  -7  -3  -1   11.13    0.72
   7   4   1   11.00    0.70
  -7  -4   1   10.16    0.73
  -7   4  -1   11.00    0.77
   7  -4  -1   10.86    0.63
   7  -4   1    8.60    0.59
  -7  -4  -1    9.84    0.72
  -7   4   1   10.67    0.71
   7   4  -1    9.73    0.66
  -7  -5   1    0.10    0.13
   7   5   1    0.32    0.24
  -7  -5   1    0.49    0.29
  -7   5  -1    0.06    0.27
   7  -5  -1    0.23    0.21
  -7   5   1   -0.04    0.21
  -7  -5  -1   -0.08    0.21
   7   5  -1    0.17    0.21
  -7  -5  -1   -0.02    0.15
   7  -5   1    0.32    0.20
   7  -6  -1   15.19    0.74
  -7  -6   1   15.27    0.67
   7   6   1   14.81    0.86
  -7   6  -1   15.45    0.96
  -7  -6   1   13.24    0.90
  -7   6   1   14.16    0.90
   7   6  -1   14.57    0.85
   7  -6   1   14.79    0.71
  -7  -6  -1   14.57    0.93
  -7  -6  -1   14.92    0.75
   7  -7  -1    0.42    0.20
  -7  -7   1    0.42    0.21
   7   7   1    0.70    0.28
  -7   7  -1    1.02    0.44
  -7  -7  -1    0.32    0.22
  -7  -7  -1    0.56    0.33
  -7   7   1    0.66    0.33
   7   7  -1    0.43    0.27
   7  -7   1    0.78    0.24
   7   8   1    1.11    0.36
  -7   8  -1    1.13    0.46
   7   8   1    0.88    0.39
  -7  -8   1    1.47    0.32
  -7   8   1    1.13    0.40
  -7  -8  -1    1.26    0.33
   7   8  -1    0.79    0.32
   7   8  -1    0.95    0.42
  -7   9  -1    0.09    0.39
   7   9   1    0.02    0.34
   7   9   1    0.07    0.26
  -7  -9  -1    0.22    0.26
  -7   9   1    0.20    0.33
   7   9  -1   -0.12    0.34
   7  10   1    0.54    0.40
  -7  10  -1    0.53    0.43
  -7  10   1    0.99    0.48
   7  10  -1    0.39    0.43
   7  11   1    0.21    0.45
  -7  11  -1   -0.33    0.37
  -7  11   1    0.80    0.46
   7  11  -1   -0.07    0.37
   7  12   1    0.49    0.51
  -7  12  -1    0.33    0.49
   7  12  -1    1.06    0.53
  -7  12   1    0.21    0.45
  -7  13  -1    1.07    0.57
   7  13   1    0.54    0.58
  -7  13   1    1.81    0.64
   7  13  -1    1.80    0.75
  -7  14  -1   -0.44    0.55
   7  14   1   -0.04    0.49
   7  14  -1   -0.42    0.50
  -7  14   1    0.59    0.60
   7  15   1    0.14    0.64
  -7  15  -1   -0.15    0.59
   7  15  -1    0.15    0.53
  -7  15   1    0.67    0.62
   8   0  -1    0.22    0.24
  -8   0   1    0.08    0.18
   8   0   1    0.03    0.18
  -8   0  -1    0.76    0.29
   8  -1  -1    5.24    0.51
   8   1   1    5.39    0.54
  -8  -1   1    4.69    0.50
  -8   1  -1    5.35    0.53
  -8  -1  -1    5.41    0.53
   8  -1   1    6.29    0.54
  -8   1   1    5.54    0.53
   8   1  -1    4.60    0.49
  -8  -2   1   17.04    0.92
   8  -2  -1   18.30    0.91
   8   2   1   16.93    0.94
  -8   2  -1   18.00    0.95
  -8   2   1   17.47    0.91
   8   2  -1   18.42    0.94
   8  -2   1   18.39    0.89
  -8  -2  -1   19.17    0.96
   8   3   1   85.75    2.50
  -8  -3   1   88.88    2.55
  -8   3  -1   84.57    2.52
   8  -3  -1   89.52    2.42
  -8   3   1   83.25    2.46
   8  -3   1   84.84    2.38
   8   3  -1   82.73    2.46
  -8  -3  -1   81.72    2.48
  -8  -4   1    0.69    0.29
   8  -4  -1    0.86    0.28
  -8   4  -1    0.68    0.31
   8   4   1    0.66    0.28
   8   4  -1    0.56    0.30
  -8   4   1    1.04    0.36
  -8  -4  -1    0.77    0.31
   8  -4   1    0.93    0.28
  -8   5  -1    0.88    0.36
  -8  -5   1    1.19    0.36
   8  -5  -1    1.07    0.32
   8   5   1    0.42    0.29
  -8  -5  -1    0.84    0.34
   8   5  -1    0.98    0.36
  -8   5   1    0.73    0.36
   8  -5   1    0.49    0.26
  -8  -6   1   -0.26    0.20
  -8  -6   1    0.33    0.17
  -8   6  -1    0.14    0.33
   8  -6  -1    0.45    0.23
   8   6   1    0.13    0.24
   8  -6   1    0.00    0.19
  -8  -6  -1    0.01    0.18
  -8   6   1    0.23    0.29
   8   6  -1   -0.39    0.20
  -8  -6  -1    0.36    0.29
  -8   7  -1    3.60    0.62
   8  -7  -1    5.10    0.48
   8   7   1    4.39    0.57
  -8  -7   1    3.95    0.66
   8  -7   1    3.69    0.47
  -8  -7  -1    4.89    0.63
  -8   7   1    4.49    0.62
   8   7  -1    4.37    0.56
  -8  -7  -1    3.77    0.47
  -8   8  -1   -0.23    0.36
   8   8   1    0.07    0.26
  -8  -8  -1    0.01    0.23
  -8  -8  -1   -0.10    0.27
  -8   8   1    0.35    0.38
   8   8  -1   -0.11    0.25
   8   8  -1    0.11    0.33
   8   9   1    0.56    0.46
   8   9   1    0.46    0.31
  -8   9  -1    1.20    0.48
   8   9  -1    0.59    0.36
  -8   9   1    1.13    0.46
   8   9  -1    1.01    0.49
  -8  10  -1    1.34    0.53
   8  10   1    0.58    0.51
   8  10  -1    0.29    0.41
  -8  10   1    0.00    0.32
   8  11   1   -0.13    0.41
  -8  11  -1    0.18    0.51
  -8  11   1   -0.71    0.28
   8  11  -1   -0.45    0.39
  -8  12  -1   -0.06    0.48
   8  12   1   -0.03    0.41
  -8  12   1   -0.07    0.39
   8  12  -1   -0.40    0.37
  -8  13  -1    0.10    0.49
   8  13   1    0.47    0.59
   8  13  -1    0.46    0.56
  -8  13   1   -0.46    0.42
  -8  14  -1    0.26    0.54
   8  14   1    0.67    0.66
  -8  14   1    0.04    0.57
   8  14  -1    0.33    0.57
   9   0  -1   -0.19    0.22
  -9   0   1   -0.13    0.20
   9   0   1    0.10    0.20
  -9   0  -1    0.16    0.22
   9  -1  -1    2.88    0.49
  -9  -1   1    3.67    0.47
   9   1   1    1.85    0.39
  -9   1  -1    3.72    0.52
  -9  -1  -1    3.18    0.47
  -9   1   1    3.24    0.51
   9  -1   1    3.01    0.49
   9   1  -1    3.57    0.56
   9   2   1   -0.04    0.25
   9  -2  -1    0.70    0.28
  -9   2  -1    0.13    0.24
  -9  -2   1    0.47    0.27
   9   2  -1   -0.04    0.22
  -9  -2  -1    0.09    0.24
  -9   2   1    0.09    0.22
   9  -2   1    0.18    0.23
  -9   3  -1    5.54    0.61
  -9  -3   1    5.55    0.60
   9  -3  -1    6.22    0.60
   9   3   1    7.20    0.69
  -9  -3  -1    6.50    0.62
  -9   3   1    5.82    0.59
   9   3  -1    7.21    0.65
   9  -3   1    6.95    0.60
   9   4   1    6.51    0.64
  -9  -4   1    5.86    0.61
  -9   4  -1    6.76    0.67
   9  -4  -1    6.78    0.58
  -9  -4  -1    5.12    0.60
  -9   4   1    5.66    0.63
   9   4  -1    6.70    0.64
   9  -4   1    7.35    0.61
  -9  -5   1    8.69    0.79
   9   5   1    7.12    0.70
   9  -5  -1    7.08    0.64
  -9   5  -1    6.10    0.69
  -9   5   1    6.95    0.68
   9   5  -1    7.24    0.70
  -9  -5  -1    7.40    0.70
   9  -5   1    7.64    0.62
  -9   6  -1    2.61    0.52
  -9  -6   1    2.67    0.56
   9   6   1    2.87    0.54
   9  -6  -1    2.60    0.45
   9   6  -1    3.13    0.53
  -9  -6  -1    2.97    0.54
   9  -6   1    2.83    0.45
  -9   6   1    2.24    0.53
   9  -7  -1    0.36    0.26
   9   7   1    0.51    0.32
  -9  -7   1   -0.03    0.28
  -9   7  -1    0.12    0.35
  -9  -7  -1   -0.13    0.27
  -9   7   1    0.95    0.40
   9   7  -1    0.10    0.29
  -9   8  -1   -0.19    0.32
   9   8   1    0.47    0.32
  -9  -8   1   -0.51    0.26
  -9  -8  -1   -0.26    0.35
   9   8  -1   -0.30    0.26
  -9   8   1   -0.01    0.31
   9   9   1    0.41    0.39
   9   9   1    0.11    0.31
  -9   9  -1   -0.05    0.38
   9   9  -1    0.11    0.33
   9   9  -1   -0.32    0.31
  -9   9   1   -0.05    0.33
   9  10   1    0.77    0.52
  -9  10  -1    0.22    0.46
   9  10  -1   -0.30    0.34
  -9  10   1    0.19    0.45
  -9  11  -1    1.69    0.63
   9  11   1    1.59    0.58
   9  11  -1    1.12    0.59
  -9  11   1    2.23    0.63
  -9  12  -1    0.24    0.49
   9  12   1    0.81    0.57
   9  12  -1    0.08    0.46
  -9  12   1    0.15    0.51
  -9  13  -1   -0.26    0.44
   9  13   1    0.12    0.49
  -9  13   1    0.17    0.50
   9  13  -1   -0.55    0.48
  -9  14  -1   -0.20    0.46
   9  14   1    0.20    0.54
  -9  14   1    0.30    0.58
   9  14  -1   -0.05    0.59
  10   0  -1    0.01    0.24
  10   0   1    0.05    0.21
 -10   0  -1   -0.28    0.20
 -10   0   1   -0.30    0.21
  10  -1  -1    3.49    0.50
  10   1   1    3.41    0.55
 -10  -1   1    2.03    0.43
 -10   1  -1    3.39    0.51
 -10  -1  -1    1.93    0.41
  10   1  -1    2.53    0.48
 -10   1   1    2.28    0.44
  10  -1   1    2.74    0.49
  10   2   1    4.81    0.60
 -10   2  -1    5.76    0.63
  10  -2  -1    6.75    0.67
 -10  -2   1    6.78    0.66
  10  -2   1    7.09    0.66
  10   2  -1    6.17    0.65
 -10  -2  -1    5.71    0.64
 -10   2   1    5.57    0.62
  10  -3  -1    8.08    0.71
 -10  -3   1    7.76    0.72
 -10   3  -1    7.60    0.72
  10   3   1    8.79    0.75
 -10   3   1    6.53    0.66
  10  -3   1    7.34    0.65
  10   3  -1    6.72    0.68
 -10  -3  -1    6.52    0.67
  10   4   1    3.93    0.57
 -10   4  -1    2.07    0.52
 -10  -4   1    3.97    0.57
  10  -4  -1    3.36    0.54
  10   4  -1    2.87    0.55
 -10  -4  -1    2.52    0.52
  10  -4   1    3.69    0.52
 -10   4   1    3.29    0.58
 -10  -5   1    5.86    0.70
  10  -5  -1    6.93    0.64
 -10   5  -1    6.41    0.72
  10   5   1    4.67    0.62
  10   5  -1    5.10    0.63
 -10  -5  -1    5.66    0.66
  10  -5   1    5.38    0.60
 -10   5   1    5.46    0.65
  10   6   1    0.20    0.31
 -10   6  -1    0.10    0.38
  10  -6  -1   -0.13    0.24
 -10  -6   1   -0.10    0.27
  10  -6   1    0.11    0.25
 -10   6   1   -0.20    0.24
 -10  -6  -1    0.00    0.30
  10   6  -1    0.38    0.31
 -10   7  -1    0.32    0.38
  10   7   1    0.25    0.33
 -10  -7   1    0.95    0.41
  10  -7  -1    0.15    0.27
  10   7  -1    0.10    0.26
 -10   7   1    0.64    0.41
 -10  -7  -1    0.78    0.36
  10   8   1   -0.34    0.31
 -10   8  -1   -0.09    0.35
 -10  -8   1   -0.15    0.31
  10   8  -1   -0.27    0.32
 -10  -8  -1   -0.21    0.27
 -10   8   1   -0.29    0.35
  10   9   1    0.31    0.38
 -10   9  -1    2.09    0.60
  10   9  -1    1.12    0.48
 -10   9   1    1.04    0.51
  10   9  -1    1.52    0.54
  10  10   1    3.33    0.72
 -10  10  -1    1.51    0.58
 -10  10   1    1.62    0.58
  10  10  -1    1.43    0.59
 -10  11  -1   -0.52    0.44
  10  11   1    0.32    0.46
 -10  11   1    0.40    0.54
  10  11  -1    0.28    0.48
 -10  12  -1   -0.17    0.44
  10  12   1   -0.04    0.50
 -10  12   1   -0.40    0.40
  10  12  -1    0.18    0.53
 -10  13  -1   -0.12    0.51
  10  13   1    0.58    0.58
 -10  13   1    0.21    0.56
  10  13  -1    0.05    0.59
 -10  14  -1   -0.19    0.64
  10  14   1    0.43    0.60
  10  14  -1    0.29    0.56
 -10  14   1   -0.89    0.52
  11   0   1    0.31    0.29
  11   0  -1   -0.11    0.25
 -11   0   1    0.25    0.29
 -11   0  -1    0.23    0.27
 -11   1  -1    3.96    0.58
  11  -1  -1    5.26    0.61
  11   1   1    4.78    0.63
 -11  -1   1    6.01    0.65
  11   1  -1    4.87    0.63
 -11   1   1    6.37    0.69
  11  -1   1    4.88    0.61
 -11  -1  -1    3.91    0.60
  11   2   1    4.76    0.68
 -11  -2   1    4.13    0.58
 -11   2  -1    4.91    0.67
  11  -2  -1    4.97    0.64
 -11   2   1    6.63    0.69
 -11  -2  -1    5.89    0.65
  11  -2   1    5.50    0.67
  11   2  -1    5.20    0.65
 -11  -3   1   -0.10    0.26
 -11   3  -1   -0.11    0.25
  11   3   1   -0.04    0.27
  11  -3  -1    0.16    0.28
  11   3  -1   -0.39    0.28
 -11   3   1    0.24    0.29
  11  -3   1   -0.17    0.23
 -11  -3  -1   -0.09    0.22
  11  -4  -1    0.01    0.30
 -11  -4   1    0.08    0.27
 -11   4  -1    0.26    0.37
  11   4   1   -0.12    0.29
 -11  -4  -1   -0.17    0.23
 -11   4   1    0.10    0.27
  11  -4   1    0.24    0.29
  11   4  -1   -0.33    0.24
 -11  -5   1    8.65    0.87
 -11   5  -1   10.54    0.93
  11  -5  -1   11.53    0.84
  11   5   1   10.87    0.92
  11  -5   1    9.99    0.80
  11   5  -1   10.72    0.93
 -11   5   1    9.71    0.87
 -11  -5  -1   10.30    0.88
 -11  -6   1    0.44    0.35
 -11   6  -1    0.89    0.43
  11  -6  -1    0.71    0.38
  11   6   1    0.75    0.42
  11  -6   1    1.02    0.37
 -11   6   1    0.62    0.39
 -11  -6  -1    0.97    0.41
  11   6  -1    0.42    0.39
 -11  -7   1   10.64    1.02
  11   7   1    9.34    0.89
 -11   7  -1    9.31    0.95
 -11   7   1    9.17    0.95
 -11  -7  -1   12.05    1.03
  11   7  -1    9.77    0.88
 -11   8  -1    3.11    0.72
  11   8   1    3.13    0.66
 -11  -8   1    1.86    0.56
  11   8  -1    2.22    0.61
 -11   8   1    2.10    0.59
 -11  -8  -1    2.52    0.60
 -11   9  -1   -0.17    0.43
  11   9   1    0.16    0.36
 -11   9   1   -0.33    0.35
  11   9  -1    0.29    0.41
 -11  -9  -1   -0.06    0.38
 -11  10  -1    1.45    0.60
  11  10   1    1.02    0.53
 -11  10   1    1.28    0.53
  11  10  -1    1.84    0.66
 -11  11  -1    1.81    0.69
  11  11   1    0.90    0.54
  11  11  -1    0.57    0.54
 -11  11   1    2.07    0.67
  11  12   1    1.23    0.63
 -11  12  -1    0.55    0.53
 -11  12   1    0.55    0.55
  11  12  -1    0.74    0.59
 -11  13  -1    0.36    0.58
  11  13   1   -0.17    0.54
 -11  13   1   -0.26    0.48
  11  13  -1   -0.30    0.52
 -12   0   1    0.20    0.28
  12   0  -1    0.26    0.29
 -12   0  -1   -0.14    0.27
  12   0   1    0.16    0.29
  12   1   1    2.18    0.57
 -12  -1   1    1.45    0.43
 -12   1  -1    1.68    0.47
  12  -1  -1    1.48    0.47
  12  -1   1    2.36    0.52
  12   1  -1    2.22    0.54
 -12  -1  -1    1.05    0.41
 -12   1   1    2.47    0.57
  12   2   1   -0.09    0.27
 -12  -2   1   -0.10    0.27
 -12   2  -1    0.32    0.30
  12  -2  -1   -0.32    0.25
  12   2  -1   -0.07    0.30
 -12   2   1    0.08    0.30
 -12  -2  -1    0.10    0.25
  12  -2   1   -0.08    0.28
  12   3   1   -0.08    0.30
  12  -3  -1    0.01    0.28
 -12   3  -1   -0.15    0.35
 -12  -3   1    0.03    0.30
  12  -3   1   -0.22    0.23
 -12  -3  -1   -0.01    0.25
  12   3  -1   -0.20    0.32
 -12   3   1    0.11    0.30
 -12  -4   1    0.52    0.36
  12   4   1    0.16    0.32
  12  -4  -1    0.48    0.33
 -12   4  -1    1.14    0.46
 -12  -4  -1    0.28    0.35
  12   4  -1    0.23    0.32
  12  -4   1    0.53    0.34
 -12   4   1    0.37    0.40
 -12  -5   1   -0.01    0.34
  12   5   1    0.65    0.39
  12  -5  -1    0.28    0.31
 -12   5  -1   -0.12    0.30
 -12  -5  -1    0.11    0.34
  12   5  -1   -0.10    0.33
  12  -5   1   -0.03    0.32
 -12   5   1   -0.01    0.29
  12   6   1   20.37    1.30
  12  -6  -1   20.09    1.17
 -12  -6   1   22.46    1.40
 -12   6  -1   20.92    1.36
 -12  -6  -1   20.60    1.33
 -12   6   1   19.37    1.28
  12  -6   1   21.15    1.20
  12   6  -1   20.26    1.27
 -12  -7   1    2.79    0.62
  12   7   1    4.28    0.76
 -12   7  -1    4.81    0.86
 -12  -7  -1    2.98    0.65
  12   7  -1    2.65    0.67
 -12   7   1    3.56    0.72
 -12   8  -1    1.85    0.62
 -12  -8   1    1.82    0.61
  12   8   1    1.79    0.53
 -12  -8  -1    2.96    0.70
  12   8  -1    2.87    0.69
 -12   8   1    1.14    0.49
 -12  -9   1    2.36    0.72
  12   9   1    0.45    0.45
 -12   9  -1    1.41    0.63
 -12  -9  -1    0.89    0.50
  12   9  -1    0.86    0.53
 -12   9   1    0.95    0.54
 -12  10  -1    0.02    0.42
  12  10  -1    0.74    0.54
 -12  10   1    0.19    0.43
  12  11   1   -0.01    0.46
 -12  11  -1    0.31    0.57
  12  11  -1   -0.01    0.48
 -12  11   1   -0.10    0.46
  12  12   1   -0.28    0.44
 -12  12  -1    0.37    0.58
 -12  12   1    0.22    0.54
  12  12  -1    0.18    0.57
  12  13   1   -0.70    0.55
 -12  13  -1   -0.51    0.59
 -12  13   1   -0.34    0.56
  12  13  -1    0.20    0.59
  13   0  -1   -0.11    0.29
 -13   0   1   -0.28    0.26
  13   0   1   -0.36    0.25
 -13   0  -1    0.30    0.33
  13   1   1    5.55    0.73
  13  -1  -1    4.97    0.77
 -13  -1   1    3.78    0.68
 -13   1  -1    5.94    0.72
 -13  -1  -1    4.41    0.67
 -13   1   1    3.63    0.68
  13  -1   1    6.60    0.80
  13   1  -1    5.49    0.75
  13  -2  -1    6.08    0.79
  13   2   1    5.29    0.75
 -13  -2   1    6.27    0.76
 -13   2  -1    6.62    0.80
  13   2  -1    6.61    0.77
  13  -2   1    8.43    0.82
 -13   2   1    7.87    0.82
 -13  -2  -1    7.75    0.83
  13   3   1    2.29    0.58
 -13   3  -1    2.52    0.61
 -13  -3   1    1.87    0.52
  13  -3  -1    2.25    0.52
 -13  -3  -1    3.57    0.69
  13  -3   1    3.00    0.58
  13   3  -1    1.22    0.52
 -13   3   1    2.15    0.58
 -13   4  -1   20.74    1.33
  13   4   1   20.58    1.33
  13  -4  -1   20.14    1.21
 -13  -4   1   21.19    1.34
 -13  -4  -1   19.52    1.30
 -13   4   1   19.37    1.26
  13  -4   1   21.23    1.26
  13   4  -1   22.02    1.34
 -13  -5   1    5.36    0.74
  13  -5  -1    4.92    0.71
 -13   5  -1    4.28    0.76
  13   5   1    6.07    0.81
 -13   5   1    5.10    0.74
 -13  -5  -1    4.72    0.73
  13   5  -1    5.68    0.78
  13  -5   1    4.91    0.73
  13   6   1   -0.19    0.32
 -13  -6   1    0.79    0.42
  13  -6  -1   -0.37    0.33
 -13   6  -1   -0.01    0.39
 -13   6   1    0.30    0.36
  13  -6   1   -0.16    0.32
  13   6  -1    0.13    0.38
 -13  -6  -1    0.40    0.37
  13   7   1    7.96    0.96
 -13  -7   1    8.81    0.98
 -13   7  -1    7.49    0.94
 -13  -7  -1    6.58    0.88
 -13   7   1    8.09    0.93
  13   7  -1    7.89    0.92
  13   8   1    0.93    0.50
 -13  -8   1    0.27    0.45
 -13   8  -1    0.26    0.49
 -13   8   1    0.23    0.46
 -13  -8  -1    0.80    0.49
  13   8  -1    1.05    0.49
 -13  -9   1    1.87    0.64
  13   9   1    1.90    0.60
 -13   9  -1    1.38    0.58
  13   9  -1    1.73    0.63
 -13  -9  -1    1.88    0.63
 -13   9   1    0.80    0.58
 -13  10  -1    2.81    0.75
  13  10  -1    3.58    0.85
 -13  10   1    3.66    0.88
 -13 -10  -1    2.69    0.73
  13  11   1    1.93    0.70
 -13  11  -1    0.99    0.64
 -13  11   1    2.01    0.73
  13  11  -1    0.28    0.57
 -13  12  -1    0.12    0.61
  13  12   1   -0.05    0.52
  13  12  -1    0.60    0.58
 -13  12   1    1.64    0.76
  14   0  -1    0.28    0.37
 -14   0  -1   -0.09    0.32
  14   0   1    0.08    0.39
 -14   0   1    0.32    0.36
 -14  -1   1   11.39    1.01
  14   1   1   10.86    1.01
 -14   1  -1   11.19    1.02
  14  -1  -1    8.90    0.93
  14   1  -1   10.31    1.02
 -14   1   1   13.04    1.06
 -14  -1  -1   11.57    1.02
  14  -1   1   10.64    1.02
  14   2   1    0.38    0.40
 -14  -2   1    0.20    0.36
 -14   2  -1    0.83    0.44
  14  -2  -1    0.56    0.40
  14  -2   1   -0.09    0.30
 -14  -2  -1   -0.04    0.34
  14   2  -1    0.43    0.39
 -14   2   1    0.33    0.39
  14  -3  -1   -0.01    0.41
 -14   3  -1   -0.10    0.29
 -14  -3   1    0.18    0.34
  14   3   1    0.20    0.40
  14  -3   1    0.04    0.40
 -14   3   1   -0.68    0.24
 -14  -3  -1   -0.47    0.27
  14   3  -1    0.44    0.43
 -14   4  -1    0.22    0.44
  14  -4  -1    0.02    0.29
  14   4   1    0.38    0.40
 -14  -4   1    0.37    0.37
 -14  -4  -1    0.55    0.41
  14   4  -1    0.22    0.37
  14  -4   1    0.08    0.37
 -14   4   1    0.57    0.41
  14  -5  -1    9.39    0.91
 -14  -5   1    6.01    0.82
  14   5   1    7.40    0.90
 -14   5  -1    9.15    1.01
  14   5  -1    8.93    0.96
 -14   5   1    6.65    0.91
  14  -5   1    8.15    0.86
 -14  -5  -1    7.04    0.88
  14   6   1    0.03    0.42
 -14   6  -1    0.13    0.35
 -14  -6   1   -0.30    0.33
  14  -6  -1    0.35    0.39
 -14   6   1    0.30    0.42
 -14  -6  -1    0.90    0.45
  14   6  -1   -0.14    0.44
  14  -6   1    0.03    0.35
 -14  -7   1    5.00    0.89
  14   7   1    6.10    0.87
 -14   7  -1    7.29    1.00
  14   7  -1    6.39    1.00
 -14   7   1    5.58    0.85
 -14  -7  -1    5.01    0.92
  14   8   1    0.17    0.49
 -14   8  -1   -0.62    0.31
 -14  -8   1    0.45    0.40
 -14  -8  -1    0.91    0.46
 -14   8   1   -0.16    0.37
  14   8  -1   -0.28    0.46
  14   9   1    3.10    0.76
 -14  -9   1    1.82    0.67
 -14   9  -1    2.87    0.81
  14   9  -1    1.18    0.60
 -14   9   1    3.49    0.87
 -14  -9  -1    3.76    0.85
 -14  10  -1   -0.16    0.40
 -14  10   1    0.09    0.47
 -14 -10  -1   -0.14    0.47
  14  11   1    0.27    0.55
 -14  11  -1   -0.08    0.58
 -14  11   1    1.29    0.68
  14  11  -1    0.00    0.50
  14  12   1   -0.28    0.60
  14  12  -1    0.75    0.64
  15   0   1    0.75    0.48
 -15   0   1   -0.01    0.39
 -15   0  -1    0.08    0.36
  15   0  -1    0.06    0.38
 -15  -1   1   35.41    1.84
 -15   1  -1   38.11    1.91
  15   1   1   38.08    1.90
  15  -1  -1   36.23    1.83
 -15  -1  -1   37.69    1.89
 -15   1   1   35.22    1.83
  15   1  -1   37.36    1.87
  15  -1   1   36.75    1.84
 -15   2  -1    1.05    0.51
  15  -2  -1    1.33    0.52
  15   2   1    1.29    0.60
 -15  -2   1    2.00    0.57
  15  -2   1    0.90    0.47
  15   2  -1    2.19    0.62
 -15  -2  -1    2.55    0.67
 -15   2   1    2.13    0.58
  15   3   1    2.94    0.71
 -15  -3   1    1.74    0.56
  15  -3  -1    1.76    0.60
 -15   3  -1    0.96    0.52
  15   3  -1    3.25    0.73
  15  -3   1    3.25    0.67
 -15  -3  -1    2.40    0.62
 -15   3   1    2.60    0.64
 -15   4  -1    0.50    0.48
 -15  -4   1    0.77    0.47
  15   4   1    0.35    0.39
  15  -4  -1    0.96    0.51
 -15   4   1    1.10    0.55
 -15  -4  -1    0.80    0.47
  15  -4   1    1.25    0.50
  15   4  -1    0.13    0.37
 -15   5  -1    0.29    0.42
  15  -5  -1   -0.02    0.40
  15   5   1   -0.05    0.35
 -15  -5   1    0.15    0.38
  15   5  -1    0.02    0.39
 -15   5   1    0.15    0.38
  15  -5   1   -0.17    0.33
 -15  -5  -1    0.24    0.46
 -15  -6   1   -0.13    0.38
 -15   6  -1    0.01    0.38
  15  -6  -1    0.49    0.45
  15   6   1   -0.61    0.38
 -15  -6  -1   -0.01    0.43
  15  -6   1   -0.46    0.37
 -15   6   1    0.67    0.53
  15   6  -1    0.14    0.44
 -15  -7   1    0.51    0.44
  15   7   1   -0.28    0.44
 -15   7  -1    0.68    0.56
 -15   7   1   -0.58    0.35
 -15  -7  -1   -0.29    0.35
  15   7  -1   -0.30    0.46
 -15   8  -1    1.46    0.64
  15   8   1    1.23    0.61
 -15  -8   1    1.05    0.54
 -15  -8  -1    1.64    0.65
 -15   8   1    0.03    0.44
  15   8  -1    1.00    0.52
  15   9   1   -0.17    0.42
 -15   9  -1   -0.26    0.48
 -15  -9   1    0.07    0.45
 -15  -9  -1   -0.17    0.42
 -15   9   1    0.46    0.58
  15   9  -1    0.74    0.58
 -15  10  -1   -0.43    0.53
 -15 -10   1   -0.37    0.44
 -15 -10  -1   -0.32    0.45
 -15  10   1    0.04    0.50
 -15  11  -1    0.07    0.62
  15  11   1    0.35    0.55
 -15  11   1   -0.60    0.53
  15  11  -1    0.58    0.57
 -16   0   1   -0.66    0.33
  16   0  -1   -0.36    0.35
  16   0   1    0.09    0.47
 -16   0  -1   -0.02    0.38
  16   1   1   18.19    1.38
 -16  -1   1   18.95    1.42
  16  -1  -1   17.02    1.30
 -16   1  -1   18.23    1.42
  16  -1   1   14.16    1.23
 -16   1   1   14.32    1.24
 -16  -1  -1   18.22    1.39
  16   1  -1   13.88    1.23
  16   2   1    0.30    0.46
 -16  -2   1   -0.28    0.36
  16  -2  -1    0.08    0.38
 -16   2  -1   -0.42    0.35
 -16  -2  -1    0.16    0.40
  16   2  -1    0.23    0.41
  16  -2   1    0.41    0.46
 -16   2   1    0.09    0.40
 -16   3  -1    0.74    0.51
  16   3   1    1.33    0.58
  16  -3  -1    1.24    0.54
 -16  -3   1    0.80    0.48
 -16   3   1    1.28    0.54
 -16  -3  -1    0.23    0.40
  16  -3   1    0.71    0.48
  16   3  -1    0.44    0.46
  16   4   1    2.77    0.72
  16  -4  -1    0.96    0.49
 -16  -4   1    1.78    0.64
 -16   4  -1    1.40    0.61
  16  -4   1    1.45    0.62
 -16  -4  -1    2.32    0.70
 -16   4   1    2.15    0.65
  16   4  -1    1.72    0.64
 -16  -5   1    1.39    0.57
  16  -5  -1    1.68    0.63
  16   5   1    0.95    0.55
 -16   5  -1    1.52    0.56
 -16  -5  -1    1.85    0.66
 -16   5   1    0.87    0.57
  16   5  -1    0.23    0.46
  16  -5   1    0.52    0.48
  16  -6  -1   -0.46    0.36
 -16   6  -1   -0.05    0.42
 -16  -6   1    0.06    0.42
  16   6   1    0.20    0.52
 -16  -6  -1    0.42    0.49
 -16   6   1   -0.32    0.42
  16   6  -1    0.66    0.52
  16  -6   1    0.04    0.44
 -16  -7   1    1.81    0.62
  16   7   1    1.90    0.69
 -16   7  -1    1.88    0.65
 -16  -7  -1    2.48    0.75
 -16   7   1    3.26    0.82
  16   7  -1    1.11    0.66
 -16   8  -1    1.22    0.68
  16   8   1    0.67    0.58
 -16  -8   1    0.55    0.56
 -16  -8  -1    0.76    0.54
  16   8  -1    1.00    0.60
 -16   8   1   -0.10    0.49
  16   9   1   -0.32    0.51
 -16  -9   1   -0.07    0.48
 -16   9  -1   -0.67    0.49
 -16  -9  -1   -0.44    0.45
 -16   9   1   -0.24    0.52
  16   9  -1    0.23    0.55
 -16 -10   1   -0.23    0.60
 -16  10  -1    0.50    0.63
 -16  10   1    0.29    0.55
 -16 -10  -1   -0.13    0.51
  17   0  -1    0.83    0.53
 -17   0   1   -0.41    0.42
 -17   0  -1   -0.28    0.37
  17   0   1    0.11    0.44
  17  -1  -1    6.06    0.99
 -17   1  -1    8.87    1.06
 -17  -1   1    6.22    0.92
  17   1   1    7.59    1.01
  17   1  -1    9.05    1.06
 -17   1   1    7.92    0.99
  17  -1   1    5.17    0.90
 -17  -1  -1    6.89    0.96
 -17   2  -1    7.10    1.07
  17   2   1    4.05    0.91
 -17  -2   1    6.31    1.03
  17  -2  -1    4.42    0.83
 -17   2   1    7.22    0.98
  17   2  -1    6.66    1.07
 -17  -2  -1    6.04    0.92
  17  -2   1    5.36    0.93
  17   3   1    0.12    0.49
 -17   3  -1    0.23    0.49
 -17  -3   1    1.14    0.58
  17  -3  -1    1.34    0.57
 -17   3   1   -0.04    0.42
 -17  -3  -1    0.11    0.39
  17   3  -1    0.56    0.51
  17  -3   1   -0.40    0.41
  17   4   1    0.78    0.52
 -17   4  -1    1.77    0.66
 -17  -4   1    1.11    0.56
  17  -4  -1    1.71    0.64
  17   4  -1    0.72    0.54
 -17   4   1    1.02    0.57
  17  -4   1    2.12    0.64
 -17  -4  -1    0.41    0.51
 -17   5  -1    0.42    0.49
 -17  -5   1    0.09    0.42
  17  -5  -1   -0.54    0.39
  17   5   1    0.50    0.57
 -17   5   1   -0.43    0.39
  17  -5   1    0.63    0.53
 -17  -5  -1    0.51    0.50
  17   5  -1    1.41    0.64
  17  -6  -1    1.18    0.60
  17   6   1    0.35    0.51
 -17   6  -1   -0.25    0.44
 -17  -6   1    0.23    0.45
 -17   6   1    0.37    0.58
 -17  -6  -1    0.53    0.47
  17   6  -1    0.73    0.65
 -17   7  -1   -0.29    0.43
 -17  -7   1   -0.44    0.36
  17   7   1    0.46    0.52
  17   7  -1   -0.23    0.53
 -17   7   1    0.20    0.50
 -17  -7  -1   -0.18    0.41
  17   8   1    0.21    0.56
 -17  -8   1   -0.28    0.47
 -17   8  -1   -0.01    0.48
 -17   8   1    0.04    0.52
  17   8  -1    0.07    0.53
 -17  -8  -1   -0.38    0.47
 -17   9  -1    1.19    0.63
  17   9   1   -0.02    0.58
 -17  -9   1    0.81    0.70
 -17   9   1    0.18    0.51
  17   9  -1    0.96    0.67
 -17  -9  -1    0.64    0.54
  18   0  -1    0.09    0.48
 -18   0  -1   -0.22    0.48
  18   0   1    0.37    0.54
 -18   0   1    0.11    0.46
  18  -1  -1   22.56    1.64
 -18  -1   1   22.02    1.63
  18   1   1   19.39    1.53
 -18   1  -1   23.24    1.67
  18   1  -1   21.32    1.63
 -18   1   1   20.75    1.61
 -18  -1  -1   19.98    1.57
  18  -1   1   20.63    1.55
  18   2   1    0.88    0.58
 -18  -2   1    1.85    0.64
 -18   2  -1    0.80    0.54
  18  -2  -1    0.40    0.47
 -18  -2  -1    0.87    0.55
 -18   2   1    1.12    0.65
  18  -2   1    1.59    0.67
  18   2  -1    0.46    0.50
 -18  -3   1    0.73    0.57
 -18   3  -1    1.00    0.64
  18  -3  -1    1.99    0.66
  18   3   1    2.49    0.80
 -18   3   1    3.02    0.84
  18   3  -1    1.89    0.73
  18  -3   1    2.31    0.68
 -18  -3  -1    1.21    0.61
 -18   4  -1    2.25    0.70
  18   4   1    3.57    0.88
 -18  -4   1    4.60    0.98
  18  -4  -1    4.09    0.89
  18  -4   1    2.53    0.73
 -18  -4  -1    2.28    0.75
  18   4  -1    2.31    0.73
 -18   4   1    4.06    0.91
 -18   5  -1   -0.73    0.45
 -18  -5   1    0.74    0.50
  18   5   1    2.12    0.75
  18  -5  -1    0.67    0.60
 -18  -5  -1    0.05    0.47
  18  -5   1    1.21    0.62
 -18   5   1    0.46    0.51
  18   5  -1    0.52    0.55
 -18  -6   1    0.69    0.55
 -18   6  -1   -0.10    0.47
  18   6   1    0.27    0.52
 -18  -6  -1    0.01    0.52
 -18   6   1   -0.19    0.55
  18   6  -1    0.15    0.49
  18   7   1    0.51    0.60
 -18   7  -1    0.41    0.62
 -18  -7   1    1.20    0.70
 -18  -7  -1    0.70    0.53
 -18   7   1   -0.09    0.54
  18   7  -1    1.07    0.66
  18   8   1    0.19    0.55
 -18  -8   1   -0.13    0.48
 -18   8  -1    0.32    0.58
  18   8  -1    0.82    0.70
 -18   8   1   -0.19    0.52
 -18  -8  -1    0.65    0.61
  19   0   1   -0.96    0.42
  19   0  -1    0.37    0.52
 -19   0   1   -0.20    0.49
 -19   0  -1   -0.18    0.41
 -19  -1   1    0.12    0.54
 -19   1  -1    0.63    0.59
  19  -1  -1    0.59    0.59
  19   1   1    0.61    0.57
  19  -1   1    0.79    0.60
 -19   1   1   -0.34    0.43
  19   1  -1    0.21    0.50
 -19  -1  -1    0.07    0.47
 -19  -2   1   -0.09    0.42
 -19   2  -1    0.74    0.63
  19   2   1    0.43    0.60
  19  -2  -1    0.41    0.51
  19   2  -1   -0.29    0.41
  19  -2   1   -0.10    0.45
 -19   2   1    0.91    0.55
 -19  -2  -1    0.39    0.52
  19   3   1   -0.12    0.54
  19  -3  -1    0.13    0.46
 -19   3  -1    0.26    0.53
 -19  -3   1   -0.33    0.43
 -19  -3  -1    0.47    0.53
  19   3  -1    0.33    0.53
 -19   3   1   -0.26    0.54
  19  -3   1    0.05    0.48
  19  -4  -1   -0.44    0.49
  19   4   1    0.13    0.63
 -19   4  -1   -0.16    0.50
 -19  -4   1    0.49    0.55
  19  -4   1    0.26    0.55
 -19   4   1    0.19    0.56
  19   4  -1    0.18    0.53
 -19  -4  -1   -0.11    0.43
 -19  -5   1    0.59    0.55
  19  -5  -1   -0.08    0.53
  19   5   1   -0.08    0.55
 -19   5  -1    1.65    0.73
  19   5  -1    1.09    0.65
  19  -5   1   -0.05    0.51
 -19  -5  -1   -0.18    0.55
 -19   5   1   -0.44    0.45
  19   6   1    0.52    0.68
 -19  -6   1    0.20    0.53
 -19   6  -1   -0.12    0.53
 -19   6   1   -0.59    0.44
  19   6  -1   -0.48    0.43
 -19  -6  -1   -0.40    0.41
 -20   0  -1    0.12    0.49
  20   0   1   -0.18    0.58
  20   0  -1    0.05    0.58
 -20   0   1    0.80    0.59
 -20   1  -1    0.71    0.66
  20   1   1   -0.32    0.54
 -20  -1   1    0.32    0.52
  20  -1  -1   -0.38    0.47
  20  -1   1   -0.18    0.51
  20   1  -1   -0.14    0.54
 -20   1   1    1.54    0.72
 -20  -1  -1    0.10    0.46
  20   2   1    6.33    1.22
  20  -2  -1    4.59    1.01
 -20   2  -1    3.46    0.87
 -20  -2   1    7.36    1.22
 -20  -2  -1    5.12    1.05
  20  -2   1    4.80    0.99
  20   2  -1    7.41    1.28
 -20   2   1    6.93    1.19
  20  -3  -1   -0.17    0.55
  20   3   1   -0.79    0.55
 -20   3  -1    0.35    0.59
 -20  -3   1    0.13    0.57
  20   3  -1    0.05    0.61
 -20  -3  -1    0.14    0.56
  20  -3   1   -0.07    0.60
 -20   3   1   -0.03    0.52
 -20  -4   1   -0.21    0.54
 -20   4  -1   -0.35    0.50
  20  -4  -1    0.38    0.63
  20   4   1   -0.60    0.61
 -20   4   1   -0.46    0.55
  20   4  -1   -0.16    0.64
  20  -4   1    0.64    0.57
 -20  -4  -1   -0.42    0.40
 -20   5  -1    0.22    0.60
  20  -5  -1    0.57    0.64
 -20  -5   1    0.05    0.54
  20   5   1    1.02    0.75
  20  -5   1    0.62    0.69
 -20   5   1    0.45    0.61
  20   5  -1    0.13    0.66
 -20  -5  -1    0.53    0.66
 -21   0   1   -0.56    0.43
 -21   0  -1    0.01    0.50
  21   0   1   -0.16    0.56
  21   0  -1   -0.58    0.49
 -21  -1   1    0.30    0.54
  21   1   1    0.37    0.59
  21  -1  -1    0.51    0.68
 -21   1  -1    0.54    0.69
 -21  -1  -1   -0.51    0.46
  21  -1   1   -0.45    0.48
 -21   1   1   -0.03    0.58
  21   1  -1   -0.21    0.53
   0   0  -2  129.95    2.43
   0   0  -2   97.85    2.31
   0  -1  -2   -0.42    0.08
   0  -1  -2   -0.53    0.08
   0   1  -2   -0.30    0.09
   0   1  -2   -0.43    0.09
   0   2   2    8.73    0.32
   0  -2  -2    8.80    0.36
   0   2  -2    8.58    0.32
   0   2  -2    8.26    0.42
   0   3   2   -0.14    0.12
   0   3  -2   -0.03    0.08
   0  -3  -2    0.20    0.12
   0   3  -2   -0.12    0.15
   0  -4  -2    6.27    0.33
   0   4   2    6.27    0.42
   0   4  -2    6.49    0.50
   0   4  -2    6.64    0.26
   0   5  -2    0.01    0.07
   0  -5  -2   -0.02    0.10
   0   5  -2   -0.14    0.21
   0   5   2    0.16    0.17
   0   6  -2   14.29    0.81
   0   6   2   13.79    0.73
   0  -6  -2   14.83    0.52
   0   7  -2    0.67    0.31
   0   7   2    0.26    0.24
   0  -7  -2    0.00    0.09
   0   8  -2    0.94    0.40
   0   8   2    1.21    0.37
   0   9  -2   -0.13    0.27
   0   9   2   -0.14    0.26
   0  10  -2    2.36    0.55
   0  10   2    2.73    0.54
   0  11   2    0.22    0.39
   0  11  -2   -0.31    0.31
   0  12  -2   32.94    1.78
   0  12   2   35.60    1.73
   0  13  -2   -0.02    0.46
   0  13   2   -0.02    0.42
   0  14  -2   18.55    1.48
   0  14   2   16.92    1.36
   0  15   2    0.45    0.54
   0  15  -2    0.56    0.64
   0  16  -2    0.78    0.73
  -1   0  -2    1.47    0.14
   1   0  -2    2.02    0.19
  -1   0   2    1.47    0.12
  -1   0  -2    1.90    0.17
   1   0  -2    1.64    0.13
  -1   1  -2   35.60    0.93
   1  -1  -2   35.61    0.92
  -1   1  -2   36.54    0.89
  -1   1   2   35.75    0.80
  -1  -1  -2   35.17    0.93
   1   1  -2   34.48    0.90
   1   1  -2   36.15    0.92
  -1  -1  -2   35.44    0.93
  -1  -1  -2   36.56    0.86
  -1   2  -2   42.03    1.13
   1  -2  -2   39.96    1.01
  -1   2  -2   39.89    0.95
   1   2  -2   40.07    1.09
   1   2  -2   39.88    0.99
  -1  -2  -2   38.50    1.02
  -1  -2  -2   39.80    1.00
  -1  -2  -2   40.26    1.08
  -1   2   2   40.79    0.97
  -1   3  -2   64.43    1.68
  -1   3  -2   63.62    1.37
   1   3   2   63.79    1.55
   1  -3  -2   61.11    1.46
   1   3  -2   61.74    1.44
  -1  -3  -2   62.77    1.50
  -1   3   2   63.77    1.53
   1   3  -2   59.88    1.64
   1   4   2   13.07    0.60
  -1   4  -2   14.12    0.38
   1  -4  -2   13.54    0.48
  -1   4  -2   13.81    0.71
  -1   4   2   13.10    0.58
   1   4  -2   13.85    0.69
   1   4  -2   14.67    0.48
  -1  -4  -2   14.66    0.54
  -1   5  -2   18.02    0.86
   1  -5  -2   18.55    0.59
   1   5   2   18.47    0.78
  -1  -5  -2   19.20    0.65
   1   5  -2   17.98    0.56
  -1   5   2   18.70    0.78
   1   5  -2   18.26    0.86
   1  -6  -2    1.40    0.18
   1   6   2    1.15    0.28
  -1   6  -2    0.92    0.32
   1   6  -2    1.44    0.38
   1   6  -2    1.21    0.17
  -1   6   2    1.19    0.29
  -1  -6  -2    1.15    0.20
   1   7   2    0.75    0.30
   1  -7  -2    0.95    0.15
  -1   7  -2    0.56    0.31
   1   7  -2    0.79    0.31
  -1   7   2    0.77    0.29
  -1  -7  -2    0.80    0.18
   1   7  -2    0.93    0.14
   1   8   2    1.45    0.38
  -1   8  -2    1.12    0.40
   1   8  -2    1.39    0.43
  -1   8   2    1.02    0.37
  -1  -8  -2    1.46    0.22
  -1   9  -2    0.34    0.33
   1   9   2    0.34    0.29
   1   9  -2    0.34    0.33
  -1   9   2    0.05    0.27
  -1  10  -2    0.04    0.32
   1  10   2   -0.24    0.26
   1  10  -2    0.22    0.36
  -1  10   2   -0.19    0.27
   1  11   2   -0.21    0.31
  -1  11  -2   -0.16    0.34
   1  11  -2    0.00    0.34
  -1  11   2    0.23    0.41
  -1  12  -2   -0.78    0.40
   1  12   2   -0.10    0.43
   1  12  -2    0.94    0.46
  -1  12   2    0.11    0.44
  -1  13  -2   29.94    1.80
   1  13   2   27.78    1.64
  -1  13   2   27.00    1.60
   1  13  -2   31.85    1.85
  -1  14  -2    2.08    0.74
   1  14   2    3.20    0.79
  -1  14   2    1.46    0.65
   1  14  -2    3.15    0.83
  -1  15  -2   -0.31    0.45
   1  15   2   -0.01    0.55
  -1  15   2   -0.16    0.45
   1  15  -2    0.33    0.62
  -1  16  -2    1.13    0.76
   1  16  -2   -0.19    0.64
  -2   0  -2   13.18    0.47
   2   0  -2   12.38    0.47
  -2   0  -2   13.41    0.49
  -2   0   2   12.72    0.43
  -2   1  -2  450.68    9.12
  -2  -1   2  454.37    9.19
  -2   1  -2  452.60    9.22
   2  -1  -2  453.68    9.15
   2   1  -2  453.09    9.16
  -2  -1  -2  447.14    9.16
  -2  -1  -2  454.92    9.07
  -2   1   2  460.24    9.10
  -2  -1  -2  452.27    9.17
  -2  -2   2   63.98    1.62
  -2   2  -2   64.97    1.48
   2  -2  -2   62.74    1.52
  -2   2  -2   63.22    1.63
  -2  -2  -2   62.40    1.56
   2   2  -2   64.45    1.54
  -2  -2  -2   64.93    1.55
  -2  -2  -2   65.98    1.58
  -2   2   2   64.35    1.50
  -2   3  -2  165.94    3.79
   2  -3  -2  166.93    3.57
  -2   3  -2  171.86    3.50
  -2  -3  -2  173.02    3.70
   2   3  -2  168.21    3.80
  -2  -3  -2  168.61    3.65
  -2   3   2  167.80    3.64
   2   3  -2  165.71    3.60
  -2  -3  -2  165.77    3.69
  -2   4  -2   30.79    0.76
   2  -4  -2   31.54    0.86
   2   4   2   29.26    1.00
  -2   4  -2   31.28    1.12
  -2  -4  -2   29.31    0.92
  -2   4   2   31.63    0.99
   2   4  -2   28.50    1.07
  -2  -4  -2   30.65    1.02
   2   4  -2   31.17    0.89
  -2   5  -2   72.76    2.09
   2  -5  -2   73.84    1.69
   2   5   2   69.43    1.95
   2   5  -2   73.58    2.08
  -2  -5  -2   73.54    1.82
  -2   5   2   73.64    1.96
   2  -5   2   72.63    1.54
   2   5  -2   74.54    1.75
  -2   6  -2    0.34    0.27
   2  -6  -2   -0.16    0.10
   2   6   2    0.09    0.19
  -2  -6  -2   -0.08    0.14
   2   6  -2    0.09    0.23
  -2   6   2   -0.30    0.20
   2   6  -2    0.05    0.12
  -2   7  -2    5.73    0.60
   2  -7  -2    4.26    0.26
   2   7   2    3.21    0.48
   2   7  -2    3.80    0.30
  -2   7   2    4.19    0.50
   2   7  -2    4.25    0.58
  -2  -7  -2    3.11    0.32
  -2   8  -2    0.77    0.36
   2   8   2    1.33    0.40
  -2   8   2    0.97    0.36
   2   8  -2    0.90    0.36
   2   9   2    0.28    0.30
  -2   9  -2    0.44    0.35
   2   9  -2    0.16    0.35
  -2   9   2    0.25    0.31
  -2  10  -2    3.34    0.67
   2  10   2    2.19    0.53
   2  10  -2    1.95    0.57
  -2  10   2    2.46    0.54
  -2  11  -2    0.99    0.50
   2  11   2    0.45    0.39
  -2  11   2    0.49    0.45
   2  11  -2    0.07    0.38
   2  12   2    4.02    0.76
  -2  12  -2    4.21    0.82
  -2  12   2    4.31    0.75
   2  12  -2    5.84    0.88
   2  13   2    6.38    0.98
  -2  13  -2    6.42    0.96
   2  13  -2    8.87    1.12
  -2  13   2    7.84    1.01
  -2  14  -2    0.21    0.55
   2  14   2    0.02    0.53
  -2  14   2    0.31    0.45
   2  14  -2    0.27    0.51
  -2  15  -2    1.99    0.77
   2  15   2    1.87    0.75
   2  15  -2    1.58    0.75
  -2  15   2    0.75    0.56
   3   0  -2  372.16    7.61
  -3   0  -2  363.46    7.61
  -3   0   2  373.57    7.59
  -3   0  -2  370.64    7.64
  -3   1  -2   11.31    0.52
   3  -1  -2   12.38    0.50
  -3   1  -2   10.73    0.48
   3   1  -2    9.93    0.48
  -3  -1  -2   11.05    0.51
  -3  -1  -2    9.94    0.47
  -3   1   2   11.86    0.46
  -3   2  -2  162.99    3.47
  -3  -2   2  165.11    3.63
   3  -2  -2  160.68    3.49
  -3   2  -2  161.01    3.62
  -3   2   2  159.19    3.48
  -3  -2  -2  162.01    3.56
   3   2  -2  159.71    3.53
  -3  -2  -2  157.39    3.47
  -3  -2  -2  158.79    3.56
   3  -3  -2  384.90    8.01
  -3   3  -2  391.62    8.27
  -3  -3   2  394.52    8.27
  -3   3  -2  392.30    7.96
  -3  -3  -2  391.37    8.18
   3   3  -2  391.52    8.08
  -3  -3  -2  389.46    8.04
  -3   3   2  396.29    8.11
  -3  -3  -2  395.77    8.13
  -3   4  -2    0.33    0.13
   3  -4  -2    0.30    0.16
  -3   4  -2    0.39    0.25
  -3  -4  -2    0.38    0.19
   3   4  -2    0.21    0.15
  -3  -4  -2    0.67    0.21
   3   4  -2    0.21    0.21
  -3   4   2    0.27    0.20
  -3  -4  -2    0.39    0.21
   3  -5  -2   30.71    0.91
   3   5   2   30.99    1.12
  -3   5  -2   34.07    1.24
   3  -5   2   30.97    0.82
  -3   5   2   33.75    1.13
  -3  -5  -2   31.79    1.03
   3   5  -2   30.85    0.98
  -3  -5  -2   30.27    1.10
   3   5  -2   32.13    1.22
   3  -6  -2   17.76    0.61
   3   6   2   17.42    0.86
  -3   6  -2   16.47    0.91
   3   6  -2   18.92    0.71
  -3   6   2   16.95    0.83
  -3  -6  -2   17.68    0.75
   3   6  -2   18.19    0.95
   3  -6   2   18.53    0.48
  -3  -6  -2   18.77    0.87
  -3   7  -2    1.50    0.43
   3   7   2    1.20    0.34
   3  -7  -2    1.18    0.18
   3   7  -2    0.98    0.22
  -3  -7  -2    1.20    0.25
   3   7  -2    2.03    0.45
  -3   7   2    1.56    0.36
   3   8   2   18.18    0.78
  -3   8  -2   19.67    1.12
   3   8   2   20.17    1.05
   3   8  -2   19.85    1.11
  -3   8   2   19.85    1.05
   3   8  -2   18.69    0.73
  -3   9  -2    0.40    0.36
   3   9   2   -0.24    0.26
  -3   9   2   -0.21    0.25
   3   9  -2   -0.47    0.28
   3  10   2    1.13    0.44
  -3  10  -2    1.78    0.54
   3  10  -2    1.46    0.48
  -3  10   2    0.54    0.36
  -3  11  -2   15.09    1.16
   3  11   2   16.68    1.17
  -3  11   2   13.19    1.05
   3  11  -2   14.89    1.16
  -3  12  -2    2.92    0.74
   3  12   2    2.90    0.71
  -3  12   2    3.25    0.69
   3  12  -2    1.67    0.58
   3  13   2    5.26    0.88
  -3  13  -2    5.29    0.92
   3  13  -2    4.94    0.88
  -3  13   2    4.13    0.83
  -3  14  -2   16.43    1.47
   3  14   2   15.72    1.34
   3  14  -2   15.93    1.40
  -3 -14  -2   17.57    1.37
  -3  14   2   15.27    1.36
   3  15   2    1.03    0.65
  -3  15  -2    3.29    0.84
  -3 -15  -2    2.41    0.73
   3  15  -2    2.79    0.79
  -4   0  -2   28.24    0.94
  -4   0   2   27.72    0.89
  -4   0  -2   27.85    0.93
   4   0  -2   28.21    0.94
   4  -1  -2   71.92    1.81
  -4   1  -2   68.65    1.78
  -4  -1   2   70.78    1.81
  -4   1  -2   72.02    1.86
  -4   1   2   70.98    1.76
  -4  -1  -2   69.30    1.82
  -4  -1  -2   68.68    1.81
   4   1  -2   71.82    1.82
   4  -2  -2  126.27    2.91
  -4   2  -2  128.82    3.04
  -4  -2   2  126.60    3.01
  -4   2  -2  125.66    2.89
   4   2  -2  123.36    2.95
  -4  -2  -2  130.88    2.99
  -4  -2  -2  124.97    2.97
  -4   2   2  129.62    2.93
   4  -3  -2   28.58    0.91
  -4   3  -2   26.57    1.04
  -4   3  -2   27.95    0.88
  -4  -3   2   27.73    1.03
  -4  -3  -2   27.70    0.99
   4   3  -2   29.77    0.99
  -4  -3  -2   28.52    0.93
  -4   3   2   27.38    0.95
  -4  -3  -2   29.18    1.01
   4  -4  -2   16.76    0.66
  -4  -4   2   18.38    0.86
  -4   4  -2   16.67    0.83
  -4  -4  -2   18.41    0.81
   4   4  -2   17.33    0.73
   4  -4   2   17.99    0.64
  -4  -4  -2   17.71    0.77
  -4  -4  -2   17.02    0.74
  -4   4   2   19.05    0.79
  -4   5  -2    0.29    0.24
   4  -5  -2    0.53    0.19
   4   5  -2    0.26    0.24
   4  -5   2    0.31    0.14
  -4  -5  -2    0.63    0.22
  -4  -5  -2    0.12    0.20
  -4   5   2    0.74    0.24
  -4  -5  -2    0.30    0.19
   4   5  -2    0.25    0.18
  -4   6  -2   16.19    0.91
   4  -6  -2   14.26    0.59
   4   6   2   14.29    0.80
   4  -6   2   14.12    0.51
  -4  -6  -2   15.58    0.73
  -4  -6  -2   15.22    0.78
   4   6  -2   15.24    0.69
  -4   6   2   14.64    0.80
   4   6  -2   15.34    0.89
   4   7   2   27.42    1.21
  -4   7  -2   27.81    1.30
   4  -7  -2   27.17    0.84
  -4  -7  -2   27.62    1.15
   4   7  -2   26.65    1.27
  -4   7   2   26.97    1.18
   4   7  -2   27.45    0.99
  -4   8  -2   44.11    1.74
   4   8   2   42.98    1.65
   4   8   2   42.04    1.38
  -4   8   2   43.55    1.63
   4   8  -2   42.58    1.72
  -4  -8  -2   42.38    1.57
   4   8  -2   40.36    1.31
  -4   9  -2    0.45    0.39
   4   9   2   -0.03    0.29
   4   9  -2    0.03    0.30
  -4  -9  -2    0.50    0.30
  -4   9   2    0.49    0.36
   4  10   2   10.74    0.96
  -4  10  -2   11.16    0.99
  -4 -10  -2   10.36    0.85
  -4  10   2   10.44    0.92
   4  10  -2    7.64    0.86
   4  11   2   37.91    1.79
  -4  11  -2   37.98    1.88
   4  11  -2   36.63    1.83
  -4  11   2   36.57    1.74
  -4 -11  -2   35.87    1.64
  -4  12  -2    6.60    0.97
   4  12   2    5.59    0.89
  -4  12   2    6.29    0.89
   4  12  -2    3.57    0.80
  -4 -12  -2    5.27    0.78
  -4  13  -2    0.19    0.46
   4  13   2    1.98    0.65
   4  13  -2    0.96    0.58
  -4 -13  -2    1.44    0.54
  -4  13   2    1.30    0.58
   4  14   2    4.05    0.88
  -4  14  -2    2.42    0.80
  -4  14   2    3.32    0.83
  -4 -14  -2    3.09    0.71
   4  14  -2    3.16    0.80
  -4  15  -2   -0.41    0.51
   4  15   2    0.19    0.58
   4  15  -2    0.42    0.62
  -5   0  -2  102.32    2.53
  -5   0   2  100.38    2.49
   5   0  -2  106.46    2.55
  -5   0  -2   99.07    2.54
   5  -1  -2   66.92    1.80
  -5   1  -2   66.08    1.86
  -5  -1   2   68.96    1.83
  -5   1  -2   65.49    1.79
  -5  -1  -2   67.18    1.83
   5   1  -2   67.86    1.84
  -5  -1  -2   63.91    1.82
  -5   1   2   67.12    1.78
   5  -2  -2   37.97    1.19
  -5  -2   2   34.74    1.21
  -5   2  -2   36.16    1.16
  -5   2  -2   38.98    1.27
   5   2  -2   36.36    1.22
  -5   2   2   38.26    1.20
  -5  -2  -2   37.82    1.25
  -5  -2  -2   37.71    1.24
  -5  -3   2    0.15    0.19
  -5  -3   2    0.04    0.08
  -5   3  -2    0.16    0.21
   5  -3  -2   -0.32    0.15
  -5   3   2    0.11    0.17
  -5  -3  -2   -0.23    0.15
  -5  -3  -2    0.19    0.19
   5  -3   2   -0.25    0.13
  -5  -3  -2    0.01    0.16
   5   3  -2    0.11    0.19
  -5  -4   2   11.77    0.45
  -5  -4   2   10.95    0.69
  -5   4  -2   12.36    0.74
   5  -4  -2   11.78    0.58
  -5  -4  -2   11.54    0.67
  -5  -4  -2   12.30    0.61
   5  -4   2   11.79    0.55
  -5  -4  -2   10.81    0.64
   5   4  -2   11.46    0.64
  -5   4   2   10.70    0.63
  -5  -5   2    0.89    0.31
  -5   5  -2    0.71    0.31
   5  -5  -2    0.97    0.23
  -5   5   2    0.87    0.28
  -5  -5  -2    0.80    0.28
  -5  -5  -2    0.73    0.25
  -5  -5  -2    1.34    0.29
   5   5  -2    1.14    0.28
   5  -5   2    1.18    0.21
   5  -6  -2   23.50    0.85
  -5   6  -2   23.35    1.17
   5   6  -2   24.47    1.16
  -5  -6  -2   25.09    1.02
  -5  -6  -2   24.31    1.11
  -5   6   2   24.03    1.05
   5  -6   2   22.76    0.77
   5   6  -2   24.11    0.97
   5   7   2    2.26    0.37
   5  -7  -2    2.84    0.31
   5   7   2    3.60    0.50
  -5   7  -2    2.50    0.49
  -5  -7  -2    3.01    0.44
   5   7  -2    2.60    0.51
  -5   7   2    2.66    0.48
   5   7  -2    2.72    0.37
  -5   8  -2    4.28    0.64
   5   8   2    4.31    0.59
   5   8   2    4.50    0.47
  -5  -8  -2    3.64    0.51
  -5   8   2    3.88    0.59
   5   8  -2    2.70    0.55
   5   8  -2    4.40    0.46
   5   9   2    1.62    0.49
  -5   9  -2    1.96    0.52
  -5  -9  -2    1.19    0.40
  -5   9   2    2.44    0.55
   5   9  -2    2.26    0.57
   5  10   2    1.93    0.53
  -5  10  -2    1.44    0.50
   5  10  -2    2.56    0.62
  -5  10   2    1.95    0.50
  -5 -10  -2    1.59    0.46
   5  11   2    7.59    0.92
  -5  11  -2    5.71    0.85
   5  11  -2    6.15    0.86
  -5 -11  -2    4.52    0.70
  -5  11   2    4.86    0.79
  -5  12  -2   -0.05    0.42
   5  12   2    0.81    0.51
  -5 -12  -2   -0.14    0.34
  -5  12   2    0.01    0.42
   5  12  -2   -0.32    0.36
  -5  13  -2    3.62    0.80
   5  13   2    2.61    0.70
  -5 -13  -2    2.31    0.63
  -5  13   2    3.14    0.71
   5  13  -2    2.39    0.72
   5  14   2    1.17    0.67
  -5  14  -2    0.50    0.62
   5  14  -2    0.57    0.69
  -5  14   2    1.10    0.60
   5  15   2    0.06    0.62
  -5  15  -2   -0.16    0.53
   5  15  -2    0.54    0.58
  -6   0   2   27.82    1.04
  -6   0  -2   28.66    1.08
   6   0  -2   27.67    1.06
  -6   0  -2   27.61    1.07
   6  -1  -2   21.99    0.93
  -6   1  -2   21.59    0.95
  -6  -1   2   22.17    0.94
  -6  -1  -2   23.91    0.97
  -6  -1  -2   24.24    0.97
  -6   1   2   22.92    0.91
   6   1  -2   23.38    0.97
  -6  -2   2    0.07    0.19
   6  -2  -2    0.10    0.20
  -6   2  -2   -0.18    0.17
  -6   2   2   -0.03    0.15
   6  -2   2    0.20    0.17
   6   2  -2   -0.08    0.19
  -6  -2  -2   -0.10    0.19
  -6  -2  -2    0.14    0.18
  -6  -3   2  118.66    3.03
   6  -3  -2  115.27    2.86
  -6   3  -2  116.27    3.04
  -6   3   2  114.44    2.92
  -6  -3  -2  117.53    2.98
   6   3  -2  115.73    2.95
   6  -3   2  119.51    2.85
  -6  -3  -2  117.35    3.00
  -6  -4   2    8.89    0.36
   6  -4  -2    8.07    0.54
  -6  -4   2    8.38    0.64
  -6   4  -2    7.86    0.65
   6   4  -2    8.10    0.60
  -6  -4  -2    9.53    0.63
  -6   4   2    7.58    0.56
  -6  -4  -2    9.02    0.55
   6  -4   2    8.41    0.52
  -6  -5   2   33.96    0.98
   6   5   2   31.83    1.25
  -6   5  -2   37.30    1.43
  -6  -5   2   35.58    1.42
   6  -5  -2   33.77    1.14
  -6  -5  -2   33.33    1.33
  -6   5   2   35.48    1.32
   6   5  -2   32.29    1.24
  -6  -5  -2   32.72    1.17
   6  -5   2   33.03    1.10
  -6   6  -2    0.88    0.35
  -6  -6   2    0.47    0.18
   6  -6  -2    1.10    0.24
   6   6   2    0.40    0.23
  -6  -6  -2    1.05    0.34
   6  -6   2    0.63    0.19
   6   6  -2    0.42    0.24
  -6  -6  -2    0.68    0.27
  -6   6   2    0.90    0.32
   6  -7  -2   15.09    0.69
   6   7   2   14.56    0.82
  -6   7  -2   13.16    0.95
  -6  -7   2   15.76    0.72
  -6   7   2   16.13    0.96
   6   7  -2   13.61    0.93
  -6  -7  -2   14.22    0.92
  -6  -7  -2   15.45    0.85
   6   7  -2   14.82    0.81
   6   8   2    2.31    0.51
   6   8   2    2.61    0.44
  -6   8  -2    0.90    0.40
   6   8  -2    2.80    0.44
  -6  -8  -2    2.31    0.44
  -6   8   2    1.87    0.47
   6   8  -2    1.24    0.45
   6   9   2   10.36    0.75
   6   9   2   11.50    0.93
  -6   9  -2   10.97    1.01
   6   9  -2   10.04    0.93
  -6   9   2    8.85    0.81
  -6  -9  -2    8.67    0.77
  -6  10  -2    5.33    0.79
   6  10   2    7.19    0.81
  -6 -10  -2    7.03    0.72
  -6  10   2    7.08    0.84
   6  10  -2    6.01    0.82
   6  11   2   16.54    1.22
  -6  11  -2   21.74    1.43
  -6 -11  -2   18.04    1.16
   6  11  -2   18.05    1.31
  -6  11   2   19.63    1.32
  -6  12  -2    8.43    1.01
   6  12   2    8.05    0.96
   6  12  -2    8.40    1.09
  -6  12   2    7.78    0.98
  -6 -12  -2    9.35    0.95
   6  13   2   -0.21    0.49
  -6  13  -2   -0.11    0.49
   6  13  -2    0.13    0.55
  -6  13   2    0.44    0.47
  -6  14  -2    0.35    0.58
   6  14   2   -0.14    0.45
  -6  14   2   -0.07    0.50
   6  14  -2   -0.19    0.52
   6  15   2   -0.76    0.55
  -6  15  -2    0.23    0.63
   6  15  -2    0.62    0.59
   7   0  -2   38.40    1.39
   7   0   2   41.56    1.42
  -7   0  -2   40.61    1.44
  -7   0   2   39.23    1.36
   7  -1  -2   65.06    1.93
  -7   1  -2   64.95    1.97
  -7  -1   2   66.39    1.96
   7   1  -2   67.29    1.98
  -7   1   2   63.69    1.91
   7  -1   2   64.80    1.93
  -7  -1  -2   67.19    1.99
   7   2   2    2.12    0.39
   7  -2  -2    2.15    0.36
  -7  -2   2    2.12    0.38
  -7   2  -2    3.26    0.45
  -7   2   2    2.05    0.37
   7  -2   2    2.54    0.38
  -7  -2  -2    2.58    0.39
   7   2  -2    2.16    0.38
  -7   3  -2    1.18    0.32
  -7  -3   2    0.42    0.25
   7  -3  -2    0.54    0.23
   7   3   2    1.44    0.34
  -7  -3  -2    1.76    0.39
   7  -3   2    0.97    0.28
   7   3  -2    0.27    0.26
  -7   3   2    0.85    0.28
  -7  -4   2   51.23    1.79
  -7   4  -2   52.09    1.81
   7  -4  -2   54.02    1.64
   7   4   2   53.09    1.76
   7  -4   2   49.84    1.58
   7   4  -2   54.24    1.75
  -7   4   2   52.25    1.72
  -7  -4  -2   53.40    1.78
  -7   5  -2    3.16    0.53
   7  -5  -2    4.28    0.46
  -7  -5   2    3.88    0.53
  -7  -5   2    3.42    0.28
   7   5   2    2.67    0.45
   7   5  -2    3.34    0.44
  -7   5   2    4.46    0.53
   7  -5   2    4.00    0.41
  -7  -5  -2    3.50    0.42
  -7  -5  -2    4.13    0.54
  -7   6  -2    5.87    0.70
   7  -6  -2    6.28    0.51
  -7  -6   2    6.89    0.68
   7   6   2    8.27    0.65
  -7  -6   2    7.14    0.43
  -7   6   2    7.28    0.64
   7  -6   2    7.74    0.52
  -7  -6  -2    7.30    0.57
  -7  -6  -2    6.04    0.61
   7   6  -2    6.60    0.60
  -7  -7   2    2.02    0.31
   7   7   2    1.26    0.33
  -7   7  -2    1.53    0.45
   7  -7  -2    1.73    0.32
   7   7  -2    1.83    0.39
  -7   7   2    1.73    0.45
   7   7  -2    1.36    0.48
  -7  -7  -2    2.32    0.46
  -7  -7  -2    1.97    0.38
  -7   8  -2   -0.07    0.37
   7   8   2    0.36    0.27
  -7   8   2    0.05    0.27
   7   8  -2    0.60    0.41
   7   8  -2   -0.06    0.22
  -7  -8  -2   -0.02    0.26
   7   9   2    0.05    0.38
   7   9   2    0.27    0.27
  -7   9  -2    0.29    0.43
  -7   9   2    0.44    0.36
   7   9  -2   -0.10    0.31
  -7  -9  -2    0.06    0.25
  -7  10  -2   14.95    1.20
   7  10   2   12.86    1.08
  -7  10   2   11.00    0.98
   7  10  -2   12.35    1.08
  -7 -10  -2   12.72    0.92
   7  11   2    8.19    0.96
  -7  11  -2    8.08    0.97
  -7  11   2    9.35    1.01
   7  11  -2    8.65    1.04
  -7  12  -2    0.52    0.48
   7  12   2    0.61    0.55
   7  12  -2    1.12    0.54
  -7  12   2    0.14    0.45
   7  13   2   -0.30    0.47
  -7  13  -2    0.21    0.47
   7  13  -2    0.06    0.51
  -7  13   2   -0.07    0.47
  -7  14  -2    0.72    0.62
   7  14   2    0.25    0.58
  -7  14   2    0.03    0.54
   7  14  -2    0.40    0.54
  -7  15  -2   -0.30    0.58
   7  15   2    0.42    0.65
   7  15  -2    0.97    0.72
   8   0   2   19.43    0.97
   8   0  -2   17.44    0.92
  -8   0  -2   19.04    0.97
  -8   0   2   18.60    0.93
  -8   1  -2    0.20    0.22
   8   1   2   -0.35    0.16
  -8  -1   2   -0.08    0.19
   8  -1  -2    0.22    0.23
  -8   1   2    0.55    0.25
   8   1  -2    0.11    0.22
   8  -1   2    0.34    0.24
  -8  -1  -2   -0.28    0.16
  -8  -2   2    7.38    0.61
   8   2   2    7.62    0.62
  -8   2  -2    7.17    0.62
   8  -2  -2    7.57    0.59
  -8   2   2    7.67    0.59
   8  -2   2    6.73    0.56
  -8  -2  -2    8.17    0.63
   8   2  -2    7.58    0.65
   8  -3  -2    8.85    0.62
  -8  -3   2    6.80    0.64
  -8   3  -2    6.75    0.64
   8   3   2    8.35    0.69
   8   3  -2    7.56    0.63
  -8  -3  -2    7.41    0.63
  -8   3   2    8.74    0.64
   8  -3   2    8.05    0.61
   8   4   2    6.41    0.60
  -8   4  -2    6.57    0.65
  -8  -4   2    4.95    0.57
   8  -4  -2    5.86    0.55
  -8   4   2    7.90    0.65
   8  -4   2    5.98    0.53
  -8  -4  -2    6.17    0.60
   8   4  -2    5.42    0.56
  -8  -5   2    2.20    0.45
  -8   5  -2    1.86    0.49
   8   5   2    2.51    0.47
   8  -5  -2    1.70    0.36
   8   5  -2    1.53    0.40
  -8   5   2    2.07    0.44
  -8  -5  -2    1.78    0.44
   8  -5   2    2.07    0.37
  -8  -6   2    0.21    0.28
   8   6   2   -0.33    0.18
   8  -6  -2    0.32    0.24
  -8   6  -2   -0.26    0.28
   8   6  -2    0.23    0.25
  -8   6   2    0.04    0.24
  -8  -6  -2   -0.24    0.25
  -8  -6  -2    0.18    0.23
   8  -6   2   -0.05    0.19
  -8  -7   2    4.93    0.67
   8  -7  -2    5.85    0.53
   8   7   2    5.88    0.63
  -8   7  -2    7.04    0.77
  -8  -7  -2    6.05    0.68
  -8   7   2    4.46    0.64
  -8  -7  -2    6.42    0.58
   8   7  -2    5.78    0.62
   8   8   2    1.04    0.37
  -8   8  -2    1.07    0.53
  -8   8   2    0.78    0.42
   8   8  -2    0.52    0.33
  -8  -8  -2    0.74    0.37
   8   8  -2    1.22    0.47
  -8  -8  -2    0.59    0.30
   8   9   2    4.58    0.64
   8   9   2    3.66    0.65
  -8   9  -2    5.21    0.78
   8   9  -2    5.60    0.78
  -8  -9  -2    5.15    0.64
   8   9  -2    6.03    0.67
  -8   9   2    6.06    0.75
   8  10   2    0.51    0.44
  -8  10  -2   -0.27    0.40
  -8  10   2    0.01    0.33
   8  10  -2    0.15    0.40
   8  11   2    3.92    0.80
  -8  11  -2    3.33    0.77
   8  11  -2    5.72    0.97
  -8  11   2    3.44    0.76
  -8  12  -2    0.55    0.53
   8  12   2   -0.10    0.45
   8  12  -2    0.13    0.46
  -8  12   2    0.19    0.49
   8  13   2    0.11    0.48
  -8  13  -2   -0.21    0.47
   8  13  -2   -0.74    0.42
  -8  13   2    0.42    0.58
   8  14   2   -0.24    0.50
  -8  14  -2   -0.09    0.53
   8  14  -2   -0.08    0.48
   9   0   2    8.93    0.69
   9   0  -2   10.03    0.74
  -9   0   2    9.23    0.71
  -9   0  -2   10.24    0.75
   9   1   2   17.35    0.97
  -9   1  -2   17.75    0.98
  -9  -1   2   18.77    0.98
   9  -1  -2   17.01    0.94
  -9   1   2   17.99    0.96
   9   1  -2   17.94    0.98
   9  -1   2   17.18    0.94
  -9  -1  -2   18.38    0.99
   9  -2  -2   31.17    1.27
  -9   2  -2   29.18    1.31
   9   2   2   28.86    1.29
  -9  -2   2   31.16    1.31
   9   2  -2   28.34    1.29
  -9   2   2   27.07    1.22
  -9  -2  -2   28.78    1.28
   9  -2   2   25.93    1.20
  -9  -3   2    0.67    0.31
  -9   3  -2    0.56    0.32
   9   3   2    0.86    0.36
   9  -3  -2    0.75    0.30
  -9   3   2    1.07    0.38
   9  -3   2    0.78    0.31
   9   3  -2    0.93    0.34
  -9  -3  -2    0.72    0.32
   9   4   2    9.37    0.78
   9  -4  -2    8.63    0.69
  -9   4  -2    9.86    0.81
  -9  -4   2   10.95    0.81
  -9  -4  -2   10.23    0.82
  -9   4   2    9.66    0.76
   9  -4   2   10.37    0.72
   9   4  -2   10.44    0.78
  -9   5  -2   17.02    1.07
  -9  -5   2   16.48    1.06
   9   5   2   16.22    0.99
   9  -5  -2   16.22    0.91
   9   5  -2   19.42    1.06
  -9  -5  -2   16.47    1.01
   9  -5   2   16.44    0.90
  -9   5   2   17.01    1.03
   9  -6  -2    0.72    0.31
  -9  -6   2    0.82    0.38
   9   6   2    0.75    0.36
  -9   6  -2    0.30    0.36
  -9   6   2    0.32    0.29
   9   6  -2   -0.17    0.28
  -9  -6  -2    0.39    0.31
   9  -6   2    0.56    0.28
  -9  -7   2    1.50    0.46
   9   7   2    3.09    0.57
  -9   7  -2    2.84    0.63
   9  -7  -2    3.55    0.49
  -9   7   2    2.59    0.57
  -9  -7  -2    3.11    0.47
  -9  -7  -2    4.24    0.69
   9   7  -2    2.36    0.51
   9   8   2    2.19    0.51
  -9   8  -2    1.73    0.55
  -9  -8  -2    1.57    0.49
  -9   8   2    2.16    0.58
   9   8  -2    1.90    0.50
   9   9   2    0.34    0.33
  -9   9  -2    1.30    0.55
   9   9  -2    0.43    0.35
   9   9  -2    0.43    0.43
  -9   9   2    1.22    0.46
  -9  10  -2    2.14    0.69
   9  10   2    1.94    0.61
  -9  10   2    2.68    0.68
   9  10  -2    3.01    0.75
   9  11   2   -0.28    0.45
  -9  11  -2    1.39    0.59
   9  11  -2    0.65    0.57
  -9  11   2    1.15    0.55
  -9  12  -2   -0.54    0.48
   9  12   2   -0.14    0.48
  -9  12   2   -0.10    0.43
   9  12  -2    0.59    0.50
  -9  13  -2   -0.29    0.44
   9  13   2    0.09    0.54
   9  13  -2    0.16    0.52
  -9  13   2    0.44    0.53
   9  14   2    0.09    0.61
  -9  14  -2   -0.05    0.55
   9  14  -2   -0.06    0.56
 -10   0  -2    0.90    0.34
 -10   0   2    0.21    0.23
  10   0  -2    0.27    0.27
  10   0   2    0.99    0.35
  10  -1  -2    8.21    0.70
  10   1   2    8.66    0.74
 -10  -1   2    9.01    0.73
 -10   1  -2    9.68    0.78
  10  -1   2    9.83    0.76
 -10   1   2    9.24    0.76
  10   1  -2    8.98    0.75
 -10  -1  -2   10.06    0.78
  10  -2  -2    0.18    0.27
 -10  -2   2    0.04    0.23
  10   2   2   -0.11    0.25
 -10   2  -2   -0.07    0.22
  10   2  -2    0.01    0.24
 -10  -2  -2   -0.01    0.24
  10  -2   2    0.00    0.20
 -10   2   2   -0.02    0.27
 -10   3  -2    1.16    0.42
 -10  -3   2    1.24    0.39
  10  -3  -2    0.65    0.30
  10   3   2    1.17    0.38
 -10   3   2    1.86    0.43
  10   3  -2    0.70    0.32
  10  -3   2    1.47    0.39
 -10  -3  -2    1.60    0.40
 -10  -4   2    0.00    0.27
 -10   4  -2   -0.04    0.27
  10  -4  -2   -0.05    0.24
  10   4   2    0.24    0.29
  10  -4   2    0.53    0.31
 -10  -4  -2    0.71    0.34
 -10   4   2    0.89    0.33
  10   4  -2    0.21    0.31
  10  -5  -2    0.11    0.28
 -10   5  -2   -0.24    0.28
  10   5   2   -0.19    0.26
 -10  -5   2    0.40    0.30
 -10   5   2    0.17    0.30
 -10  -5  -2    0.13    0.27
  10  -5   2   -0.06    0.24
  10   5  -2   -0.21    0.26
  10  -6  -2    0.31    0.29
 -10  -6   2    0.81    0.39
  10   6   2    0.87    0.41
 -10   6  -2    1.15    0.45
  10  -6   2    0.62    0.30
  10   6  -2   -0.19    0.27
 -10  -6  -2    1.13    0.41
 -10   6   2    1.37    0.43
  10  -7  -2    0.76    0.32
 -10  -7   2    0.17    0.33
 -10   7  -2    0.05    0.37
  10   7   2    0.56    0.36
 -10   7   2    0.74    0.43
  10   7  -2    0.05    0.31
 -10  -7  -2    0.06    0.29
 -10   8  -2    2.85    0.66
  10   8   2    3.70    0.69
 -10  -8   2    2.75    0.67
  10   8  -2    3.14    0.60
 -10   8   2    3.18    0.66
 -10  -8  -2    3.57    0.66
 -10   9  -2    2.83    0.69
  10   9   2    3.05    0.65
  10   9  -2    4.77    0.71
 -10   9   2    3.42    0.68
  10   9  -2    4.20    0.76
 -10  -9  -2    2.30    0.61
  10  10   2    0.92    0.48
 -10  10  -2    0.10    0.45
 -10  10   2    0.63    0.45
  10  10  -2    0.69    0.52
 -10  11  -2    0.41    0.48
  10  11   2    0.56    0.53
 -10  11   2    0.22    0.47
  10  11  -2   -0.09    0.42
  10  12   2    5.31    0.97
 -10  12  -2    7.82    1.22
 -10  12   2    7.58    1.08
  10  12  -2    6.60    1.02
  10  13   2    3.24    0.83
 -10  13  -2    4.25    0.99
 -10  13   2    4.38    0.97
  10  13  -2    4.22    0.96
  10  14   2   -0.20    0.57
 -10  14  -2   -0.02    0.60
  10  14  -2    0.26    0.65
 -11   0   2   21.37    1.17
  11   0   2   17.77    1.10
 -11   0  -2   23.35    1.22
  11   0  -2   20.02    1.14
 -11   1  -2    8.08    0.77
  11   1   2    9.78    0.84
 -11  -1   2    9.30    0.78
  11  -1  -2    7.52    0.74
  11  -1   2    6.93    0.70
 -11   1   2    8.18    0.74
  11   1  -2    7.04    0.73
 -11  -1  -2    7.94    0.75
  11   2   2   12.75    0.94
 -11  -2   2   11.71    0.89
 -11   2  -2   13.08    0.95
  11  -2  -2   11.21    0.85
  11  -2   2   11.84    0.87
  11   2  -2   13.00    0.94
 -11  -2  -2   13.59    0.97
 -11   2   2   13.25    0.95
 -11  -3   2    1.15    0.43
  11  -3  -2    0.80    0.36
  11   3   2    0.70    0.37
 -11   3  -2    1.32    0.44
  11   3  -2    1.68    0.46
 -11  -3  -2    1.26    0.41
  11  -3   2    0.56    0.32
 -11   3   2    1.31    0.43
  11   4   2    5.08    0.68
 -11  -4   2    5.08    0.70
  11  -4  -2    3.92    0.62
 -11   4  -2    4.73    0.73
  11   4  -2    3.94    0.64
 -11   4   2    4.49    0.59
  11  -4   2    4.97    0.62
 -11  -4  -2    4.43    0.64
 -11  -5   2    3.22    0.62
  11  -5  -2    3.29    0.57
 -11   5  -2    2.92    0.62
  11   5   2    2.55    0.56
  11   5  -2    2.45    0.58
 -11   5   2    2.31    0.53
 -11  -5  -2    3.37    0.61
  11  -5   2    3.71    0.57
  11  -6  -2    0.40    0.35
 -11  -6   2    0.25    0.34
 -11   6  -2    0.02    0.33
  11   6   2    0.29    0.32
 -11   6   2    0.41    0.36
 -11  -6  -2    0.01    0.32
  11   6  -2    0.67    0.40
  11  -6   2    0.42    0.34
 -11   7  -2    0.31    0.40
 -11  -7   2    0.26    0.36
  11   7   2   -0.40    0.26
  11  -7  -2   -0.29    0.24
 -11   7   2   -0.33    0.28
  11   7  -2   -0.31    0.30
 -11  -7  -2    0.05    0.30
  11   8   2    1.04    0.50
 -11   8  -2    1.36    0.62
 -11  -8   2   -0.10    0.40
 -11  -8  -2    0.54    0.39
 -11   8   2    0.60    0.47
  11   8  -2    0.28    0.43
 -11   9  -2    0.33    0.46
  11   9   2    0.41    0.42
 -11   9   2   -0.16    0.37
 -11  -9  -2    0.22    0.46
  11   9  -2    0.51    0.40
  11   9  -2    0.94    0.50
  11  10   2    0.26    0.43
 -11  10  -2   -0.29    0.47
 -11  10   2   -0.52    0.41
  11  10  -2   -0.13    0.38
 -11  11  -2   -0.05    0.47
  11  11   2    1.41    0.61
 -11  11   2    0.25    0.51
  11  11  -2   -0.18    0.40
  11  12   2    1.54    0.63
 -11  12  -2    1.77    0.79
  11  12  -2    1.00    0.62
 -11  12   2    1.54    0.68
 -11  13  -2    1.13    0.79
  11  13   2   -0.17    0.59
  11  13  -2    1.11    0.74
  12   0   2    7.43    0.77
  12   0  -2    7.32    0.75
 -12   0   2    7.08    0.74
 -12   0  -2    8.73    0.85
 -12  -1   2    0.95    0.42
  12   1   2    0.44    0.39
 -12   1  -2    0.10    0.34
  12  -1  -2    1.13    0.44
 -12   1   2    0.29    0.30
 -12  -1  -2    0.69    0.36
  12  -1   2    0.66    0.38
  12   1  -2    0.77    0.38
 -12   2  -2    0.05    0.33
  12   2   2    0.47    0.33
 -12  -2   2    0.40    0.36
  12  -2  -2    0.26    0.34
 -12  -2  -2    0.42    0.34
 -12   2   2    0.54    0.37
  12  -2   2    0.01    0.31
  12   2  -2    0.16    0.35
 -12   3  -2    2.21    0.57
 -12  -3   2    1.20    0.46
  12  -3  -2    1.35    0.42
  12   3   2    1.38    0.47
 -12   3   2    1.09    0.42
 -12  -3  -2    0.96    0.41
  12  -3   2    0.65    0.35
  12   3  -2    1.20    0.42
  12   4   2    0.55    0.37
  12  -4  -2   -0.10    0.27
 -12   4  -2    1.56    0.50
 -12  -4   2    0.76    0.37
 -12   4   2    0.34    0.33
 -12  -4  -2    0.63    0.39
  12  -4   2    0.94    0.40
  12   4  -2    0.42    0.40
 -12   5  -2   -0.08    0.31
 -12  -5   2   -0.45    0.27
  12   5   2   -0.28    0.31
  12  -5  -2    0.20    0.33
 -12   5   2    0.39    0.35
  12  -5   2   -0.03    0.28
  12   5  -2    0.37    0.40
 -12  -5  -2    0.19    0.33
  12  -6  -2   -0.18    0.31
 -12  -6   2    0.16    0.31
 -12   6  -2   -0.07    0.36
  12   6   2    0.10    0.37
 -12  -6  -2    0.17    0.33
 -12   6   2    0.06    0.36
  12   6  -2    0.09    0.35
  12  -6   2    0.12    0.33
 -12  -7   2    1.55    0.54
  12   7   2    3.13    0.68
 -12   7  -2    2.78    0.69
  12   7  -2    2.43    0.61
 -12   7   2    2.32    0.58
 -12  -7  -2    3.16    0.72
 -12   8  -2   -0.15    0.41
 -12  -8   2    0.54    0.48
  12   8   2    1.06    0.50
 -12  -8  -2    0.23    0.37
  12   8  -2    0.46    0.45
 -12   8   2    0.78    0.51
 -12   9  -2    2.65    0.78
  12   9   2    4.53    0.83
 -12  -9  -2    4.98    0.93
  12   9  -2    2.14    0.60
 -12   9   2    2.93    0.72
 -12  10  -2   -0.27    0.45
  12  10  -2    0.01    0.47
 -12  10   2   -0.05    0.43
 -12  11  -2    0.45    0.50
  12  11   2    0.19    0.52
  12  11  -2    0.83    0.58
 -12  11   2    1.83    0.69
 -12  12  -2    1.18    0.68
  12  12   2    1.86    0.79
  12  12  -2   -0.02    0.49
 -12  12   2    1.21    0.71
 -12  13  -2    0.64    0.61
  12  13   2    0.24    0.65
  12  13  -2    1.32    0.70
  13   0  -2    6.76    0.79
 -13   0  -2    7.82    0.87
 -13   0   2    7.29    0.78
  13   0   2    6.16    0.82
 -13  -1   2   -0.15    0.31
  13  -1  -2   -0.15    0.35
 -13   1  -2    0.18    0.34
  13   1   2    0.68    0.39
  13  -1   2    0.04    0.34
  13   1  -2    0.17    0.36
 -13  -1  -2   -0.11    0.27
 -13   1   2   -0.42    0.25
  13   2   2    0.69    0.41
  13  -2  -2    0.12    0.37
 -13   2  -2    0.62    0.38
 -13  -2   2   -0.14    0.28
  13   2  -2   -0.40    0.30
 -13   2   2   -0.10    0.29
  13  -2   2   -0.29    0.27
 -13  -2  -2    0.53    0.34
 -13  -3   2   -0.06    0.32
  13  -3  -2   -0.03    0.33
 -13   3  -2   -0.06    0.32
  13   3   2    0.05    0.36
  13  -3   2    0.13    0.28
 -13  -3  -2    0.60    0.40
 -13   3   2   -0.20    0.33
  13   3  -2    0.64    0.40
 -13   4  -2    0.04    0.39
  13  -4  -2   -0.23    0.28
 -13  -4   2    0.59    0.38
  13   4   2   -0.31    0.36
  13   4  -2   -0.33    0.35
 -13   4   2   -0.18    0.27
  13  -4   2    0.22    0.34
 -13  -4  -2    0.55    0.36
  13   5   2    0.71    0.47
  13  -5  -2    2.14    0.54
 -13   5  -2    1.47    0.52
 -13  -5   2    0.56    0.45
 -13  -5  -2    1.69    0.51
  13   5  -2   -0.24    0.36
 -13   5   2    1.38    0.49
  13  -5   2    0.35    0.39
 -13   6  -2    1.09    0.50
  13   6   2    0.05    0.35
 -13  -6   2    0.77    0.44
  13  -6  -2   -0.04    0.32
 -13   6   2   -0.05    0.36
 -13  -6  -2    0.35    0.37
  13  -6   2    0.74    0.43
  13   6  -2    0.41    0.41
 -13  -7   2    1.44    0.51
 -13   7  -2    0.40    0.42
  13   7   2    0.00    0.43
 -13  -7  -2    0.34    0.45
  13   7  -2    1.47    0.56
 -13   7   2    0.73    0.50
 -13  -8   2    0.76    0.47
  13   8   2    1.41    0.55
 -13   8  -2    2.04    0.63
 -13   8   2    0.73    0.49
 -13  -8  -2    0.47    0.46
  13   8  -2   -0.01    0.41
  13   9   2    0.27    0.47
 -13   9  -2    0.45    0.45
 -13  -9   2    0.26    0.43
  13   9  -2    0.92    0.51
 -13  -9  -2    0.29    0.43
 -13   9   2    1.42    0.60
 -13  10  -2   -0.16    0.43
 -13  10   2    0.26    0.51
 -13 -10  -2    0.61    0.53
  13  10  -2    0.03    0.41
  13  11   2   -0.05    0.48
 -13  11  -2   -0.17    0.55
 -13  11   2    0.74    0.61
  13  11  -2   -0.06    0.54
  13  12   2    1.28    0.68
 -13  12  -2   -0.07    0.65
  13  12  -2    0.24    0.56
 -13  12   2   -0.29    0.51
 -14   0   2    0.49    0.38
 -14   0  -2    0.29    0.37
  14   0   2   -0.13    0.35
  14   0  -2   -0.16    0.35
 -14  -1   2    1.46    0.52
 -14   1  -2   -0.27    0.31
  14   1   2    0.32    0.38
  14  -1  -2    0.80    0.41
  14   1  -2    0.98    0.47
 -14   1   2    0.50    0.40
 -14  -1  -2    0.58    0.42
  14  -1   2    0.49    0.43
 -14   2  -2   -0.44    0.26
  14   2   2    0.22    0.42
 -14  -2   2    0.41    0.40
  14  -2  -2   -0.40    0.32
 -14   2   2    0.55    0.45
 -14  -2  -2    0.58    0.39
  14   2  -2    0.65    0.43
  14  -2   2    0.49    0.40
  14  -3  -2   -0.17    0.36
 -14   3  -2    0.21    0.39
 -14  -3   2    0.09    0.34
  14   3   2   -0.20    0.40
  14  -3   2    0.22    0.38
  14   3  -2    0.21    0.36
 -14   3   2    0.00    0.33
 -14  -3  -2    0.22    0.33
  14   4   2    2.88    0.66
  14  -4  -2    2.60    0.62
 -14  -4   2    1.88    0.54
 -14   4  -2    0.61    0.45
 -14  -4  -2    2.23    0.61
 -14   4   2    2.94    0.65
  14  -4   2    1.91    0.54
  14   4  -2    2.05    0.60
  14  -5  -2    0.31    0.38
  14   5   2    0.58    0.48
 -14   5  -2   -0.50    0.31
 -14  -5   2    0.01    0.39
 -14   5   2    0.61    0.41
 -14  -5  -2    0.24    0.36
  14   5  -2    0.65    0.44
  14  -5   2    0.40    0.36
  14   6   2    0.44    0.43
  14  -6  -2   -0.54    0.31
 -14  -6   2    0.41    0.39
 -14   6  -2    0.29    0.44
  14   6  -2   -0.65    0.36
 -14   6   2   -0.11    0.40
 -14  -6  -2   -0.24    0.30
  14  -6   2   -0.41    0.34
 -14   7  -2   -0.03    0.40
  14   7   2   -0.32    0.41
 -14  -7   2    0.03    0.39
 -14  -7  -2    0.13    0.39
 -14   7   2   -0.41    0.38
  14   7  -2    0.46    0.49
 -14   8  -2   -0.09    0.46
 -14  -8   2    0.52    0.45
  14   8   2   -0.02    0.45
 -14   8   2    0.03    0.39
  14   8  -2   -0.19    0.42
 -14  -8  -2    0.18    0.40
 -14  -9   2    0.88    0.57
 -14   9  -2    0.78    0.62
  14   9   2    1.33    0.60
 -14   9   2    1.33    0.63
  14   9  -2    1.69    0.67
 -14  -9  -2    0.59    0.48
 -14  10  -2   -0.41    0.52
 -14 -10  -2    0.67    0.57
 -14  10   2   -0.09    0.47
  14  10  -2    1.55    0.67
  14  11   2    0.62    0.64
 -14  11  -2    0.65    0.67
  14  11  -2    0.98    0.61
 -14  11   2    0.46    0.54
  15   0   2   21.16    1.43
  15   0  -2   23.40    1.46
 -15   0   2   22.68    1.44
 -15   0  -2   23.01    1.49
  15  -1  -2    0.79    0.48
 -15   1  -2    1.14    0.56
  15   1   2   -0.23    0.43
 -15  -1   2    0.16    0.40
  15  -1   2    0.42    0.47
 -15  -1  -2    0.26    0.43
 -15   1   2    1.11    0.53
  15   1  -2   -0.16    0.31
  15   2   2    0.09    0.38
 -15  -2   2    0.59    0.41
 -15   2  -2   -0.15    0.38
  15  -2  -2    0.23    0.38
  15  -2   2    0.85    0.44
 -15  -2  -2    0.51    0.39
  15   2  -2    0.90    0.51
 -15   2   2    0.46    0.40
 -15  -3   2    3.34    0.71
 -15   3  -2    4.27    0.80
  15  -3  -2    3.55    0.75
  15   3   2    4.11    0.79
 -15  -3  -2    1.61    0.57
  15   3  -2    5.40    0.91
  15  -3   2    4.47    0.78
 -15   3   2    3.90    0.75
 -15   4  -2    0.47    0.50
 -15  -4   2    0.81    0.49
  15   4   2    1.31    0.58
  15  -4  -2    1.05    0.53
 -15  -4  -2    1.15    0.49
  15   4  -2    0.25    0.43
 -15   4   2    0.98    0.51
  15  -4   2    0.54    0.44
 -15  -5   2    0.87    0.47
  15   5   2    0.19    0.47
  15  -5  -2    1.38    0.53
 -15   5  -2    0.48    0.46
 -15   5   2    0.11    0.40
  15   5  -2   -0.05    0.43
 -15  -5  -2   -0.05    0.36
  15  -5   2    0.25    0.41
  15  -6  -2    1.24    0.52
  15   6   2    2.82    0.72
 -15  -6   2    1.65    0.57
 -15   6  -2    0.59    0.49
  15   6  -2    0.88    0.49
 -15   6   2    0.77    0.48
  15  -6   2    1.63    0.57
 -15  -6  -2    1.14    0.52
 -15   7  -2    0.24    0.46
 -15  -7   2    0.43    0.55
  15   7   2   -0.18    0.43
 -15  -7  -2    0.09    0.36
 -15   7   2   -0.29    0.36
  15   7  -2    0.39    0.46
 -15   8  -2    0.12    0.54
 -15  -8   2    0.24    0.46
  15   8   2    0.15    0.45
 -15   8   2    0.21    0.43
 -15  -8  -2   -0.55    0.36
  15   8  -2    0.25    0.50
 -15   9  -2   -0.32    0.53
 -15  -9   2    0.26    0.50
  15   9   2    0.50    0.56
 -15  -9  -2   -0.49    0.43
  15   9  -2    0.94    0.59
 -15   9   2   -0.09    0.46
 -15  10  -2    1.90    0.78
 -15  10   2   -0.42    0.45
 -15 -10  -2    0.48    0.55
 -15  11  -2    0.85    0.69
  15  11  -2    1.62    0.72
 -15  11   2    1.62    0.74
  16   0  -2    1.59    0.56
 -16   0  -2    2.21    0.66
  16   0   2    0.96    0.51
 -16   0   2    1.66    0.61
 -16  -1   2    6.85    0.91
  16   1   2    5.96    0.92
  16  -1  -2    9.06    1.01
 -16   1  -2    5.34    0.92
 -16   1   2    9.48    1.00
 -16  -1  -2    6.34    0.89
  16  -1   2    4.58    0.82
  16   1  -2    7.75    1.00
  16   2   2    2.14    0.66
 -16   2  -2    0.43    0.46
  16  -2  -2    2.78    0.69
 -16  -2   2    1.91    0.58
  16  -2   2    0.88    0.53
 -16   2   2    0.95    0.54
 -16  -2  -2    0.51    0.42
  16   2  -2    2.06    0.65
  16  -3  -2    5.04    0.88
 -16  -3   2    3.40    0.76
  16   3   2    4.15    0.89
 -16   3  -2    4.13    0.86
 -16  -3  -2    5.38    0.93
 -16   3   2    2.70    0.71
  16   3  -2    3.80    0.85
  16  -3   2    5.17    0.93
  16   4   2    0.78    0.52
  16  -4  -2   -0.49    0.45
 -16  -4   2    0.27    0.37
 -16   4  -2    0.81    0.56
 -16  -4  -2    0.63    0.49
 -16   4   2    0.16    0.46
  16   4  -2    1.22    0.56
  16  -4   2    0.38    0.43
 -16  -5   2    0.06    0.47
  16   5   2   -0.28    0.39
  16  -5  -2    0.21    0.46
 -16   5  -2    0.07    0.50
  16  -5   2    0.00    0.43
  16   5  -2    0.19    0.47
 -16   5   2    0.20    0.45
 -16  -5  -2    0.24    0.39
  16   6   2   -0.22    0.46
  16  -6  -2   -0.16    0.43
 -16   6  -2    0.15    0.45
 -16  -6   2    0.29    0.43
 -16  -6  -2    0.09    0.42
  16  -6   2   -0.08    0.40
  16   6  -2   -0.35    0.36
 -16   6   2   -0.05    0.42
  16   7   2    1.00    0.61
 -16   7  -2    0.84    0.59
 -16  -7   2    0.79    0.49
 -16   7   2    0.22    0.53
  16   7  -2    0.42    0.57
 -16  -7  -2    0.38    0.48
  16   8   2    0.54    0.53
 -16  -8   2    0.07    0.47
 -16   8  -2    0.86    0.63
 -16   8   2   -0.13    0.48
  16   8  -2   -0.05    0.43
 -16  -8  -2   -0.14    0.39
  16   9   2    0.18    0.48
 -16  -9   2    0.48    0.51
 -16   9  -2    0.52    0.68
  16   9  -2    0.27    0.55
 -16   9   2    1.04    0.64
 -16  -9  -2   -0.04    0.52
 -16  10  -2    0.13    0.58
 -16 -10  -2    0.12    0.59
 -16  10   2   -0.09    0.49
 -17   0   2    2.99    0.74
  17   0  -2    2.95    0.76
 -17   0  -2    3.03    0.78
  17   0   2    2.55    0.74
  17   1   2    5.84    1.00
  17  -1  -2    7.31    1.04
 -17  -1   2    9.02    1.08
 -17   1  -2    3.89    0.88
  17  -1   2    6.92    0.98
 -17   1   2    7.18    0.95
  17   1  -2    6.80    1.02
 -17  -1  -2    5.46    0.96
  17  -2  -2    2.77    0.68
  17   2   2    5.73    0.97
 -17   2  -2    3.67    0.82
 -17  -2   2    5.71    1.00
 -17   2   2    4.62    0.94
  17  -2   2    5.73    0.99
  17   2  -2    5.20    0.97
 -17  -2  -2    6.09    1.03
  17  -3  -2    0.77    0.52
 -17  -3   2    0.68    0.57
 -17   3  -2    1.27    0.58
  17   3   2    0.84    0.52
 -17   3   2    1.19    0.60
  17   3  -2    1.62    0.65
 -17  -3  -2    0.70    0.44
  17  -3   2    1.96    0.65
  17  -4  -2    2.99    0.74
 -17  -4   2    2.44    0.72
  17   4   2    2.22    0.70
 -17   4  -2    0.96    0.64
  17  -4   2    2.37    0.67
 -17  -4  -2    2.49    0.72
  17   4  -2    3.93    0.89
 -17   4   2    1.18    0.58
  17  -5  -2    0.45    0.52
 -17  -5   2   -0.15    0.42
  17   5   2   -0.17    0.45
 -17   5  -2    0.00    0.56
  17   5  -2    0.55    0.51
  17  -5   2   -0.30    0.44
 -17   5   2    0.07    0.51
 -17  -5  -2   -0.56    0.33
 -17   6  -2   -0.04    0.47
 -17  -6   2   -0.17    0.43
  17  -6  -2   -0.08    0.43
  17   6   2   -0.19    0.52
 -17   6   2    0.46    0.51
  17   6  -2   -0.31    0.51
 -17  -6  -2    0.29    0.44
  17   7   2   -0.31    0.53
 -17   7  -2    0.64    0.57
 -17  -7   2    0.30    0.49
  17   7  -2    0.13    0.54
 -17   7   2   -0.28    0.52
 -17  -7  -2   -0.14    0.49
 -17  -8   2   -0.26    0.42
  17   8   2   -0.55    0.49
 -17   8  -2   -0.33    0.46
  17   8  -2   -0.32    0.50
 -17   8   2    0.25    0.47
 -17  -8  -2   -0.09    0.50
  17   9   2    1.83    0.83
 -17  -9   2    1.46    0.74
 -17   9  -2    0.93    0.64
 -17   9   2    0.37    0.58
 -17  -9  -2    2.27    0.80
  17   9  -2    0.26    0.65
 -18   0  -2   12.51    1.29
 -18   0   2   13.75    1.30
  18   0   2   13.81    1.31
  18   0  -2   14.20    1.39
  18  -1  -2    1.79    0.70
 -18  -1   2    0.91    0.60
  18   1   2    1.78    0.67
 -18   1  -2    0.40    0.48
 -18   1   2    2.89    0.77
 -18  -1  -2    2.12    0.73
  18  -1   2    1.05    0.63
  18   1  -2    2.50    0.75
  18  -2  -2    3.12    0.77
  18   2   2    3.17    0.81
 -18   2  -2    3.29    0.83
 -18  -2   2    2.20    0.70
  18  -2   2    2.60    0.76
 -18  -2  -2    2.92    0.80
 -18   2   2    2.50    0.73
  18   2  -2    2.96    0.87
 -18  -3   2    1.27    0.69
  18  -3  -2    1.42    0.68
  18   3   2    0.69    0.58
 -18   3  -2    0.46    0.52
 -18  -3  -2    0.88    0.53
 -18   3   2    0.54    0.51
  18  -3   2    0.42    0.56
  18   3  -2   -0.17    0.51
 -18  -4   2    2.88    0.78
 -18   4  -2    2.03    0.72
  18  -4  -2    2.23    0.74
  18   4   2    3.44    0.91
 -18  -4  -2    3.20    0.90
 -18   4   2    3.34    0.82
  18   4  -2    4.03    0.93
  18  -4   2    3.15    0.79
 -18  -5   2    0.30    0.51
  18  -5  -2    0.52    0.59
  18   5   2    1.26    0.69
 -18   5  -2   -0.14    0.47
 -18   5   2    0.64    0.53
  18  -5   2    1.50    0.60
  18   5  -2    1.19    0.60
 -18  -5  -2    1.08    0.61
 -18   6  -2    0.05    0.54
 -18  -6   2   -0.60    0.43
  18   6   2    0.00    0.59
 -18   6   2   -0.13    0.54
 -18  -6  -2    0.55    0.56
  18   6  -2   -0.07    0.53
  18   7   2    0.36    0.59
 -18   7  -2   -0.30    0.49
 -18  -7   2    0.30    0.54
 -18  -7  -2   -0.22    0.50
  18   7  -2   -0.33    0.46
 -18   7   2    0.16    0.54
  18   8   2   -0.04    0.58
 -18   8  -2   -0.01    0.53
 -18  -8   2   -0.15    0.43
 -18  -8  -2    0.17    0.63
  18   8  -2   -0.58    0.50
 -18   8   2   -0.07    0.48
 -19   0   2   -0.26    0.49
  19   0  -2    0.15    0.54
 -19   0  -2    0.07    0.50
  19   0   2   -0.36    0.41
 -19   1  -2    0.88    0.59
  19   1   2    0.95    0.60
  19  -1  -2    0.07    0.54
 -19  -1   2    0.27    0.56
  19   1  -2    0.79    0.64
 -19  -1  -2    0.96    0.60
  19  -1   2    1.08    0.67
 -19   1   2    1.37    0.68
 -19  -2   2   -0.18    0.47
  19  -2  -2   -0.18    0.54
 -19   2  -2    0.32    0.54
  19   2   2    0.98    0.65
 -19  -2  -2   -0.18    0.48
 -19   2   2    0.12    0.49
  19   2  -2   -0.50    0.38
  19  -2   2    0.49    0.55
  19  -3  -2    9.82    1.29
  19   3   2    7.75    1.23
 -19  -3   2    6.65    1.03
 -19   3  -2    6.13    1.10
  19   3  -2    9.86    1.28
  19  -3   2    7.77    1.24
 -19  -3  -2    6.46    1.09
 -19   3   2    6.52    1.13
  19  -4  -2   -0.68    0.43
 -19   4  -2   -0.16    0.47
  19   4   2    0.57    0.69
 -19  -4   2    0.16    0.47
 -19  -4  -2   -0.15    0.42
  19   4  -2    0.13    0.56
 -19   4   2   -0.45    0.51
  19  -4   2   -0.03    0.51
  19   5   2    1.95    0.84
 -19  -5   2    0.41    0.58
  19  -5  -2    0.35    0.54
 -19   5  -2    0.41    0.61
 -19  -5  -2    0.67    0.68
 -19   5   2    0.11    0.51
  19  -5   2    0.58    0.58
  19   5  -2    0.19    0.57
 -19  -6   2    0.29    0.51
 -19   6  -2    0.51    0.62
  19   6   2   -0.51    0.50
 -19   6   2    0.97    0.62
 -19  -6  -2   -0.41    0.40
  19   6  -2   -0.22    0.57
  20   0   2    0.80    0.69
 -20   0  -2    0.00    0.50
 -20   0   2    0.72    0.61
  20   0  -2    0.28    0.53
 -20  -1   2    0.34    0.56
  20   1   2    0.11    0.52
  20  -1  -2    1.05    0.73
 -20   1  -2    0.79    0.62
  20   1  -2   -0.40    0.53
  20  -1   2    0.08    0.57
 -20  -1  -2    0.05    0.55
 -20   1   2    0.19    0.59
 -20  -2   2    0.01    0.49
  20   2   2   -0.11    0.61
  20  -2  -2    0.71    0.70
 -20   2  -2    0.63    0.56
  20   2  -2    0.22    0.53
 -20  -2  -2    0.08    0.50
 -20   2   2    0.08    0.53
  20  -2   2    0.41    0.58
  20   3   2    9.91    1.39
 -20  -3   2    8.73    1.20
  20  -3  -2    8.84    1.32
 -20   3  -2    7.81    1.20
 -20  -3  -2    8.74    1.22
  20   3  -2    8.77    1.35
 -20   3   2    8.89    1.19
  20  -3   2    5.55    1.10
 -20   4  -2   -0.12    0.54
  20   4   2   -0.59    0.48
 -20  -4   2    0.59    0.56
  20  -4  -2   -0.23    0.53
 -20   4   2    0.66    0.66
 -20  -4  -2    0.01    0.47
  20  -4   2   -0.11    0.56
  20   4  -2   -0.06    0.55
  21   0  -2    0.94    0.67
 -21   0  -2    0.89    0.66
 -21   0   2   -0.12    0.51
  21   0   2   -0.26    0.67
   0   0  -3    0.02    0.07
   0   0  -3    0.10    0.13
   0  -1  -3   -0.16    0.12
   0   1  -3    0.03    0.12
   0   1  -3    0.13    0.14
   0  -1  -3   -0.28    0.11
   0  -2  -3  152.72    3.30
   0   2  -3  146.57    3.18
   0   2  -3  149.21    3.30
   0  -2  -3  146.45    3.24
   0   2   3  153.60    3.08
   0   3  -3   -0.03    0.17
   0   3  -3   -0.07    0.12
   0   3   3   -0.15    0.11
   0  -3  -3    0.06    0.14
   0  -4  -3  102.24    2.36
   0   4  -3  104.93    2.25
   0   4  -3  100.63    2.59
   0   4   3  103.83    2.40
   0  -5  -3   -0.33    0.12
   0   5   3   -0.07    0.14
   0   5  -3   -0.21    0.22
   0   5  -3    0.04    0.11
   0   6  -3   34.51    1.33
   0  -6  -3   33.77    1.00
   0   6  -3   34.89    0.85
   0   6   3   33.41    1.18
   0   7   3   -0.17    0.17
   0  -7  -3    0.11    0.12
   0   7  -3    0.05    0.26
   0   7  -3   -0.02    0.07
   0   8   3    0.93    0.32
   0  -8  -3    1.07    0.21
   0   8  -3    0.88    0.37
   0   9   3   -0.10    0.23
   0   9  -3    0.17    0.34
   0  10   3    0.65    0.35
   0  10  -3    1.08    0.48
   0  11   3    0.16    0.32
   0  11  -3    0.02    0.38
   0  12   3    3.18    0.65
   0  12  -3    3.06    0.75
   0  13   3   -0.01    0.38
   0  13  -3   -0.14    0.40
   0  14  -3    3.52    0.88
   0  14   3    3.64    0.77
   0  15  -3    0.39    0.56
  -1   0  -3    0.01    0.08
   1   0  -3    0.05    0.08
   1   0  -3   -0.09    0.06
  -1   0  -3    0.09    0.11
   1   0  -3   -0.16    0.11
  -1   1  -3   30.91    0.86
   1  -1  -3   31.84    0.87
   1  -1  -3   30.36    0.89
  -1   1  -3   31.41    0.87
  -1  -1  -3   32.08    0.90
  -1  -1  -3   31.80    0.90
   1   1  -3   31.06    0.85
   1   1  -3   31.17    0.88
  -1  -1  -3   32.10    0.77
   1  -2  -3  119.93    2.70
  -1   2  -3  125.21    2.65
  -1   2  -3  119.41    2.77
  -1  -2  -3  122.85    2.60
  -1  -2  -3  120.65    2.72
   1   2  -3  123.04    2.76
   1   2  -3  120.49    2.67
  -1  -2  -3  121.52    2.76
  -1   2   3  122.41    2.53
  -1   3  -3  642.88   12.58
   1  -3  -3  617.98   12.66
   1   3   3  634.67   12.69
  -1   3  -3  610.44   12.89
  -1   3   3  659.67   12.66
  -1  -3  -3  623.88   12.72
   1   3  -3  634.43   12.63
  -1  -3  -3  624.54   12.70
   1   3  -3  624.44   12.89
   1   4   3    9.00    0.48
   1  -4  -3    8.50    0.43
  -1   4  -3    9.21    0.36
  -1   4  -3    9.07    0.59
  -1   4   3    7.88    0.44
   1   4  -3    9.03    0.41
  -1  -4  -3    9.13    0.57
   1   4  -3    8.34    0.57
  -1  -4  -3    9.32    0.46
  -1   5  -3   85.88    1.87
   1  -5  -3   86.03    2.03
  -1   5  -3   86.09    2.39
   1   5   3   84.01    2.18
  -1   5   3   87.58    2.18
   1   5  -3   86.45    1.97
  -1  -5  -3   87.04    2.09
   1   5  -3   89.36    2.39
  -1   6  -3   12.44    0.81
   1   6   3   11.62    0.65
  -1   6  -3   13.19    0.37
   1  -6  -3   13.68    0.55
  -1  -6  -3   13.74    0.58
   1   6  -3   12.80    0.79
   1   6  -3   14.03    0.50
  -1   6   3   13.45    0.69
   1  -7  -3    1.53    0.22
  -1   7  -3    1.69    0.42
   1   7   3    2.23    0.37
  -1  -7  -3    1.88    0.27
   1   7  -3    1.97    0.22
  -1   7   3    2.21    0.38
   1   7  -3    2.50    0.45
   1   8   3    0.41    0.28
  -1   8  -3   -0.12    0.26
  -1  -8  -3    0.05    0.14
  -1   8   3   -0.19    0.20
   1   8  -3    0.23    0.31
  -1   9  -3    0.39    0.40
   1   9   3    0.82    0.35
   1   9  -3    0.27    0.31
  -1   9   3    1.06    0.37
  -1  10  -3    3.69    0.69
   1  10   3    4.31    0.65
  -1  10   3    3.13    0.54
   1  10  -3    3.81    0.70
  -1  11  -3   15.97    1.19
   1  11   3   14.86    1.08
  -1  11   3   12.92    1.03
   1  11  -3   15.30    1.16
  -1  12  -3    0.20    0.44
   1  12   3    0.60    0.45
  -1  12   3    0.50    0.42
   1  12  -3    0.70    0.48
   1  13   3    3.45    0.75
  -1  13  -3    3.65    0.78
   1  13  -3    4.54    0.88
  -1  13   3    4.39    0.80
  -1  14  -3   -0.12    0.46
   1  14   3    1.40    0.60
   1  14  -3    0.08    0.48
  -1  14   3    0.77    0.56
  -1  15  -3    0.38    0.52
   1  15  -3    1.09    0.67
  -2   0  -3   -0.11    0.11
   2   0  -3   -0.01    0.08
  -2   0   3   -0.08    0.09
   2   0  -3   -0.09    0.12
  -2   0  -3   -0.06    0.11
  -2   1  -3   34.38    0.99
  -2   1  -3   33.95    0.97
  -2  -1   3   35.43    0.96
   2  -1  -3   35.97    1.01
   2   1  -3   34.84    1.00
  -2  -1  -3   35.09    0.93
  -2   1   3   35.33    0.85
  -2  -1  -3   35.22    1.02
   2  -2  -3  820.41   16.48
  -2   2  -3  847.26   16.44
  -2   2  -3  814.14   16.62
  -2  -2  -3  816.93   16.52
  -2  -2  -3  836.02   16.50
  -2   2   3  836.01   16.40
   2   2  -3  815.47   16.48
   2   2  -3  801.59   16.59
  -2  -2  -3  826.23   16.41
   2  -3  -3   42.98    1.18
  -2   3  -3   45.38    1.35
  -2   3  -3   44.13    1.11
   2   3  -3   43.21    1.18
  -2   3   3   44.19    1.14
  -2  -3  -3   41.86    1.27
   2   3  -3   43.75    1.32
  -2  -3  -3   42.86    1.23
  -2  -3  -3   43.79    1.20
  -2   4  -3    5.25    0.49
   2  -4  -3    5.78    0.38
  -2   4  -3    5.87    0.31
  -2   4   3    6.71    0.41
  -2  -4  -3    5.82    0.45
   2   4  -3    5.62    0.37
   2   4  -3    6.28    0.51
  -2  -4  -3    5.51    0.39
   2  -5  -3   35.00    1.03
   2   5   3   36.32    1.18
  -2   5  -3   37.20    1.35
  -2   5  -3   36.09    0.90
  -2   5   3   35.98    1.16
   2   5  -3   36.49    1.04
  -2  -5  -3   37.13    1.13
  -2  -5  -3   37.64    1.27
   2   5  -3   34.97    1.30
   2   6   3   11.07    0.64
   2  -6  -3   12.06    0.51
  -2   6  -3   11.22    0.35
  -2   6  -3   11.92    0.77
  -2  -6  -3   10.90    0.56
   2   6  -3   11.04    0.51
  -2  -6  -3   11.53    0.72
   2   6  -3   12.30    0.77
  -2   6   3   11.84    0.66
   2   7   3    8.42    0.63
   2  -7  -3    8.59    0.43
  -2   7  -3    8.38    0.75
   2   7  -3    7.98    0.69
  -2   7   3   10.85    0.68
   2   7  -3    8.92    0.44
  -2  -7  -3    9.02    0.52
  -2   8  -3    1.54    0.47
   2   8   3    0.73    0.34
  -2   8   3    0.88    0.34
   2   8  -3    1.55    0.44
  -2  -8  -3    1.31    0.26
  -2   9  -3   -0.11    0.37
   2   9   3    0.48    0.33
  -2   9   3    0.03    0.28
   2   9  -3    0.30    0.35
   2  10   3    2.46    0.53
  -2  10  -3    2.02    0.57
  -2  10   3    1.58    0.45
   2  10  -3    3.17    0.65
   2  11   3   10.03    0.91
  -2  11  -3    9.10    1.02
   2  11  -3   12.11    1.08
  -2  11   3   10.11    0.89
   2  12   3    8.91    0.97
  -2  12  -3    6.46    0.97
   2  12  -3    9.12    1.02
  -2  12   3    9.16    0.97
  -2  13  -3    1.20    0.59
   2  13   3    0.22    0.42
  -2  13   3    0.26    0.44
   2  13  -3    0.10    0.52
   2  14   3    6.16    1.01
  -2  14  -3    3.98    0.89
  -2 -14  -3    3.94    0.79
  -2  14   3    3.84    0.87
   2  14  -3    5.03    0.95
  -2  15  -3    2.77    0.86
   2  15  -3    1.28    0.69
  -2 -15  -3    2.84    0.78
   3   0  -3   -0.20    0.16
   3   0  -3   -0.10    0.09
  -3   0   3   -0.17    0.12
  -3   0  -3   -0.08    0.15
  -3   0  -3   -0.42    0.11
  -3   1  -3   13.39    0.60
  -3   1  -3   13.76    0.57
   3  -1  -3   13.55    0.58
  -3  -1   3   14.21    0.58
  -3  -1  -3   13.52    0.56
   3   1  -3   12.71    0.57
  -3   1   3   12.49    0.48
  -3  -1  -3   13.02    0.58
  -3  -2   3  147.45    3.41
   3  -2  -3  151.86    3.35
  -3   2  -3  149.95    3.45
  -3   2  -3  146.99    3.31
  -3  -2  -3  152.31    3.36
  -3  -2  -3  150.44    3.41
  -3  -2  -3  151.67    3.36
  -3   2   3  151.74    3.26
   3   2  -3  152.91    3.38
   3  -3  -3   44.97    1.28
  -3   3  -3   46.15    1.43
  -3   3  -3   47.30    1.23
  -3  -3  -3   46.53    1.31
  -3  -3  -3   46.28    1.36
   3   3  -3   45.51    1.30
  -3   3   3   47.43    1.25
   3   3  -3   46.27    1.41
  -3   4  -3    2.26    0.24
   3  -4  -3    1.96    0.29
  -3   4  -3    1.87    0.36
   3   4  -3    2.33    0.37
  -3  -4  -3    2.25    0.32
  -3  -4  -3    2.41    0.35
  -3   4   3    1.42    0.26
   3   4  -3    2.87    0.33
  -3  -4  -3    2.17    0.31
  -3   5  -3    4.82    0.51
   3  -5  -3    5.27    0.39
  -3   5  -3    5.20    0.30
   3   5  -3    4.62    0.36
   3   5  -3    5.54    0.53
  -3   5   3    5.17    0.43
  -3  -5  -3    4.04    0.44
  -3  -5  -3    4.89    0.41
   3   6   3    3.64    0.44
   3  -6  -3    2.66    0.29
  -3   6  -3    2.60    0.46
  -3   6   3    3.16    0.41
   3   6  -3    3.10    0.33
  -3  -6  -3    2.72    0.41
   3   6  -3    2.51    0.47
  -3  -6  -3    2.89    0.35
   3   7   3    6.42    0.58
  -3   7  -3    5.84    0.67
   3  -7  -3    5.78    0.37
  -3   7   3    6.18    0.56
  -3  -7  -3    5.35    0.53
   3   7  -3    5.66    0.64
  -3  -7  -3    5.18    0.45
   3   7  -3    5.21    0.40
  -3   8  -3    2.11    0.52
   3   8   3    1.42    0.37
   3   8  -3    1.70    0.46
  -3  -8  -3    2.13    0.36
   3   8  -3    1.49    0.27
  -3   8   3    1.81    0.40
  -3  -8  -3    1.04    0.32
   3   9   3    5.72    0.67
  -3   9  -3    6.32    0.76
  -3   9   3    6.68    0.66
  -3  -9  -3    7.64    0.73
   3   9  -3    6.46    0.78
  -3  10  -3   10.75    0.98
   3  10   3   11.44    0.93
   3  10  -3   12.60    1.03
  -3 -10  -3   13.09    0.97
  -3  10   3   13.29    0.96
  -3  11  -3    1.93    0.58
   3  11   3    1.12    0.49
  -3 -11  -3    1.57    0.47
  -3  11   3    1.87    0.51
   3  11  -3    1.04    0.50
   3  12   3    5.43    0.85
  -3  12  -3    8.40    1.05
  -3 -12  -3    7.87    0.90
  -3  12   3    6.23    0.87
   3  12  -3    8.01    0.96
   3  13   3   -0.12    0.44
  -3  13  -3    0.60    0.51
  -3  13   3    0.70    0.49
   3  13  -3    0.70    0.55
  -3 -13  -3   -0.06    0.42
  -3  14  -3   -0.01    0.53
   3  14   3    0.36    0.56
   3  14  -3    0.86    0.57
  -3 -14  -3    0.35    0.49
  -3  15  -3    0.10    0.54
  -3 -15  -3    0.09    0.48
   3  15  -3    0.35    0.62
   4   0  -3    0.03    0.17
  -4   0   3    0.03    0.13
  -4   0  -3    0.01    0.15
  -4   0  -3    0.00    0.16
  -4   1  -3   13.46    0.65
   4  -1  -3   13.53    0.63
  -4  -1   3   14.88    0.63
  -4   1  -3   13.73    0.63
  -4  -1  -3   13.38    0.61
  -4   1   3   14.14    0.57
   4   1  -3   15.04    0.68
  -4  -1  -3   13.46    0.64
  -4   2  -3  107.36    2.68
  -4   2  -3  108.66    2.56
  -4  -2   3  103.71    2.62
   4  -2  -3  109.33    2.59
   4   2  -3  107.07    2.62
  -4  -2  -3  107.22    2.59
  -4  -2  -3  109.76    2.66
  -4   2   3  111.25    2.52
   4  -3  -3   20.73    0.79
  -4  -3   3   20.13    0.87
  -4   3  -3   21.02    0.76
  -4   3  -3   21.09    0.90
  -4  -3  -3   19.14    0.83
  -4  -3  -3   20.08    0.83
  -4  -3  -3   20.90    0.82
  -4   3   3   21.49    0.77
   4   3  -3   20.15    0.82
  -4   4  -3    0.23    0.14
   4  -4  -3    0.40    0.19
  -4   4  -3   -0.08    0.23
  -4  -4  -3   -0.08    0.13
  -4  -4  -3   -0.16    0.14
  -4   4   3    0.18    0.16
   4   4  -3    0.26    0.19
  -4  -4  -3   -0.19    0.16
   4  -5  -3    8.15    0.48
  -4   5  -3    9.06    0.44
  -4   5  -3    9.59    0.69
  -4  -5  -3    9.26    0.61
   4   5  -3    8.10    0.52
  -4   5   3    7.85    0.54
   4   5  -3    8.71    0.66
  -4  -5  -3   10.24    0.60
  -4  -5  -3    8.05    0.58
   4  -6  -3    9.38    0.50
  -4   6  -3    9.71    0.76
  -4   6   3    9.47    0.62
   4  -6   3    9.49    0.41
  -4  -6  -3    9.20    0.60
   4   6  -3    9.58    0.72
   4   6  -3    9.66    0.56
  -4  -6  -3    8.09    0.60
   4  -7  -3    8.93    0.48
  -4   7  -3    7.90    0.73
   4   7   3    9.29    0.69
   4   7  -3    8.65    0.75
  -4  -7  -3    9.15    0.68
  -4   7   3    8.93    0.65
  -4  -7  -3    8.32    0.59
   4   7  -3   10.37    0.59
   4   8   3    2.78    0.51
  -4   8  -3    2.24    0.51
  -4  -8  -3    2.58    0.41
  -4   8   3    1.79    0.42
   4   8  -3    2.91    0.38
   4   8  -3    2.97    0.55
  -4  -8  -3    1.64    0.41
   4   9   3    0.23    0.31
  -4   9  -3    0.37    0.38
  -4  -9  -3    0.79    0.36
   4   9  -3    0.44    0.40
  -4   9   3    0.72    0.33
   4  10   3    1.97    0.50
  -4  10  -3    1.38    0.53
  -4  10   3    2.24    0.50
  -4 -10  -3    1.34    0.44
   4  10  -3    2.16    0.61
   4  11   3    8.30    0.92
  -4  11  -3    6.25    0.88
  -4  11   3    7.44    0.86
  -4 -11  -3    9.46    0.91
   4  11  -3    6.50    0.87
   4  12   3    0.70    0.46
  -4  12  -3    0.77    0.51
   4  12  -3    1.57    0.56
  -4  12   3    0.53    0.49
  -4 -12  -3    0.83    0.45
   4  13   3   -0.18    0.47
  -4  13  -3   -0.27    0.45
  -4  13   3   -0.01    0.46
  -4 -13  -3    0.22    0.43
   4  13  -3   -0.08    0.46
  -4  14  -3    0.79    0.58
   4  14   3    0.62    0.57
   4  14  -3   -0.31    0.46
  -4 -14  -3    0.47    0.52
   4  15   3   -0.15    0.58
  -4  15  -3   -0.33    0.48
   4  15  -3    0.11    0.55
  -4 -15  -3   -0.41    0.46
  -5   0  -3   -0.07    0.17
   5   0  -3    0.13    0.20
  -5   0  -3   -0.18    0.18
  -5   0   3   -0.18    0.13
   5  -1  -3    5.49    0.45
  -5  -1   3    7.13    0.49
  -5   1  -3    7.11    0.50
  -5   1  -3    5.85    0.48
  -5  -1  -3    6.88    0.50
  -5   1   3    5.73    0.42
   5   1  -3    5.96    0.48
  -5  -1  -3    6.66    0.50
  -5   2  -3  191.78    4.35
   5  -2  -3  180.29    4.19
  -5   2  -3  182.52    4.17
  -5  -2   3  185.01    4.27
   5   2  -3  188.83    4.27
  -5   2   3  186.46    4.15
  -5  -2  -3  188.98    4.26
  -5  -2  -3  187.60    4.30
  -5   3  -3   44.77    1.32
   5  -3  -3   43.29    1.35
  -5  -3   3   42.66    1.46
  -5   3  -3   46.72    1.51
  -5  -3  -3   44.23    1.34
  -5  -3  -3   45.83    1.43
  -5  -3  -3   45.06    1.44
  -5   3   3   44.68    1.35
   5   3  -3   43.62    1.40
  -5   4  -3    1.02    0.34
  -5   4  -3    1.15    0.24
  -5  -4   3    0.94    0.29
   5  -4  -3    0.98    0.24
   5   4  -3    0.91    0.27
  -5  -4  -3    1.68    0.34
  -5  -4  -3    1.21    0.29
  -5  -4  -3    1.10    0.27
  -5   4   3    1.19    0.28
  -5   5  -3   91.91    2.65
   5  -5  -3   94.63    2.34
  -5  -5  -3   93.07    2.54
   5   5  -3   91.73    2.43
   5   5  -3   92.74    2.64
  -5  -5  -3   94.13    2.46
  -5   5   3   88.48    2.43
   5  -5   3   93.55    2.26
  -5  -5  -3   95.07    2.51
   5  -6  -3    9.09    0.52
  -5   6  -3    7.82    0.73
   5   6  -3    7.63    0.54
   5   6  -3    7.01    0.67
  -5  -6  -3    7.97    0.60
  -5   6   3    8.55    0.63
  -5  -6  -3    9.28    0.66
   5  -6   3    8.25    0.44
  -5  -6  -3    7.56    0.60
  -5   7  -3    0.41    0.31
   5  -7  -3    1.47    0.26
   5   7   3    1.05    0.34
  -5   7   3    1.05    0.37
  -5  -7  -3    0.90    0.29
   5   7  -3    1.18    0.38
   5   7  -3    0.98    0.28
  -5  -7  -3    1.63    0.36
  -5   8  -3    0.81    0.42
   5   8   3    0.82    0.34
   5   8  -3   -0.03    0.20
   5   8  -3    0.91    0.40
  -5  -8  -3    0.27    0.25
  -5   8   3    0.72    0.34
  -5   9  -3    8.39    0.91
   5   9   3    7.31    0.78
  -5  -9  -3    7.22    0.68
  -5   9   3    7.46    0.76
   5   9  -3    7.85    0.84
   5  10   3    0.55    0.40
  -5  10  -3    0.84    0.49
  -5  10   3    1.78    0.52
  -5 -10  -3    0.97    0.38
   5  10  -3    1.68    0.52
   5  11   3    9.34    0.91
  -5  11  -3    9.00    1.05
   5  11  -3    6.99    0.91
  -5 -11  -3    8.58    0.83
  -5  11   3    8.67    0.92
  -5  12  -3   13.63    1.23
   5  12   3   12.35    1.10
   5  12  -3   14.22    1.24
  -5 -12  -3   14.26    1.12
  -5  12   3   14.20    1.18
   5  13   3    0.46    0.49
  -5  13  -3    1.09    0.57
  -5  13   3    1.71    0.57
  -5 -13  -3    1.28    0.54
   5  13  -3    0.27    0.47
   5  14   3    0.15    0.57
  -5  14  -3   -0.40    0.45
   5  14  -3    0.12    0.50
   5  15   3    0.26    0.55
  -5  15  -3    0.64    0.69
   5  15  -3   -0.04    0.55
  -6   0  -3    0.05    0.20
  -6   0   3   -0.20    0.15
  -6   0  -3   -0.02    0.17
   6   0  -3   -0.02    0.20
   6  -1  -3   42.36    1.37
  -6   1  -3   40.09    1.38
  -6  -1   3   40.43    1.34
  -6   1  -3   41.96    1.36
  -6  -1  -3   40.07    1.36
  -6   1   3   38.64    1.28
  -6  -1  -3   41.30    1.39
   6   1  -3   41.18    1.38
   6  -2  -3   -0.22    0.19
  -6   2  -3   -0.06    0.29
  -6   2  -3    0.26    0.21
  -6  -2   3    0.06    0.18
  -6   2   3   -0.16    0.13
  -6  -2  -3   -0.22    0.19
  -6  -2  -3    0.06    0.19
   6   2  -3    0.14    0.20
   6  -3  -3   67.49    1.91
  -6   3  -3   68.93    1.89
  -6   3  -3   70.78    2.08
  -6  -3   3   67.87    2.03
   6   3  -3   63.75    1.95
  -6  -3  -3   70.02    2.01
  -6  -3  -3   70.07    2.03
  -6   3   3   67.63    1.91
  -6  -4   3   18.55    0.96
   6  -4  -3   18.16    0.83
  -6   4  -3   18.14    0.96
  -6  -4   3   18.44    0.52
  -6  -4  -3   18.49    0.83
   6   4  -3   20.05    0.91
  -6  -4  -3   17.93    0.91
  -6  -4  -3   19.06    0.92
  -6   4   3   19.14    0.86
  -6  -5   3    0.30    0.12
  -6   5  -3   -0.27    0.21
   6  -5  -3    0.31    0.21
  -6  -5   3    0.40    0.26
  -6  -5  -3   -0.02    0.17
   6   5  -3    0.63    0.25
   6  -5   3    0.06    0.16
  -6  -5  -3    0.57    0.27
  -6  -5  -3    0.48    0.25
  -6   5   3    0.50    0.25
  -6   6  -3    2.91    0.54
   6  -6  -3    3.50    0.40
  -6  -6  -3    3.81    0.48
  -6  -6  -3    3.17    0.46
  -6  -6  -3    3.12    0.46
   6  -6   3    2.99    0.33
  -6   6   3    4.02    0.50
   6   6  -3    3.15    0.55
   6   6  -3    3.58    0.44
  -6   7  -3    3.34    0.61
   6  -7  -3    2.58    0.35
  -6  -7  -3    2.36    0.49
   6   7  -3    1.41    0.34
   6   7  -3    2.36    0.51
  -6   7   3    1.65    0.40
  -6  -7  -3    2.65    0.47
   6   8   3    4.24    0.50
  -6   8  -3    3.19    0.62
   6   8   3    3.92    0.59
  -6  -8  -3    3.94    0.55
   6   8  -3    4.09    0.68
  -6   8   3    4.21    0.60
   6   8  -3    5.32    0.53
  -6   9  -3   11.00    0.99
   6   9   3   12.05    0.97
   6   9   3   12.09    0.80
  -6  -9  -3   11.18    0.86
  -6   9   3   14.19    0.98
   6   9  -3   10.55    0.98
  -6  10  -3    3.68    0.69
   6  10   3    5.18    0.80
   6  10  -3    5.70    0.80
  -6  10   3    4.75    0.73
  -6 -10  -3    3.53    0.60
   6  11   3    0.00    0.38
  -6  11  -3   -0.03    0.49
   6  11  -3    0.45    0.44
  -6  11   3    0.17    0.36
  -6 -11  -3    0.68    0.40
   6  12   3    3.41    0.74
  -6  12  -3    3.10    0.82
  -6 -12  -3    3.60    0.70
   6  12  -3    3.68    0.79
  -6  12   3    2.95    0.74
   6  13   3    0.37    0.47
  -6  13  -3   -0.37    0.49
  -6  13   3   -0.35    0.43
   6  13  -3   -0.36    0.41
  -6  14  -3    0.62    0.56
   6  14   3    0.64    0.60
   6  14  -3   -0.08    0.47
   6  15   3    0.80    0.64
  -6  15  -3    0.02    0.56
   6  15  -3   -0.57    0.51
  -7   0   3    0.14    0.18
  -7   0  -3   -0.31    0.17
   7   0  -3   -0.34    0.17
  -7   0  -3   -0.20    0.16
  -7   1  -3    6.20    0.52
   7  -1  -3    5.49    0.54
  -7  -1   3    4.96    0.50
  -7   1  -3    5.63    0.53
  -7   1   3    6.01    0.50
   7   1  -3    5.43    0.54
  -7  -1  -3    5.15    0.52
  -7  -1  -3    6.27    0.53
  -7  -2   3    2.82    0.41
  -7   2  -3    2.09    0.37
  -7   2  -3    1.82    0.40
   7  -2  -3    1.36    0.32
  -7   2   3    2.01    0.35
   7   2  -3    2.28    0.40
  -7  -2  -3    1.89    0.38
  -7  -2  -3    2.85    0.43
   7  -3  -3   43.28    1.46
  -7  -3   3   45.06    1.57
  -7   3  -3   43.15    1.58
   7   3  -3   42.92    1.51
  -7  -3  -3   42.28    1.52
  -7   3   3   42.83    1.45
  -7  -3  -3   44.29    1.56
   7  -4  -3    7.21    0.54
  -7   4  -3    7.68    0.67
  -7  -4   3    7.69    0.68
  -7   4   3    6.88    0.57
  -7  -4  -3    6.72    0.63
   7  -4   3    7.09    0.54
  -7  -4  -3    8.28    0.66
   7   4  -3    9.00    0.66
   7  -5  -3    0.82    0.26
  -7  -5   3    0.95    0.33
  -7  -5   3    0.64    0.14
  -7   5  -3    0.11    0.29
  -7  -5  -3    0.17    0.27
  -7   5   3   -0.09    0.22
   7   5  -3    0.53    0.25
  -7  -5  -3    0.79    0.30
  -7  -5  -3    0.49    0.27
   7  -5   3    0.53    0.21
  -7   6  -3    1.05    0.42
  -7  -6   3    0.25    0.27
  -7  -6   3    0.80    0.19
   7  -6  -3    1.09    0.30
   7  -6   3    0.64    0.23
  -7  -6  -3    1.08    0.31
  -7  -6  -3    0.86    0.32
   7   6  -3    0.97    0.32
  -7   6   3    0.95    0.32
   7   7   3    1.30    0.37
  -7   7  -3    1.55    0.47
   7  -7  -3    1.44    0.33
  -7  -7  -3    1.99    0.40
  -7   7   3    1.28    0.40
  -7  -7  -3    1.37    0.43
   7   7  -3    1.54    0.38
   7   7  -3    1.64    0.47
   7   8   3    2.16    0.43
  -7   8  -3    1.49    0.50
  -7   8   3    2.05    0.50
  -7  -8  -3    1.93    0.42
   7   8  -3    2.18    0.55
   7   8  -3    1.69    0.41
   7   9   3   15.00    1.05
  -7   9  -3   14.76    1.18
   7   9   3   13.56    0.89
  -7  -9  -3   12.71    0.92
  -7   9   3   14.59    1.01
   7   9  -3    9.62    0.95
  -7  10  -3    4.29    0.81
   7  10   3    5.33    0.80
   7  10  -3    5.95    0.93
  -7  10   3    6.38    0.76
  -7 -10  -3    4.56    0.67
   7  11   3    9.64    0.98
  -7  11  -3    8.55    1.07
  -7  11   3    8.89    0.92
   7  11  -3    8.68    1.06
  -7 -11  -3    8.42    0.91
  -7  12  -3    2.03    0.67
   7  12   3    0.62    0.50
  -7  12   3    1.43    0.62
   7  12  -3    1.86    0.65
  -7  13  -3    0.00    0.44
   7  13   3    0.55    0.60
   7  13  -3    0.56    0.55
  -7  14  -3    0.16    0.58
   7  14   3    0.63    0.61
   7  14  -3    1.54    0.73
   7  15   3   -0.34    0.56
  -7  15  -3    1.30    0.75
   7  15  -3    1.83    0.77
  -8   0  -3   -0.10    0.19
  -8   0  -3    0.12    0.23
  -8   0   3   -0.14    0.15
   8   0  -3   -0.31    0.17
  -8  -1   3    0.15    0.21
   8  -1  -3   -0.26    0.21
  -8   1  -3    0.11    0.23
  -8  -1  -3   -0.01    0.23
  -8   1   3    0.24    0.20
   8   1  -3   -0.10    0.21
  -8  -1  -3    0.05    0.22
   8  -2  -3    7.63    0.64
  -8   2  -3    7.46    0.65
  -8  -2   3    6.64    0.60
   8  -2   3    8.28    0.64
  -8  -2  -3    7.28    0.64
  -8  -2  -3    6.82    0.60
   8   2  -3    7.12    0.61
  -8   2   3    7.63    0.60
  -8   3  -3    3.42    0.51
   8  -3  -3    3.25    0.48
  -8  -3   3    3.04    0.46
  -8  -3  -3    2.85    0.43
   8   3  -3    3.60    0.48
  -8  -3  -3    3.96    0.52
  -8   3   3    2.75    0.42
   8  -3   3    4.04    0.47
  -8   4  -3   13.63    0.89
  -8  -4   3   12.73    0.84
   8  -4  -3   10.68    0.73
  -8  -4  -3   11.25    0.79
  -8   4   3   12.84    0.80
   8   4  -3   11.97    0.81
   8  -4   3   11.90    0.73
  -8  -5   3   -0.31    0.22
   8  -5  -3    0.44    0.25
  -8   5  -3    0.29    0.31
   8   5   3    0.04    0.22
   8   5  -3    0.44    0.26
   8  -5   3    0.22    0.22
  -8  -5  -3    0.58    0.32
  -8   5   3    0.51    0.28
  -8   6  -3    0.00    0.31
  -8  -6   3   -0.10    0.24
   8  -6  -3   -0.16    0.20
   8   6   3    0.05    0.24
   8  -6   3    0.26    0.20
  -8   6   3    0.13    0.26
   8   6  -3   -0.25    0.21
  -8  -6  -3   -0.02    0.25
  -8  -6  -3   -0.26    0.20
   8  -7  -3    4.34    0.50
  -8   7  -3    4.30    0.72
   8   7   3    4.42    0.58
  -8   7   3    3.96    0.63
  -8  -7  -3    4.03    0.52
   8   7  -3    4.41    0.57
  -8  -7  -3    4.02    0.58
  -8   8  -3    0.63    0.41
   8   8   3    1.17    0.40
   8   8  -3    1.14    0.38
   8   8  -3    1.15    0.44
  -8  -8  -3    0.98    0.35
  -8   8   3    0.38    0.36
  -8  -8  -3    0.06    0.30
   8   9   3    6.26    0.73
   8   9   3    5.82    0.76
  -8   9  -3    5.25    0.80
   8   9  -3    5.77    0.82
  -8  -9  -3    8.01    0.78
  -8   9   3    6.57    0.81
  -8  10  -3    1.58    0.63
   8  10   3    1.71    0.59
   8  10  -3    0.14    0.42
  -8  10   3    0.98    0.47
   8  11   3   -0.16    0.42
  -8  11  -3    0.69    0.49
   8  11  -3    0.18    0.47
  -8  11   3   -0.07    0.38
  -8  12  -3    0.67    0.53
   8  12   3    0.70    0.50
   8  12  -3    1.30    0.60
  -8  12   3    0.93    0.48
  -8  13  -3    0.14    0.54
   8  13   3    0.27    0.53
   8  13  -3    0.00    0.56
  -8  14  -3    0.44    0.54
   8  14   3   -0.11    0.61
   8  14  -3    0.96    0.70
  -9   0   3   -0.22    0.17
   9   0  -3   -0.25    0.20
   9   0   3    0.40    0.28
  -9   0  -3    0.20    0.27
   9  -1  -3    1.12    0.35
   9   1   3    0.32    0.26
  -9  -1   3    1.39    0.38
  -9   1  -3    1.31    0.37
  -9  -1  -3    0.36    0.26
   9   1  -3    0.87    0.31
   9  -1   3    0.76    0.29
  -9   1   3    0.67    0.28
   9  -2  -3   15.55    0.90
  -9   2  -3   17.05    1.01
  -9  -2   3   16.34    0.96
   9   2   3   15.14    0.93
  -9   2   3   16.44    0.91
  -9  -2  -3   14.42    0.92
   9  -2   3   13.94    0.87
   9   2  -3   14.38    0.93
   9  -3  -3   21.30    1.06
   9   3   3   20.58    1.10
  -9   3  -3   17.32    1.06
  -9  -3   3   22.32    1.13
   9   3  -3   17.79    1.02
  -9   3   3   19.98    1.03
   9  -3   3   20.44    1.01
  -9  -3  -3   20.78    1.10
   9  -4  -3   28.58    1.25
  -9   4  -3   29.90    1.42
  -9  -4   3   27.17    1.33
   9   4   3   29.66    1.36
  -9  -4  -3   30.24    1.36
   9  -4   3   28.00    1.22
  -9   4   3   28.48    1.26
   9   4  -3   29.27    1.34
   9   5   3    7.09    0.73
  -9   5  -3    8.30    0.80
   9  -5  -3    7.59    0.66
  -9  -5   3    9.15    0.80
   9   5  -3    8.66    0.73
   9  -5   3    9.36    0.69
  -9  -5  -3    9.67    0.77
  -9   5   3    8.85    0.71
  -9  -6   3   48.10    1.92
  -9   6  -3   42.69    1.86
   9  -6  -3   44.40    1.62
   9   6   3   41.23    1.74
   9   6  -3   46.20    1.76
   9  -6   3   45.61    1.59
  -9  -6  -3   44.36    1.83
  -9   6   3   51.73    1.84
   9   7   3    0.07    0.26
   9  -7  -3    0.17    0.24
  -9  -7   3    0.22    0.31
  -9   7  -3   -0.33    0.31
  -9   7   3    0.37    0.33
  -9  -7  -3   -0.08    0.21
   9   7  -3    0.17    0.29
  -9  -7  -3   -0.15    0.25
   9   8   3    4.78    0.65
  -9   8  -3    5.68    0.89
  -9  -8  -3    6.32    0.64
   9   8  -3    4.47    0.64
  -9   8   3    4.94    0.70
  -9  -8  -3    5.34    0.75
   9   8  -3    5.31    0.77
  -9   9  -3    4.48    0.78
   9   9   3    4.13    0.69
   9   9  -3    4.64    0.70
   9   9  -3    5.82    0.83
  -9   9   3    4.51    0.76
  -9  10  -3    1.31    0.59
   9  10   3    0.91    0.47
   9  10  -3    1.53    0.58
  -9  10   3    0.80    0.49
  -9  11  -3   -0.61    0.38
   9  11   3   -0.42    0.43
  -9  11   3    0.54    0.47
   9  11  -3    0.24    0.44
  -9  12  -3    2.50    0.79
   9  12   3    2.61    0.73
  -9  12   3    2.04    0.67
   9  12  -3    2.95    0.76
   9  13   3    0.50    0.58
  -9  13  -3   -0.12    0.46
   9  13  -3   -0.08    0.48
  -9  14  -3    1.39    0.69
   9  14   3    1.97    0.77
   9  14  -3    0.64    0.73
  10   0   3    0.04    0.23
 -10   0  -3   -0.08    0.22
 -10   0   3   -0.18    0.19
  10   0  -3    0.06    0.28
  10  -1  -3    0.72    0.35
  10   1   3    0.71    0.33
 -10  -1   3    0.76    0.32
 -10   1  -3    1.24    0.39
  10  -1   3    0.46    0.28
 -10  -1  -3    0.28    0.27
  10   1  -3    1.00    0.40
 -10   1   3    0.65    0.31
 -10   2  -3   33.04    1.49
  10   2   3   31.77    1.46
 -10  -2   3   32.27    1.42
  10  -2  -3   29.90    1.37
  10   2  -3   31.28    1.41
 -10  -2  -3   32.55    1.45
  10  -2   3   31.88    1.38
 -10   2   3   31.97    1.39
  10  -3  -3    0.72    0.36
  10   3   3    0.27    0.29
 -10   3  -3    0.39    0.32
 -10  -3   3    0.85    0.33
 -10  -3  -3    0.71    0.33
 -10   3   3    0.74    0.33
  10  -3   3    0.51    0.29
  10   3  -3    0.74    0.35
 -10   4  -3    3.12    0.59
  10   4   3    2.65    0.54
 -10  -4   3    1.87    0.47
  10  -4  -3    1.79    0.44
  10  -4   3    2.46    0.48
  10   4  -3    2.32    0.49
 -10   4   3    2.76    0.53
 -10  -4  -3    3.33    0.60
  10  -5  -3    0.55    0.35
 -10   5  -3    0.96    0.44
 -10  -5   3    0.66    0.36
  10   5   3    0.87    0.39
 -10  -5  -3    0.52    0.32
  10   5  -3    0.76    0.39
 -10   5   3    0.32    0.33
  10  -5   3   -0.14    0.23
 -10   6  -3    2.03    0.55
  10   6   3    1.18    0.43
  10  -6  -3    1.57    0.41
 -10  -6   3    1.14    0.45
 -10   6   3    2.06    0.51
  10   6  -3    1.18    0.44
  10  -6   3    2.16    0.44
 -10  -6  -3    2.63    0.55
 -10  -7   3    2.90    0.61
 -10   7  -3    3.95    0.72
  10   7   3    4.80    0.75
  10  -7  -3    3.50    0.54
  10   7  -3    4.48    0.69
 -10  -7  -3    4.21    0.69
 -10   7   3    4.32    0.63
  10   8   3    1.71    0.50
 -10   8  -3    1.32    0.58
 -10  -8  -3    1.60    0.49
 -10   8   3    1.20    0.47
  10   8  -3    1.13    0.45
 -10   9  -3    0.59    0.47
  10   9   3   -0.28    0.31
 -10  -9  -3    0.23    0.36
 -10   9   3   -0.49    0.37
  10   9  -3    0.04    0.37
  10   9  -3    0.19    0.38
 -10  10  -3    4.95    0.90
  10  10   3    5.15    0.89
 -10  10   3    4.37    0.82
  10  10  -3    4.76    0.91
  10  11   3   -0.10    0.47
 -10  11  -3   -0.24    0.43
  10  11  -3   -0.41    0.40
 -10  11   3    0.37    0.51
 -10  12  -3    2.74    0.84
  10  12   3    0.94    0.62
  10  12  -3    2.95    0.79
  10  13   3    0.13    0.58
 -10  13  -3    0.00    0.63
  10  13  -3    0.93    0.65
  10  14   3    0.05    0.56
  10  14  -3    0.66    0.65
 -11   0  -3   -0.06    0.23
  11   0   3   -0.25    0.22
  11   0  -3    0.01    0.27
 -11   0   3    0.00    0.23
 -11  -1   3    0.03    0.25
 -11   1  -3    0.95    0.36
  11   1   3    0.07    0.27
  11  -1  -3    0.26    0.29
 -11  -1  -3    0.27    0.32
 -11   1   3    0.41    0.31
  11   1  -3    0.00    0.32
  11  -1   3    0.47    0.29
  11  -2  -3    6.66    0.73
 -11   2  -3    6.16    0.70
  11   2   3    8.14    0.81
 -11  -2   3    6.64    0.69
 -11  -2  -3    6.81    0.71
 -11   2   3    5.93    0.64
  11   2  -3    6.16    0.69
  11  -2   3    8.17    0.75
 -11   3  -3    0.07    0.31
  11  -3  -3    0.58    0.33
 -11  -3   3    0.30    0.30
  11   3   3    0.07    0.29
  11   3  -3    0.30    0.31
 -11   3   3   -0.23    0.27
 -11  -3  -3   -0.07    0.23
  11  -3   3   -0.11    0.27
 -11  -4   3   13.25    0.98
  11  -4  -3   13.27    0.95
  11   4   3   13.51    1.00
 -11   4  -3   13.06    1.02
  11   4  -3   14.99    1.03
  11  -4   3   13.60    0.93
 -11   4   3   12.63    0.92
 -11  -4  -3   12.99    0.97
  11   5   3    7.40    0.79
  11  -5  -3    7.15    0.74
 -11   5  -3    8.45    0.87
 -11  -5   3    8.17    0.82
 -11  -5  -3    7.44    0.78
  11   5  -3    6.20    0.78
  11  -5   3    7.22    0.72
 -11   5   3    8.34    0.79
 -11   6  -3    0.67    0.43
  11   6   3    1.22    0.46
 -11  -6   3    0.72    0.39
  11  -6  -3    0.58    0.35
  11   6  -3    0.95    0.42
 -11  -6  -3    0.17    0.33
  11  -6   3    0.73    0.33
 -11   6   3    0.45    0.38
 -11   7  -3    5.33    0.88
  11  -7  -3    5.15    0.64
  11   7   3    3.63    0.68
 -11  -7   3    4.80    0.74
  11   7  -3    6.08    0.80
 -11   7   3    5.76    0.78
 -11  -7  -3    6.44    0.79
 -11   8  -3    1.05    0.49
  11   8   3    0.42    0.40
 -11  -8   3    0.79    0.46
 -11   8   3    0.13    0.36
  11   8  -3   -0.28    0.37
 -11  -8  -3    0.55    0.39
 -11   9  -3    3.31    0.78
  11   9   3    3.15    0.70
  11   9  -3    2.95    0.72
 -11   9   3    2.42    0.66
 -11  -9  -3    2.93    0.67
  11   9  -3    2.33    0.63
 -11  10  -3    1.71    0.66
  11  10  -3    2.25    0.68
 -11  10   3    1.31    0.57
  11  11   3    1.74    0.64
 -11  11  -3   -0.24    0.48
 -11  11   3   -0.03    0.41
  11  11  -3   -0.24    0.41
  11  12   3   10.49    1.19
 -11  12  -3   12.80    1.37
  11  12  -3    9.17    1.19
  11  13   3    0.47    0.60
 -11  13  -3    0.29    0.53
  11  13  -3    0.74    0.55
  12   0  -3   -0.71    0.25
 -12   0  -3   -0.08    0.28
  12   0   3   -0.03    0.29
 -12   0   3   -0.22    0.23
  12   1   3   15.54    1.08
 -12   1  -3   16.03    1.14
 -12  -1   3   15.57    1.04
  12  -1  -3   14.62    1.04
  12  -1   3   14.51    1.03
 -12  -1  -3   15.49    1.08
 -12   1   3   14.72    1.01
  12   1  -3   16.31    1.09
 -12   2  -3    3.91    0.69
 -12  -2   3    2.51    0.53
  12   2   3    3.10    0.61
  12  -2  -3    2.65    0.59
  12  -2   3    3.26    0.63
 -12  -2  -3    3.45    0.65
 -12   2   3    4.20    0.69
  12   2  -3    2.81    0.61
 -12  -3   3    3.83    0.67
  12   3   3    3.19    0.68
 -12   3  -3    3.05    0.63
  12  -3  -3    2.57    0.57
 -12  -3  -3    2.78    0.60
  12  -3   3    4.07    0.60
  12   3  -3    3.48    0.66
 -12   3   3    3.27    0.59
  12   4   3    1.08    0.48
  12  -4  -3    1.22    0.46
 -12   4  -3    1.45    0.52
 -12  -4   3    1.54    0.48
 -12  -4  -3    1.98    0.52
  12   4  -3    1.15    0.47
  12  -4   3    2.21    0.52
 -12   4   3    1.91    0.52
 -12  -5   3    0.83    0.45
  12  -5  -3    0.69    0.41
  12   5   3    0.34    0.37
 -12   5  -3    0.64    0.46
 -12  -5  -3    0.14    0.32
  12   5  -3    0.64    0.41
  12  -5   3    0.75    0.35
 -12   5   3    1.29    0.47
 -12   6  -3    1.02    0.44
 -12  -6   3    0.94    0.44
  12   6   3    0.27    0.34
  12  -6  -3    1.59    0.49
 -12   6   3    0.95    0.41
  12  -6   3    0.56    0.37
  12   6  -3    1.49    0.53
 -12  -6  -3    1.54    0.47
 -12  -7   3    5.02    0.84
 -12   7  -3    5.84    0.93
  12  -7  -3    6.00    0.80
  12   7   3    3.82    0.73
 -12  -7  -3    3.25    0.73
 -12   7   3    5.04    0.73
  12   7  -3    4.83    0.81
 -12   8  -3    0.46    0.48
 -12  -8   3    0.88    0.49
  12   8   3    0.23    0.39
  12   8  -3    0.87    0.50
 -12  -8  -3    0.23    0.41
 -12   8   3    0.24    0.43
  12   9   3   -0.01    0.39
 -12   9  -3   -0.27    0.41
 -12  -9  -3    0.29    0.43
 -12   9   3   -0.22    0.42
  12   9  -3    0.23    0.43
 -12  10  -3    2.23    0.72
 -12 -10  -3    2.85    0.75
  12  10  -3    3.28    0.74
 -12  10   3    1.75    0.63
  12  11   3    0.75    0.57
 -12  11  -3   -0.53    0.53
 -12  11   3    0.52    0.52
  12  11  -3   -0.13    0.49
  12  12   3    3.18    0.90
 -12  12  -3    1.06    0.72
  12  12  -3    0.91    0.64
  12  13   3   -0.03    0.60
 -12  13  -3    0.36    0.62
  12  13  -3   -0.13    0.59
 -13   0   3   -0.20    0.27
  13   0   3    0.20    0.35
 -13   0  -3   -0.09    0.30
  13   0  -3   -0.09    0.29
  13  -1  -3   10.04    0.97
 -13   1  -3   12.52    1.08
 -13  -1   3   12.61    1.00
  13   1   3   14.19    1.08
 -13  -1  -3   12.89    1.03
  13   1  -3   13.74    1.09
  13  -1   3   15.34    1.08
 -13   1   3   11.75    1.01
  13   2   3   -0.07    0.34
 -13   2  -3    0.04    0.35
 -13  -2   3    0.19    0.31
  13  -2  -3    0.42    0.40
 -13  -2  -3    0.25    0.33
  13   2  -3    0.04    0.38
  13  -2   3    0.49    0.37
 -13   2   3   -0.20    0.31
 -13   3  -3    0.08    0.35
 -13  -3   3    0.57    0.36
  13   3   3    0.85    0.45
  13  -3  -3    0.89    0.49
 -13  -3  -3    0.71    0.41
  13  -3   3    0.25    0.36
  13   3  -3    0.06    0.36
 -13   3   3    1.16    0.44
 -13  -4   3    3.79    0.70
  13  -4  -3    3.37    0.65
  13   4   3    3.50    0.74
 -13   4  -3    3.18    0.69
  13  -4   3    2.90    0.62
 -13   4   3    3.44    0.69
  13   4  -3    3.36    0.71
 -13  -4  -3    2.43    0.59
 -13   5  -3    1.23    0.54
  13   5   3    0.74    0.43
  13  -5  -3    0.67    0.43
 -13  -5   3    1.06    0.46
 -13  -5  -3    1.29    0.49
  13   5  -3    1.60    0.55
 -13   5   3    0.44    0.35
  13  -5   3    1.81    0.53
  13  -6  -3    2.98    0.61
 -13   6  -3    3.76    0.82
 -13  -6   3    2.47    0.64
  13   6   3    2.43    0.62
  13  -6   3    3.49    0.64
 -13  -6  -3    3.56    0.71
 -13   6   3    3.18    0.66
  13   6  -3    4.94    0.74
  13   7   3    3.44    0.74
 -13  -7   3    1.83    0.63
 -13   7  -3    2.32    0.65
 -13   7   3    2.59    0.63
  13   7  -3    2.66    0.67
 -13  -7  -3    1.72    0.58
  13   8   3    0.46    0.49
 -13  -8   3    1.46    0.58
 -13   8  -3    1.11    0.63
 -13   8   3    1.82    0.65
  13   8  -3    2.32    0.62
 -13  -8  -3    1.88    0.62
  13   9   3    0.15    0.48
 -13   9  -3    0.98    0.63
 -13  -9  -3    0.15    0.45
  13   9  -3    0.17    0.48
 -13   9   3    0.72    0.48
 -13  10  -3    0.71    0.65
 -13 -10  -3    2.78    0.80
 -13  10   3    1.30    0.59
  13  10  -3    1.66    0.65
  13  11   3    0.19    0.59
 -13  11  -3    0.13    0.53
 -13  11   3    0.69    0.66
  13  11  -3    0.65    0.68
 -13  12  -3    4.95    1.05
  13  12   3    5.28    1.06
  13  12  -3    1.67    0.78
 -14   0  -3   -0.01    0.32
  14   0   3    0.18    0.39
 -14   0   3    0.19    0.39
  14   0  -3    0.31    0.37
  14  -1  -3    2.09    0.55
 -14   1  -3    2.88    0.68
 -14  -1   3    4.17    0.73
  14   1   3    3.48    0.71
 -14  -1  -3    3.82    0.71
 -14   1   3    2.50    0.60
  14   1  -3    3.70    0.74
  14  -1   3    2.48    0.61
  14   2   3   17.74    1.28
  14  -2  -3   19.46    1.29
 -14  -2   3   18.06    1.27
 -14   2  -3   18.02    1.35
  14  -2   3   18.16    1.27
 -14  -2  -3   21.51    1.36
 -14   2   3   19.44    1.26
  14   2  -3   18.97    1.34
 -14  -3   3    0.89    0.45
  14   3   3    0.45    0.40
 -14   3  -3    1.04    0.50
  14  -3  -3    0.71    0.42
 -14   3   3    0.44    0.39
  14   3  -3    0.93    0.47
  14  -3   3    1.23    0.48
 -14  -3  -3    0.94    0.45
  14   4   3    4.12    0.81
 -14  -4   3    5.97    0.80
 -14   4  -3    4.39    0.84
  14  -4  -3    4.78    0.77
  14   4  -3    4.13    0.78
 -14  -4  -3    6.15    0.82
 -14   4   3    5.14    0.77
  14  -4   3    3.36    0.64
  14   5   3    0.66    0.46
 -14   5  -3    0.82    0.50
  14  -5  -3    1.59    0.56
 -14  -5   3    0.97    0.47
 -14  -5  -3    1.02    0.48
  14   5  -3    2.41    0.66
  14  -5   3    1.75    0.54
 -14   5   3    0.86    0.49
 -14   6  -3    0.97    0.54
  14   6   3    2.01    0.66
 -14  -6   3    1.73    0.62
  14  -6  -3    2.63    0.65
  14   6  -3    0.67    0.49
 -14   6   3    1.52    0.54
  14  -6   3    1.95    0.56
 -14  -6  -3    2.96    0.71
  14   7   3   11.02    1.10
 -14   7  -3   10.32    1.12
 -14  -7   3    8.77    1.04
 -14   7   3   10.22    1.07
 -14  -7  -3   10.23    1.15
  14   7  -3   10.44    1.11
  14   8   3    1.73    0.61
 -14   8  -3    1.25    0.60
 -14  -8   3    0.86    0.51
 -14   8   3    0.13    0.45
 -14  -8  -3   -0.41    0.38
  14   8  -3    1.34    0.55
 -14  -9   3    1.48    0.62
  14   9   3    1.37    0.61
 -14   9  -3    1.14    0.62
 -14  -9  -3    2.11    0.73
  14   9  -3    1.91    0.71
 -14   9   3    1.10    0.56
 -14  10  -3   -0.11    0.49
  14  10  -3   -0.04    0.45
 -14 -10  -3   -0.14    0.42
 -14  10   3   -0.13    0.53
 -14  11  -3    1.37    0.70
  14  11  -3    1.46    0.74
 -15   0   3    0.35    0.38
 -15   0  -3    0.15    0.34
  15   0  -3    0.08    0.41
  15   0   3   -0.13    0.42
 -15   1  -3    4.50    0.84
 -15  -1   3    3.38    0.70
  15  -1  -3    6.03    0.83
  15   1   3    3.96    0.80
  15   1  -3    5.14    0.86
 -15  -1  -3    3.60    0.72
 -15   1   3    5.69    0.87
  15  -1   3    4.13    0.77
  15  -2  -3   16.63    1.26
 -15  -2   3   16.81    1.25
 -15   2  -3   17.15    1.32
  15   2   3   18.76    1.37
  15  -2   3   18.16    1.33
 -15   2   3   17.83    1.28
  15   2  -3   16.44    1.27
 -15  -2  -3   18.08    1.35
 -15   3  -3    2.23    0.65
 -15  -3   3    1.25    0.49
  15   3   3    2.30    0.67
  15  -3  -3    2.71    0.68
 -15   3   3    2.45    0.62
  15  -3   3    3.42    0.73
 -15  -3  -3    0.75    0.42
  15   3  -3    2.25    0.68
  15  -4  -3    3.01    0.74
 -15   4  -3    1.84    0.63
  15   4   3    2.16    0.68
 -15  -4   3    1.53    0.56
  15  -4   3    1.98    0.59
  15   4  -3    2.06    0.64
 -15   4   3    2.76    0.66
 -15  -4  -3    1.64    0.59
 -15   5  -3    0.72    0.51
  15  -5  -3   -0.17    0.40
  15   5   3   -0.09    0.46
 -15  -5   3    0.91    0.49
  15  -5   3    0.20    0.37
  15   5  -3    0.93    0.54
 -15  -5  -3    0.19    0.40
 -15   5   3    0.64    0.47
  15   6   3    0.31    0.50
 -15   6  -3    0.13    0.48
 -15  -6   3    0.14    0.37
  15  -6  -3   -0.07    0.40
 -15   6   3    0.12    0.42
 -15  -6  -3   -0.07    0.39
  15   6  -3    0.25    0.44
  15  -6   3    0.23    0.39
  15   7   3    4.15    0.90
 -15   7  -3    4.27    0.88
 -15  -7   3    4.98    0.90
 -15   7   3    4.26    0.85
 -15  -7  -3    4.72    0.98
  15   7  -3    4.94    0.96
  15   8   3    0.36    0.48
 -15  -8   3   -0.19    0.38
 -15   8  -3    0.08    0.48
  15   8  -3    0.70    0.56
 -15   8   3   -0.31    0.39
 -15  -8  -3   -0.39    0.41
 -15  -9   3    0.79    0.57
  15   9   3    1.39    0.66
 -15   9  -3    0.56    0.56
  15   9  -3    0.81    0.62
 -15   9   3    1.47    0.61
 -15  -9  -3    2.09    0.70
 -15  10  -3    0.24    0.55
 -15  10   3    1.57    0.68
  15  10  -3    0.72    0.54
 -15 -10  -3    1.50    0.76
 -15  11  -3    0.40    0.61
  15  11  -3   -0.27    0.48
 -16   0   3   -0.26    0.32
 -16   0  -3   -0.12    0.36
  16   0  -3    0.36    0.47
  16   0   3   -0.39    0.35
 -16   1  -3    3.67    0.77
 -16  -1   3    4.16    0.82
  16   1   3    4.13    0.82
  16  -1  -3    6.52    0.97
 -16  -1  -3    4.67    0.86
 -16   1   3    5.44    0.83
  16  -1   3    6.74    0.93
  16   1  -3    4.95    0.86
  16   2   3    0.38    0.53
 -16  -2   3    0.51    0.38
 -16   2  -3   -0.01    0.41
  16  -2  -3    0.12    0.44
  16  -2   3    0.85    0.51
 -16  -2  -3    0.05    0.38
  16   2  -3    0.25    0.47
 -16   2   3    0.20    0.38
 -16  -3   3    1.41    0.54
  16   3   3    1.03    0.62
  16  -3  -3    1.54    0.59
 -16   3  -3    2.30    0.70
  16   3  -3    1.25    0.56
  16  -3   3    0.67    0.47
 -16  -3  -3    0.17    0.41
 -16   3   3    1.30    0.59
  16  -4  -3    0.30    0.45
 -16   4  -3   -0.46    0.36
  16   4   3   -0.17    0.37
 -16  -4   3    0.61    0.49
  16   4  -3   -0.32    0.37
 -16  -4  -3   -0.13    0.35
 -16   4   3   -0.37    0.39
  16  -4   3   -0.30    0.38
  16   5   3    0.58    0.52
 -16  -5   3    0.95    0.54
  16  -5  -3    1.21    0.57
 -16   5  -3    1.02    0.59
 -16  -5  -3    0.47    0.47
  16   5  -3    1.11    0.56
 -16   5   3    0.49    0.51
  16  -5   3    1.47    0.55
 -16   6  -3    0.99    0.60
  16   6   3    0.46    0.49
 -16  -6   3    1.03    0.56
  16  -6  -3    1.18    0.55
 -16  -6  -3    0.89    0.54
  16   6  -3    1.06    0.58
 -16   6   3    0.14    0.47
  16   7   3    0.21    0.44
 -16   7  -3   -0.06    0.45
 -16  -7   3   -0.20    0.43
 -16  -7  -3   -0.56    0.37
  16   7  -3    0.98    0.56
 -16   7   3    0.43    0.51
 -16   8  -3   -0.14    0.55
 -16  -8   3    0.56    0.48
  16   8   3   -0.23    0.46
  16   8  -3    0.67    0.60
 -16   8   3    0.19    0.50
 -16  -8  -3    0.79    0.59
 -16  -9   3    2.87    0.88
 -16   9  -3    1.12    0.69
  16   9   3    1.01    0.65
  16   9  -3    1.26    0.60
 -16  -9  -3    1.39    0.69
 -16   9   3    1.78    0.74
 -16  10  -3    0.74    0.66
 -16 -10  -3   -0.48    0.46
 -17   0  -3    0.24    0.48
  17   0   3   -0.53    0.34
 -17   0   3    0.04    0.39
  17   0  -3    0.35    0.44
 -17   1  -3    0.03    0.40
  17   1   3    0.28    0.41
  17  -1  -3    0.44    0.49
 -17  -1   3    0.94    0.47
 -17  -1  -3    0.43    0.45
 -17   1   3    0.06    0.42
  17  -1   3    0.64    0.60
  17   1  -3    0.28    0.47
 -17  -2   3    0.09    0.41
  17  -2  -3    0.33    0.50
  17   2   3   -0.33    0.39
 -17   2  -3   -0.06    0.45
  17   2  -3    1.08    0.56
  17  -2   3    0.30    0.50
 -17   2   3    0.18    0.40
 -17  -2  -3    0.13    0.38
 -17  -3   3    0.59    0.50
 -17   3  -3    0.39    0.53
  17   3   3   -0.04    0.43
  17  -3  -3    0.08    0.49
  17  -3   3   -0.19    0.43
 -17  -3  -3    0.57    0.45
 -17   3   3    0.19    0.44
  17   3  -3    0.49    0.54
 -17   4  -3    9.24    1.12
  17  -4  -3    8.48    1.03
  17   4   3    9.48    1.14
 -17  -4   3    8.26    1.02
 -17   4   3    8.67    1.09
  17   4  -3    8.90    1.19
 -17  -4  -3    8.55    1.10
  17  -4   3    8.41    1.02
 -17  -5   3    0.56    0.50
  17   5   3    0.96    0.57
  17  -5  -3    0.65    0.58
 -17   5  -3    1.00    0.59
  17  -5   3    1.19    0.58
 -17   5   3    0.27    0.47
 -17  -5  -3    0.41    0.50
  17   5  -3    1.15    0.61
  17  -6  -3    3.27    0.78
 -17  -6   3    2.10    0.67
  17   6   3    2.26    0.76
 -17   6  -3    3.05    0.81
 -17  -6  -3    3.09    0.87
 -17   6   3    2.33    0.72
  17   6  -3    2.31    0.79
  17   7   3    0.84    0.57
 -17  -7   3   -0.01    0.46
 -17   7  -3    0.44    0.56
 -17   7   3    0.87    0.49
  17   7  -3   -0.25    0.53
 -17  -7  -3    0.24    0.51
  17   8   3    0.02    0.56
 -17   8  -3    0.83    0.62
 -17  -8   3   -0.63    0.34
 -17   8   3   -0.52    0.48
 -17  -8  -3    0.14    0.46
  17   8  -3   -0.54    0.56
  17   9   3    0.31    0.71
 -17   9  -3    0.69    0.70
 -17  -9   3    1.92    0.75
 -17   9   3    0.02    0.57
 -17  -9  -3    1.75    0.70
  17   9  -3    0.58    0.65
 -18   0   3   -0.09    0.46
  18   0   3    0.48    0.51
 -18   0  -3    0.03    0.45
  18   0  -3    0.32    0.59
  18  -1  -3    0.67    0.61
 -18  -1   3    0.22    0.41
  18   1   3   -0.38    0.46
 -18   1  -3    0.05    0.56
  18   1  -3   -0.09    0.43
  18  -1   3    0.50    0.52
 -18   1   3   -0.29    0.39
 -18  -1  -3    0.12    0.50
 -18  -2   3    0.70    0.46
  18   2   3    0.52    0.53
  18  -2  -3    0.25    0.51
 -18   2  -3    0.83    0.62
  18   2  -3    0.28    0.61
 -18  -2  -3    0.19    0.48
  18  -2   3    0.11    0.45
 -18   2   3   -0.30    0.41
 -18  -3   3    9.39    1.12
  18   3   3    7.73    1.10
 -18   3  -3    9.48    1.18
  18  -3  -3    7.31    1.11
 -18   3   3    8.80    1.13
 -18  -3  -3    9.57    1.22
  18   3  -3    9.62    1.16
  18  -3   3    7.60    1.05
 -18   4  -3    4.01    0.93
 -18  -4   3    4.49    0.91
  18   4   3    5.57    1.00
  18  -4  -3    6.06    1.06
  18  -4   3    4.63    0.91
  18   4  -3    5.20    1.00
 -18   4   3    4.30    0.89
 -18  -4  -3    4.45    0.96
  18  -5  -3    0.63    0.58
  18   5   3   -0.44    0.34
 -18  -5   3    0.45    0.46
 -18   5  -3   -0.12    0.44
 -18   5   3    0.45    0.55
 -18  -5  -3    0.11    0.47
  18  -5   3    0.54    0.57
  18   5  -3   -0.56    0.39
 -18   6  -3    0.52    0.55
  18  -6  -3   -0.15    0.51
  18   6   3    0.27    0.59
 -18  -6   3   -0.42    0.41
  18   6  -3    0.64    0.58
 -18   6   3   -0.03    0.49
 -18  -6  -3    0.91    0.58
 -18  -7   3   -0.34    0.48
 -18   7  -3    0.15    0.66
  18   7   3    0.71    0.65
 -18  -7  -3    0.04    0.56
 -18   7   3    0.00    0.59
  18   7  -3   -0.08    0.61
 -18  -8   3    0.09    0.59
 -18   8  -3    0.66    0.68
  18   8   3   -0.43    0.59
  18   8  -3   -0.37    0.57
 -18  -8  -3   -0.01    0.52
 -18   8   3    0.28    0.59
 -19   0   3    0.04    0.51
  19   0   3    0.02    0.50
 -19   0  -3   -0.20    0.44
  19   0  -3    0.53    0.63
  19  -1  -3    0.11    0.54
 -19   1  -3    0.12    0.57
  19   1   3    0.52    0.54
 -19  -1   3    0.78    0.57
  19   1  -3    0.65    0.63
 -19  -1  -3   -0.02    0.46
 -19   1   3    0.22    0.50
  19  -1   3    0.96    0.69
 -19   2  -3    0.32    0.54
 -19  -2   3    0.49    0.64
  19   2   3    0.89    0.64
  19  -2  -3    0.10    0.56
 -19  -2  -3    0.93    0.59
  19  -2   3   -0.13    0.54
  19   2  -3    0.70    0.57
 -19   2   3    0.56    0.53
  19  -3  -3    4.62    0.94
 -19  -3   3    5.26    1.03
  19   3   3    6.97    1.23
 -19   3  -3    4.61    0.98
 -19  -3  -3    5.01    0.99
  19   3  -3    5.27    1.04
 -19   3   3    6.27    1.09
  19  -3   3    6.33    1.07
 -19   4  -3   -0.05    0.47
  19   4   3    0.61    0.62
 -19  -4   3    0.10    0.48
  19  -4  -3    0.35    0.55
 -19  -4  -3   -0.02    0.48
  19  -4   3    0.99    0.63
 -19   4   3   -0.35    0.44
  19   4  -3    0.55    0.60
 -19  -5   3   -0.22    0.47
 -19   5  -3    0.04    0.54
  19   5   3   -0.29    0.61
  19  -5  -3   -0.39    0.54
  19   5  -3   -1.15    0.43
  19  -5   3    0.55    0.61
 -19   5   3   -0.29    0.53
 -19  -5  -3    1.49    0.69
 -19  -6   3   -0.38    0.44
 -19   6  -3   -0.25    0.46
  19   6   3   -0.27    0.58
 -19   6   3    0.30    0.55
  19   6  -3   -0.40    0.52
 -19  -6  -3    0.29    0.53
  20   0   3    0.21    0.56
 -20   0   3   -0.30    0.48
 -20   0  -3    0.46    0.57
  20   0  -3    0.28    0.57
 -20   1  -3   -0.09    0.50
  20   1   3    0.96    0.64
 -20  -1   3    0.15    0.55
  20  -1  -3    0.69    0.60
 -20  -1  -3   -0.16    0.48
 -20   1   3    0.52    0.62
  20  -1   3   -0.35    0.50
  20   1  -3    0.36    0.64
  20  -2  -3    2.09    0.78
 -20  -2   3    2.71    0.79
 -20   2  -3    1.52    0.74
  20   2   3    1.23    0.72
 -20  -2  -3    2.59    0.83
 -20   2   3    0.54    0.53
  20   2  -3    0.80    0.69
  20  -2   3    2.21    0.77
 -20  -3   3    1.12    0.59
  20  -3  -3    2.27    0.83
 -20   3  -3    1.09    0.68
  20   3   3    2.58    0.87
  20  -3   3    1.25    0.75
 -20   3   3    1.07    0.75
  20   3  -3    1.43    0.76
 -20  -3  -3    1.72    0.70
 -20  -4   3    0.65    0.57
  20   4   3   -0.02    0.59
  20  -4  -3    2.11    0.72
 -20   4  -3    0.58    0.68
 -20  -4  -3    0.16    0.64
  20   4  -3    0.46    0.60
  20  -4   3    0.61    0.70
 -20   4   3    0.44    0.60
   0   0  -4   49.73    1.14
   0   0  -4   49.04    1.31
   0  -1  -4    0.00    0.15
   0   1  -4   -0.21    0.14
   0   1  -4   -0.08    0.11
   0  -1  -4    0.03    0.13
   0   2   4  336.83    6.56
   0   2  -4  329.43    6.78
   0  -2  -4  321.33    6.83
   0  -2  -4  326.63    6.84
   0   2  -4  327.44    6.87
   0   3   4   -0.18    0.10
   0  -3  -4    0.05    0.16
   0  -3  -4   -0.10    0.16
   0   3  -4   -0.01    0.14
   0   3  -4   -0.15    0.19
   0  -4  -4  102.32    2.65
   0   4  -4  105.07    2.69
   0   4  -4  107.30    2.40
   0  -4  -4  108.19    2.51
   0   4   4  107.11    2.42
   0   5   4    0.29    0.17
   0   5  -4    0.05    0.21
   0  -5  -4    0.17    0.16
   0   5  -4    0.05    0.13
   0   6  -4   23.22    0.69
   0  -6  -4   21.58    0.81
   0   6   4   21.85    0.89
   0   6  -4   23.49    1.09
   0  -7  -4   -0.14    0.13
   0   7  -4    0.00    0.25
   0   7  -4    0.12    0.12
   0   7   4   -0.09    0.17
   0   8  -4  129.89    3.67
   0   8   4  134.59    3.41
   0  -8  -4  132.82    3.08
   0   9   4    0.50    0.31
   0   9  -4   -0.32    0.28
   0  10   4    3.07    0.56
   0  10  -4    2.41    0.59
   0  11  -4   -0.59    0.29
   0  11   4   -0.09    0.35
   0  12   4   12.22    1.04
   0  12  -4   11.34    1.11
   0  13   4    0.30    0.42
   0  13  -4   -0.39    0.45
   0  14  -4    0.39    0.57
   0  15  -4    0.23    0.63
  -1   0  -4    3.59    0.32
   1   0  -4    3.79    0.22
  -1   0  -4    4.12    0.25
   1   0  -4    4.52    0.30
   1   0  -4    3.77    0.33
   1  -1  -4   17.85    0.65
  -1   1  -4   16.69    0.64
  -1   1  -4   16.88    0.61
   1  -1  -4   18.38    0.67
   1   1  -4   18.06    0.67
  -1  -1  -4   17.29    0.67
  -1  -1  -4   17.75    0.67
   1   1  -4   16.85    0.59
  -1  -1  -4   18.05    0.50
   1  -2  -4   32.22    1.01
  -1   2  -4   32.03    1.01
  -1   2  -4   32.50    0.95
   1  -2  -4   32.78    1.00
  -1  -2  -4   32.24    0.81
   1   2  -4   32.44    0.97
  -1  -2  -4   32.11    1.04
   1   2  -4   31.86    0.99
  -1  -2  -4   31.87    1.00
  -1   2   4   32.63    0.73
  -1   3  -4  207.53    4.33
  -1   3  -4  201.55    4.55
   1  -3  -4  204.04    4.42
   1   3  -4  204.90    4.37
  -1  -3  -4  202.41    4.44
  -1  -3  -4  203.13    4.52
   1   3  -4  199.32    4.53
  -1   3   4  208.51    4.23
   1   4   4   19.04    0.67
  -1   4  -4   16.29    0.81
  -1   4  -4   18.32    0.62
   1  -4  -4   17.36    0.70
  -1   4   4   17.92    0.64
  -1  -4  -4   18.72    0.83
   1   4  -4   19.01    0.68
  -1  -4  -4   19.45    0.74
   1   4  -4   19.04    0.86
   1   5   4   25.21    0.87
  -1   5  -4   23.42    0.71
   1  -5  -4   22.19    0.81
  -1   5  -4   22.89    1.05
   1   5  -4   23.09    0.77
  -1  -5  -4   23.97    0.86
  -1   5   4   23.53    0.84
   1   5  -4   22.61    1.01
  -1  -5  -4   22.85    0.98
  -1   6  -4   24.54    1.15
  -1   6  -4   26.44    0.73
   1   6   4   25.47    0.98
   1  -6  -4   25.33    0.88
   1   6  -4   26.12    0.82
   1   6  -4   25.17    1.14
  -1   6   4   24.61    0.95
  -1  -6  -4   26.47    0.93
  -1  -6  -4   26.89    1.13
   1  -7  -4    4.81    0.37
  -1   7  -4    4.44    0.23
  -1   7  -4    4.22    0.56
   1   7   4    3.84    0.44
  -1   7   4    3.66    0.44
   1   7  -4    4.79    0.58
  -1  -7  -4    4.92    0.39
   1   7  -4    4.72    0.32
   1  -8  -4    1.96    0.28
   1   8   4    2.01    0.39
  -1   8  -4    1.95    0.48
   1   8  -4    1.39    0.44
  -1  -8  -4    2.68    0.34
  -1   8   4    1.47    0.34
   1   9   4    3.19    0.52
  -1   9  -4    4.48    0.69
  -1   9   4    5.66    0.61
   1   9  -4    4.30    0.65
   1  10   4   -0.17    0.26
  -1  10  -4    0.50    0.39
   1  10  -4    0.04    0.34
  -1  10   4   -0.17    0.29
   1  11   4    0.88    0.44
  -1  11  -4    0.72    0.45
   1  11  -4   -0.03    0.36
  -1  11   4    1.08    0.47
  -1  12  -4    1.77    0.67
   1  12   4    3.15    0.66
   1  12  -4    0.99    0.54
  -1  12   4    2.56    0.64
  -1  13  -4    0.71    0.55
   1  13   4    0.53    0.51
  -1  13   4    0.33    0.44
   1  13  -4    0.53    0.52
  -1  14  -4    0.16    0.51
   1  14  -4    1.98    0.73
  -1 -14  -4    0.80    0.51
  -1  15  -4    0.56    0.64
   1  15  -4    0.87    0.65
  -1 -15  -4    0.20    0.46
  -2   0  -4   94.55    2.15
  -2   0  -4   93.20    2.24
   2   0  -4   93.07    2.08
   2   0  -4   93.53    2.24
  -2   0   4   94.08    2.06
   2  -1  -4  279.54    5.94
   2  -1  -4  286.69    5.82
  -2   1  -4  276.80    5.90
  -2   1  -4  275.45    5.91
   2   1  -4  274.05    5.93
  -2   1   4  289.67    5.69
   2   1  -4  286.16    5.86
  -2  -1  -4  285.71    5.81
  -2  -1  -4  276.92    5.95
  -2   2  -4  357.93    7.38
  -2   2  -4  349.60    7.49
   2  -2  -4  364.66    7.45
  -2  -2  -4  361.75    7.45
  -2   2   4  364.58    7.20
   2   2  -4  355.93    7.47
  -2  -2  -4  355.86    7.47
   2   2  -4  349.07    7.42
  -2  -2  -4  356.85    7.32
   2  -3  -4  191.59    4.28
  -2   3  -4  198.63    4.43
  -2   3  -4  198.97    4.20
   2   3  -4  196.66    4.27
  -2  -3  -4  199.51    4.35
  -2   3   4  195.64    4.11
  -2  -3  -4  191.87    4.37
   2   3  -4  194.84    4.41
  -2  -3  -4  197.93    4.21
   2  -4  -4    0.19    0.16
  -2   4  -4    0.00    0.20
  -2   4  -4    0.11    0.13
   2   4  -4   -0.06    0.20
  -2  -4  -4    0.15    0.17
  -2  -4  -4    0.07    0.19
   2   4  -4   -0.05    0.14
  -2  -4  -4    0.17    0.16
  -2   4   4   -0.11    0.13
  -2   5  -4    5.51    0.57
  -2   5  -4    5.29    0.31
   2   5   4    5.90    0.43
   2  -5  -4    5.89    0.42
  -2  -5  -4    5.09    0.48
   2   5  -4    5.75    0.53
  -2   5   4    5.36    0.41
  -2  -5  -4    5.10    0.41
   2   5  -4    5.63    0.39
  -2   6  -4   32.20    0.85
   2   6   4   31.66    1.14
   2  -6  -4   30.96    1.01
  -2   6  -4   31.00    1.31
   2   6  -4   31.02    1.31
  -2   6   4   31.84    1.12
  -2  -6  -4   30.45    1.25
  -2  -6  -4   29.36    1.05
   2   6  -4   33.38    1.00
  -2   7  -4    3.31    0.21
  -2   7  -4    4.01    0.55
   2  -7  -4    2.93    0.32
   2   7   4    2.88    0.41
   2   7  -4    3.48    0.32
  -2  -7  -4    3.54    0.50
   2   7  -4    2.97    0.50
  -2  -7  -4    3.07    0.36
  -2   7   4    3.09    0.43
   2   8   4   17.16    0.94
  -2   8  -4   18.00    1.11
  -2   8   4   17.60    0.92
  -2  -8  -4   17.27    1.00
  -2  -8  -4   17.27    0.78
   2   8  -4   15.39    1.03
  -2   9  -4    1.12    0.45
   2   9   4    2.55    0.47
  -2   9   4    1.97    0.43
   2   9  -4    1.51    0.50
  -2  -9  -4    1.23    0.40
   2  10   4    0.78    0.38
  -2  10  -4    0.44    0.46
   2  10  -4    1.04    0.52
  -2 -10  -4    1.55    0.48
  -2  10   4    1.37    0.45
  -2  11  -4    3.08    0.70
   2  11   4    4.45    0.72
   2  11  -4    3.78    0.73
  -2  11   4    4.12    0.69
  -2 -11  -4    4.63    0.68
  -2  12  -4   -0.02    0.41
   2  12   4    0.20    0.45
  -2  12   4   -0.19    0.37
  -2 -12  -4    0.30    0.40
   2  12  -4    0.20    0.44
  -2  13  -4    2.68    0.75
   2  13   4    2.33    0.62
  -2 -13  -4    1.56    0.56
   2  13  -4    1.26    0.66
  -2  14  -4    1.79    0.74
  -2 -14  -4    3.93    0.83
   2  14  -4    2.03    0.80
  -2  15  -4   -0.04    0.53
   2  15  -4    0.44    0.58
  -2 -15  -4   -0.04    0.46
  -3   0  -4  193.80    4.37
   3   0  -4  193.23    4.37
  -3   0   4  203.18    4.24
   3   0  -4  206.54    4.14
  -3   0  -4  199.44    4.34
  -3   1  -4    8.63    0.52
   3  -1  -4    9.74    0.45
  -3  -1   4    9.79    0.48
   3  -1  -4    9.97    0.54
  -3   1  -4   10.21    0.53
  -3  -1  -4    9.33    0.54
   3   1  -4    9.48    0.54
  -3   1   4   10.31    0.41
  -3  -1  -4    8.83    0.46
   3  -2  -4  419.76    8.64
  -3   2  -4  421.49    8.58
  -3  -2   4  414.30    8.68
  -3   2  -4  414.92    8.71
   3   2  -4  411.74    8.63
  -3  -2  -4  403.60    8.58
  -3  -2  -4  425.97    8.70
  -3  -2  -4  416.86    8.57
  -3   2   4  412.27    8.44
  -3   3  -4    4.85    0.47
   3  -3  -4    5.03    0.41
  -3   3  -4    5.85    0.39
  -3  -3  -4    4.93    0.41
  -3   3   4    4.85    0.33
   3   3  -4    5.22    0.45
  -3  -3  -4    4.64    0.43
   3   3  -4    4.93    0.41
  -3  -3  -4    4.65    0.36
  -3   4  -4    0.29    0.14
   3  -4  -4    0.16    0.18
  -3   4  -4   -0.09    0.26
  -3  -4  -4    0.25    0.19
  -3  -4  -4    0.52    0.20
  -3  -4  -4    0.46    0.20
   3   4  -4    0.83    0.28
  -3   4   4    0.50    0.19
   3   4  -4    0.28    0.19
  -3   5  -4   37.06    1.04
   3  -5  -4   37.12    1.16
  -3   5  -4   36.56    1.39
  -3  -5  -4   38.28    1.34
  -3  -5  -4   38.16    1.25
  -3  -5  -4   36.53    1.24
   3   5  -4   36.48    1.38
  -3   5   4   35.84    1.16
   3   5  -4   38.35    1.18
  -3   6  -4    3.47    0.52
   3  -6  -4    5.09    0.39
   3   6   4    4.34    0.46
  -3   6  -4    4.41    0.30
   3   6  -4    5.33    0.42
  -3  -6  -4    5.28    0.53
  -3   6   4    4.51    0.44
  -3  -6  -4    5.09    0.45
   3   6  -4    4.32    0.53
  -3   7  -4   -0.17    0.24
   3  -7  -4    0.43    0.17
  -3   7  -4    0.08    0.11
   3   7   4   -0.17    0.20
  -3  -7  -4   -0.13    0.16
  -3   7   4    0.70    0.27
   3   7  -4   -0.02    0.17
   3   7  -4    0.08    0.26
  -3  -7  -4    0.21    0.26
  -3   8  -4    4.59    0.66
   3   8   4    6.56    0.62
  -3   8   4    5.57    0.58
   3   8  -4    5.14    0.44
  -3  -8  -4    6.34    0.52
  -3  -8  -4    6.15    0.66
   3   8  -4    5.43    0.67
  -3   9  -4   20.95    1.26
   3   9   4   19.77    1.07
  -3  -9  -4   19.72    1.14
  -3   9   4   21.45    1.10
   3   9  -4   19.37    1.22
  -3  10  -4    0.94    0.47
   3  10   4    0.07    0.32
  -3  10   4    0.74    0.40
   3  10  -4    0.57    0.43
  -3 -10  -4    0.46    0.35
  -3  11  -4    0.35    0.43
   3  11   4    1.75    0.53
  -3 -11  -4    0.71    0.36
   3  11  -4    0.97    0.51
  -3  11   4   -0.20    0.36
  -3  12  -4    2.73    0.71
   3  12   4    2.44    0.63
  -3 -12  -4    3.50    0.66
  -3  12   4    3.16    0.67
   3  12  -4    4.68    0.90
   3  13   4    0.49    0.46
  -3  13  -4   -0.13    0.52
  -3 -13  -4    0.34    0.41
   3  13  -4    1.12    0.61
  -3  14  -4   -0.27    0.52
   3  14  -4   -0.02    0.48
  -3 -14  -4   -0.03    0.45
  -3  15  -4    3.84    0.93
   3  15  -4    4.02    1.01
  -3 -15  -4    4.22    0.92
  -4   0   4   22.23    0.77
   4   0  -4   21.47    0.86
  -4   0  -4   20.95    0.82
   4   0  -4   23.26    0.67
  -4   0  -4   21.16    0.85
   4  -1  -4  142.39    3.26
  -4   1  -4  135.65    3.24
  -4  -1   4  137.28    3.18
  -4   1  -4  137.34    3.22
  -4   1   4  142.14    3.09
   4   1  -4  137.61    3.25
  -4  -1  -4  132.86    3.25
  -4  -1  -4  139.51    3.20
   4  -2  -4    4.56    0.40
  -4  -2   4    4.35    0.40
  -4   2  -4    3.51    0.42
  -4   2  -4    4.09    0.38
  -4  -2  -4    4.77    0.44
  -4   2   4    5.06    0.35
   4   2  -4    5.09    0.43
  -4  -2  -4    4.69    0.38
  -4   3  -4   25.14    1.03
  -4  -3   4   24.38    1.01
   4  -3  -4   26.96    0.96
  -4   3  -4   25.03    0.88
  -4  -3  -4   24.78    0.97
  -4  -3  -4   24.43    0.91
  -4   3   4   24.76    0.84
   4   3  -4   24.80    0.95
   4  -4  -4   75.73    1.97
  -4   4  -4   75.33    1.90
  -4   4  -4   76.06    2.19
   4   4  -4   77.52    2.02
  -4  -4  -4   74.75    2.06
   4   4  -4   75.63    2.14
  -4   4   4   73.27    1.92
  -4  -4  -4   72.43    2.01
  -4  -4  -4   74.62    2.08
  -4   5  -4   29.21    1.25
   4  -5  -4   31.40    1.05
  -4   5  -4   29.73    0.95
  -4  -5  -4   30.09    1.14
  -4  -5  -4   29.52    1.12
  -4   5   4   30.43    1.06
   4   5  -4   29.94    1.24
  -4  -5  -4   30.76    1.18
   4   5  -4   29.45    1.07
  -4   6  -4   27.63    1.27
  -4   6  -4   29.94    0.90
   4  -6  -4   29.98    1.02
   4   6  -4   26.72    1.25
  -4  -6  -4   28.36    1.19
  -4   6   4   29.31    1.10
  -4  -6  -4   28.43    1.12
   4   6  -4   27.87    1.05
   4  -7  -4    0.54    0.18
   4   7   4    0.02    0.23
  -4   7  -4    1.01    0.38
   4   7  -4   -0.05    0.26
  -4   7   4   -0.10    0.21
   4   7  -4    0.14    0.21
  -4  -7  -4    0.55    0.28
  -4  -7  -4    0.28    0.23
   4   8   4    6.59    0.65
  -4   8  -4    8.77    0.82
  -4  -8  -4    9.05    0.64
  -4   8   4    9.95    0.73
   4   8  -4    8.79    0.81
  -4  -8  -4    7.93    0.69
   4   8  -4    7.88    0.55
   4   9   4    3.05    0.54
  -4   9  -4    2.01    0.55
  -4   9   4    2.73    0.53
  -4  -9  -4    2.88    0.52
   4   9  -4    2.16    0.56
   4  10   4    0.10    0.32
  -4  10  -4   -0.14    0.38
  -4  10   4   -0.07    0.30
  -4 -10  -4   -0.34    0.30
   4  10  -4    0.03    0.34
  -4  11  -4    0.66    0.47
   4  11   4    0.64    0.43
   4  11  -4    0.89    0.47
  -4  11   4    0.72    0.45
  -4 -11  -4    1.26    0.47
   4  12   4    0.80    0.50
  -4  12  -4   -0.05    0.41
  -4  12   4    0.85    0.43
   4  12  -4    1.05    0.53
  -4 -12  -4    0.58    0.40
  -4  13  -4   -0.25    0.48
   4  13   4    0.86    0.48
  -4 -13  -4    0.34    0.47
   4  13  -4    0.64    0.50
  -4  14  -4    0.36    0.52
  -4 -14  -4    0.08    0.49
   4  14  -4    1.95    0.74
  -4  15  -4   -0.21    0.49
   4  15  -4    0.33    0.54
  -4 -15  -4    0.01    0.49
  -5   0  -4    0.25    0.21
   5   0  -4    0.23    0.21
  -5   0   4   -0.06    0.15
  -5   0  -4    0.21    0.20
   5  -1  -4    3.11    0.39
  -5   1  -4    2.97    0.36
  -5  -1   4    2.86    0.35
  -5   1  -4    2.46    0.37
  -5   1   4    3.37    0.33
  -5  -1  -4    3.24    0.39
   5   1  -4    3.06    0.39
   5   1  -4    2.80    0.17
  -5  -1  -4    3.30    0.39
  -5   2  -4   79.53    2.12
   5  -2  -4   81.67    2.15
  -5  -2   4   82.80    2.18
  -5   2  -4   80.39    2.24
  -5  -2  -4   79.38    2.14
  -5   2   4   80.71    2.04
  -5  -2  -4   82.91    2.24
   5   2  -4   81.73    2.20
   5  -3  -4    2.40    0.37
  -5  -3   4    2.44    0.37
  -5   3  -4    2.99    0.36
  -5   3  -4    2.12    0.40
  -5  -3  -4    2.04    0.34
  -5  -3  -4    1.96    0.36
  -5   3   4    2.91    0.33
  -5  -3  -4    2.03    0.34
   5   3  -4    2.25    0.38
  -5  -4   4    4.09    0.48
  -5   4  -4    4.49    0.39
   5  -4  -4    4.13    0.42
  -5   4  -4    4.90    0.54
  -5  -4  -4    4.39    0.47
   5   4  -4    3.43    0.40
  -5   4   4    4.18    0.40
  -5  -4  -4    4.36    0.44
  -5  -4  -4    4.49    0.47
  -5   5  -4    0.97    0.34
  -5   5  -4    0.36    0.18
   5  -5  -4    0.46    0.23
   5   5  -4    0.80    0.29
  -5   5   4    1.06    0.28
  -5  -5  -4    0.82    0.26
  -5  -5  -4    0.51    0.27
  -5  -5  -4    0.90    0.29
   5   5  -4    0.47    0.26
   5  -6  -4   11.84    0.64
  -5   6  -4   11.94    0.85
  -5  -6  -4   12.17    0.75
  -5  -6  -4   11.00    0.75
   5   6  -4   11.53    0.83
  -5   6   4   11.15    0.69
   5   6  -4   12.46    0.70
  -5  -6  -4   11.69    0.75
   5  -7  -4    1.31    0.28
  -5   7  -4    0.75    0.37
   5   7  -4    1.40    0.41
  -5  -7  -4    1.20    0.33
  -5   7   4    1.12    0.35
   5   7  -4    0.65    0.26
  -5  -7  -4    0.69    0.31
  -5   8  -4    0.74    0.43
   5   8   4    0.88    0.36
  -5  -8  -4    0.50    0.32
   5   8  -4    0.83    0.29
  -5  -8  -4    0.88    0.31
  -5   8   4    1.15    0.36
   5   8  -4    1.61    0.45
   5   9   4    3.37    0.59
  -5   9  -4    3.33    0.68
   5   9  -4    3.28    0.66
  -5  -9  -4    3.87    0.53
  -5   9   4    5.70    0.65
  -5  -9  -4    4.48    0.63
  -5  10  -4    0.39    0.46
   5  10   4    0.57    0.37
   5  10  -4    0.62    0.47
  -5 -10  -4    1.05    0.43
  -5  10   4    0.46    0.36
  -5  11  -4    0.75    0.49
   5  11   4    0.87    0.47
   5  11  -4    1.14    0.51
  -5  11   4    1.54    0.52
  -5 -11  -4    0.84    0.44
   5  12   4    2.46    0.61
  -5  12  -4    2.76    0.76
  -5  12   4    1.74    0.56
   5  12  -4    1.18    0.58
  -5 -12  -4    2.09    0.57
  -5  13  -4    5.16    1.02
   5  13   4    3.50    0.78
  -5 -13  -4    3.18    0.68
   5  13  -4    2.85    0.76
  -5  14  -4   -0.15    0.52
   5  14   4    0.16    0.46
   5  14  -4    0.83    0.59
  -5 -14  -4    0.88    0.53
  -5  15  -4   -0.16    0.60
   5  15  -4    0.28    0.61
   6   0  -4    4.51    0.53
  -6   0  -4    6.12    0.54
  -6   0   4    4.77    0.44
  -6   0  -4    5.96    0.52
   6  -1  -4    3.36    0.42
  -6  -1   4    3.65    0.39
  -6   1  -4    2.61    0.38
  -6   1  -4    3.06    0.45
   6   1  -4    2.91    0.40
  -6  -1  -4    3.73    0.41
  -6   1   4    3.24    0.36
  -6  -1  -4    4.17    0.45
   6   1  -4    3.29    0.18
   6  -2  -4   15.88    0.78
  -6  -2   4   14.62    0.76
  -6   2  -4   15.77    0.86
  -6   2  -4   15.65    0.78
  -6  -2  -4   14.99    0.78
  -6   2   4   16.00    0.73
   6   2  -4   17.54    0.85
  -6  -2  -4   14.69    0.81
  -6  -3   4   14.55    0.81
  -6   3  -4   15.02    0.74
  -6   3  -4   15.71    0.89
   6  -3  -4   14.05    0.75
  -6  -3  -4   14.64    0.82
  -6  -3  -4   14.32    0.77
  -6   3   4   14.43    0.70
   6   3  -4   15.42    0.82
  -6   4  -4   15.42    0.75
  -6   4  -4   16.22    0.94
   6  -4  -4   16.51    0.80
  -6  -4   4   14.54    0.85
  -6  -4  -4   14.94    0.83
  -6   4   4   15.61    0.76
  -6  -4  -4   16.47    0.88
  -6  -4  -4   16.74    0.83
   6   4  -4   16.51    0.85
  -6   5  -4    6.35    0.65
  -6  -5   4    7.48    0.66
  -6   5  -4    6.89    0.50
   6  -5  -4    5.72    0.51
  -6  -5  -4    6.71    0.57
  -6  -5  -4    6.75    0.62
   6   5  -4    6.58    0.55
  -6   5   4    7.35    0.56
  -6  -5  -4    6.49    0.57
   6  -6  -4    2.21    0.36
  -6   6  -4    2.84    0.55
  -6  -6  -4    2.64    0.45
  -6  -6  -4    2.34    0.42
   6   6  -4    2.79    0.44
  -6   6   4    1.97    0.39
  -6  -6  -4    1.60    0.37
   6   6  -4    2.76    0.51
   6  -6   4    1.70    0.29
   6  -7  -4    0.53    0.24
  -6   7  -4    0.63    0.37
  -6  -7  -4    0.11    0.27
  -6   7   4    0.67    0.30
  -6  -7  -4    1.06    0.36
   6   7  -4    0.20    0.31
   6   7  -4    0.07    0.26
  -6  -7  -4    0.77    0.32
  -6   8  -4   -0.01    0.39
   6   8   4    0.23    0.27
   6   8  -4    0.01    0.33
  -6  -8  -4   -0.03    0.25
  -6   8   4   -0.12    0.25
  -6  -8  -4    0.30    0.30
   6   8  -4   -0.26    0.21
  -6   9  -4    0.58    0.42
   6   9   4    0.48    0.37
  -6   9   4    0.46    0.36
  -6  -9  -4   -0.22    0.27
   6   9  -4    0.12    0.35
   6  10   4    1.09    0.47
  -6  10  -4    1.95    0.59
  -6 -10  -4    1.25    0.43
   6  10  -4    1.48    0.54
  -6  10   4    1.51    0.44
  -6  11  -4    0.85    0.54
   6  11   4    0.59    0.49
  -6  11   4    1.08    0.48
  -6 -11  -4    1.66    0.50
   6  11  -4    0.94    0.51
  -6  12  -4    0.47    0.45
   6  12   4    0.37    0.47
  -6 -12  -4   -0.01    0.38
   6  12  -4    0.12    0.42
   6  13   4   -0.12    0.41
  -6  13  -4   -0.07    0.62
   6  13  -4   -0.05    0.55
  -6 -13  -4    0.22    0.39
   6  14   4   -0.13    0.44
  -6  14  -4    0.68    0.65
   6  14  -4    0.25    0.58
  -6  15  -4   -0.67    0.47
   6  15  -4    0.31    0.67
   7   0  -4    1.01    0.30
  -7   0   4   -0.11    0.16
  -7   0  -4    0.14    0.22
  -7   0  -4    0.59    0.27
  -7  -1   4    8.14    0.58
  -7   1  -4    9.60    0.67
  -7   1  -4    8.86    0.63
   7  -1  -4    7.80    0.63
  -7  -1  -4    8.34    0.64
  -7  -1  -4    7.44    0.59
   7   1  -4    8.38    0.65
  -7   1   4    7.54    0.54
  -7   2  -4    6.14    0.57
  -7   2  -4    5.76    0.51
   7  -2  -4    5.35    0.54
  -7  -2   4    6.34    0.56
  -7  -2  -4    6.19    0.54
  -7  -2  -4    6.47    0.58
   7   2  -4    4.80    0.54
  -7   2   4    5.29    0.48
  -7   3  -4   33.93    1.38
  -7  -3   4   34.61    1.35
   7  -3  -4   34.20    1.28
  -7   3  -4   34.06    1.26
  -7   3   4   33.62    1.22
  -7  -3  -4   32.88    1.30
  -7  -3  -4   34.27    1.37
   7   3  -4   33.86    1.32
  -7   4  -4   24.95    1.02
  -7   4  -4   23.70    1.18
  -7  -4   4   25.80    1.18
   7  -4  -4   24.30    1.04
  -7   4   4   25.55    1.06
  -7  -4  -4   25.89    1.14
   7   4  -4   24.63    1.11
  -7  -4  -4   24.95    1.15
   7  -5  -4    1.80    0.38
  -7   5  -4    2.86    0.53
  -7  -5   4    1.50    0.39
   7   5  -4    1.26    0.36
  -7  -5  -4    1.92    0.38
  -7  -5  -4    1.55    0.37
  -7   5   4    1.69    0.36
   7  -5   4    1.99    0.34
  -7  -5  -4    1.63    0.36
   7  -6  -4   -0.27    0.19
  -7   6  -4   -0.27    0.29
  -7  -6  -4   -0.04    0.22
  -7  -6  -4   -0.08    0.23
   7   6  -4    0.12    0.24
   7  -6   4    0.01    0.17
  -7  -6  -4   -0.18    0.23
  -7   6   4   -0.09    0.23
  -7   7  -4    0.57    0.40
   7  -7  -4    0.41    0.24
   7   7  -4    0.39    0.34
  -7  -7  -4    0.46    0.30
  -7   7   4    0.25    0.26
  -7  -7  -4    0.38    0.29
  -7  -7  -4    0.36    0.31
   7   7  -4    0.24    0.27
  -7   8  -4    8.40    0.94
  -7   8   4    9.16    0.78
   7   8  -4    9.20    0.73
   7   8  -4    8.15    0.87
  -7  -8  -4    7.82    0.76
   7   9   4   -0.01    0.26
   7   9   4    0.64    0.36
  -7   9  -4   -0.17    0.35
  -7  -9  -4    0.37    0.32
  -7   9   4   -0.06    0.29
   7   9  -4    0.53    0.42
  -7  10  -4    0.08    0.43
   7  10   4   -0.41    0.33
   7  10  -4    0.25    0.38
  -7  10   4    0.09    0.34
  -7 -10  -4   -0.18    0.34
  -7  11  -4    1.00    0.52
   7  11   4   -0.41    0.37
   7  11  -4    0.38    0.50
  -7 -11  -4   -0.22    0.34
  -7  11   4    0.84    0.46
  -7  12  -4    0.78    0.57
   7  12   4    0.42    0.48
   7  12  -4    0.61    0.54
  -7 -12  -4    0.19    0.44
  -7  13  -4    2.10    0.76
   7  13   4    0.87    0.62
   7  13  -4    0.54    0.56
  -7  14  -4    1.01    0.64
   7  14   4    0.00    0.54
   7  14  -4    2.03    0.72
  -8   0  -4   28.33    1.25
   8   0  -4   25.88    1.19
  -8   0   4   28.40    1.16
  -8   0  -4   29.32    1.25
  -8   1  -4   -0.26    0.19
   8  -1  -4   -0.02    0.22
  -8   1  -4   -0.10    0.20
  -8  -1   4    0.28    0.22
  -8  -1  -4   -0.11    0.20
  -8  -1  -4    0.22    0.23
  -8   1   4   -0.01    0.17
   8   1  -4   -0.33    0.18
  -8   2  -4   16.47    0.90
  -8  -2   4   15.23    0.88
   8  -2  -4   16.61    0.90
  -8   2  -4   16.08    0.94
  -8   2   4   16.46    0.85
  -8  -2  -4   16.56    0.95
  -8  -2  -4   15.91    0.89
   8   2  -4   14.30    0.90
  -8   3  -4    5.51    0.55
   8  -3  -4    4.58    0.52
  -8  -3   4    4.57    0.54
  -8   3  -4    5.17    0.63
  -8  -3  -4    7.25    0.65
   8   3  -4    5.61    0.59
  -8   3   4    6.13    0.54
  -8  -3  -4    5.62    0.55
  -8  -4   4   23.54    1.19
  -8   4  -4   23.61    1.21
   8  -4  -4   24.23    1.09
  -8  -4  -4   25.41    1.19
  -8   4   4   24.73    1.09
   8  -4   4   24.55    1.08
   8   4  -4   24.85    1.17
  -8  -4  -4   22.42    1.16
  -8   5  -4    1.47    0.44
   8  -5  -4    1.44    0.35
  -8  -5   4    1.30    0.39
  -8  -5  -4    1.24    0.38
  -8  -5  -4    0.97    0.34
  -8   5   4    0.74    0.31
   8  -5   4    1.29    0.33
   8   5  -4    1.24    0.38
  -8   6  -4    0.95    0.42
  -8  -6   4    0.43    0.32
   8  -6  -4    0.58    0.29
  -8  -6  -4    0.13    0.29
   8   6  -4    0.28    0.31
  -8  -6  -4    0.06    0.26
  -8  -6  -4    0.54    0.31
   8  -6   4    0.73    0.26
  -8   6   4    0.31    0.30
  -8   7  -4   10.45    0.94
   8  -7  -4   11.77    0.78
  -8   7   4   10.70    0.82
   8   7  -4   10.05    0.80
  -8  -7  -4   10.93    0.80
  -8  -7  -4   11.78    0.88
   8   7  -4   11.62    0.95
   8   8   4    0.79    0.38
  -8   8  -4    1.39    0.51
   8   8  -4    1.84    0.45
  -8  -8  -4    1.17    0.46
   8   8  -4    0.78    0.43
  -8  -8  -4    1.30    0.39
  -8   8   4    0.01    0.30
   8   9   4    5.14    0.67
  -8   9  -4    5.04    0.84
   8   9   4    6.19    0.76
   8   9  -4    5.22    0.78
  -8   9   4    5.78    0.75
  -8  -9  -4    6.05    0.73
   8  10   4    0.47    0.47
  -8  10  -4    0.75    0.53
  -8  10   4    0.01    0.37
   8  10  -4    1.10    0.53
  -8 -10  -4    1.04    0.41
  -8  11  -4   -0.67    0.44
   8  11   4    0.13    0.45
  -8  11   4    0.03    0.38
   8  11  -4    0.16    0.49
  -8  12  -4    0.01    0.52
   8  12   4    0.74    0.49
   8  12  -4    0.62    0.54
   8  13   4    0.30    0.46
  -8  13  -4    0.34    0.61
   8  13  -4   -0.76    0.42
   8  14   4    0.79    0.67
  -8  14  -4    1.79    0.85
   8  14  -4    1.84    0.75
  -9   0   4    6.21    0.58
  -9   0  -4    7.06    0.67
  -9   0  -4    5.97    0.62
   9   0  -4    7.08    0.66
  -9   1  -4    0.43    0.30
  -9   1  -4    0.05    0.26
   9  -1  -4    0.64    0.34
  -9  -1   4    0.50    0.26
  -9   1   4    0.09    0.21
  -9  -1  -4    0.52    0.29
   9   1  -4    0.02    0.24
  -9  -1  -4    0.00    0.24
  -9   2  -4    4.45    0.58
  -9  -2   4    4.40    0.53
   9  -2  -4    4.47    0.57
  -9  -2  -4    4.90    0.56
  -9  -2  -4    4.09    0.56
   9   2  -4    3.44    0.57
  -9   2   4    4.53    0.52
  -9   3  -4   47.71    1.84
   9  -3  -4   44.67    1.67
  -9  -3   4   47.39    1.75
   9  -3   4   49.27    1.71
  -9  -3  -4   47.06    1.79
   9   3  -4   46.50    1.76
  -9  -3  -4   45.77    1.74
  -9   3   4   46.20    1.66
  -9  -4   4    4.45    0.57
  -9   4  -4    5.71    0.71
   9  -4  -4    4.56    0.57
  -9   4   4    5.52    0.58
   9  -4   4    4.10    0.53
  -9  -4  -4    5.05    0.59
  -9  -4  -4    4.61    0.64
   9   4  -4    5.57    0.62
   9  -5  -4    4.16    0.55
  -9   5  -4    3.49    0.63
  -9  -5   4    3.02    0.55
   9   5  -4    3.46    0.57
  -9  -5  -4    2.47    0.50
  -9   5   4    2.15    0.43
   9  -5   4    3.13    0.47
   9   6   4    0.96    0.38
  -9   6  -4    0.65    0.41
   9  -6  -4    1.42    0.41
  -9  -6   4    1.17    0.42
   9   6  -4    1.43    0.43
   9  -6   4    1.47    0.39
  -9   6   4    2.05    0.43
  -9  -6  -4    1.38    0.41
   9  -7  -4    0.23    0.28
   9   7   4    0.26    0.29
  -9   7  -4    0.31    0.38
  -9  -7  -4    0.48    0.40
  -9   7   4    0.16    0.30
  -9  -7  -4   -0.13    0.26
   9   7  -4    0.04    0.27
   9   8   4    5.40    0.68
  -9   8  -4    4.54    0.83
  -9  -8  -4    4.51    0.74
   9   8  -4    4.83    0.74
   9   8  -4    4.91    0.66
  -9  -8  -4    4.41    0.65
  -9   8   4    3.34    0.60
   9   9   4    0.00    0.31
  -9   9  -4    0.00    0.39
  -9  -9  -4    0.06    0.37
   9   9  -4    0.93    0.50
  -9  -9  -4   -0.09    0.28
  -9   9   4    0.76    0.40
   9  10   4    1.31    0.54
  -9  10  -4    1.34    0.61
   9  10  -4    0.65    0.49
  -9  10   4    1.33    0.54
  -9  11  -4    2.13    0.71
   9  11   4    0.92    0.61
   9  11  -4    2.25    0.72
  -9  11   4    1.87    0.69
   9  12   4    1.11    0.61
  -9  12  -4    1.23    0.68
   9  12  -4    1.30    0.59
   9  13   4    2.32    0.71
  -9  13  -4    2.56    0.82
   9  13  -4    2.08    0.74
  -9  14  -4    0.08    0.59
   9  14   4   -0.03    0.45
   9  14  -4    0.36    0.60
 -10   0   4    1.10    0.33
 -10   0  -4    0.61    0.35
  10   0  -4    2.25    0.49
 -10  -1   4    1.93    0.42
 -10   1  -4    2.60    0.51
  10  -1  -4    3.53    0.59
 -10  -1  -4    2.65    0.52
 -10   1   4    2.21    0.44
  10   1  -4    2.27    0.49
  10  -1   4    3.08    0.53
 -10  -2   4   32.65    1.46
  10  -2  -4   32.71    1.45
 -10   2  -4   32.67    1.49
  10  -2   4   33.56    1.44
  10   2  -4   31.29    1.45
 -10  -2  -4   33.97    1.49
 -10   2   4   32.60    1.39
 -10   3  -4    2.09    0.52
  10  -3  -4    3.61    0.55
 -10  -3   4    1.29    0.39
 -10   3   4    2.46    0.46
  10  -3   4    3.63    0.55
  10   3  -4    1.75    0.50
 -10  -3  -4    1.73    0.44
 -10  -4   4    7.34    0.73
  10   4   4    6.82    0.72
 -10   4  -4    8.03    0.81
  10  -4  -4    7.65    0.69
  10   4  -4    7.60    0.74
  10  -4   4    7.78    0.70
 -10  -4  -4    6.41    0.71
 -10   4   4    6.54    0.67
 -10  -5   4    4.28    0.64
 -10   5  -4    3.42    0.65
  10  -5  -4    6.03    0.66
  10   5   4    4.37    0.61
  10  -5   4    4.61    0.58
 -10   5   4    5.28    0.63
 -10  -5  -4    4.18    0.60
  10   5  -4    4.59    0.63
  10   6   4   -0.10    0.26
  10  -6  -4    0.26    0.33
 -10   6  -4    0.32    0.36
 -10  -6   4   -0.05    0.29
 -10  -6  -4    0.95    0.37
  10   6  -4    0.30    0.36
 -10   6   4   -0.24    0.29
  10  -6   4    0.05    0.23
 -10   7  -4    1.30    0.53
 -10  -7   4    1.12    0.46
  10   7   4    1.49    0.49
  10  -7  -4    1.65    0.44
  10   7  -4    1.06    0.44
 -10   7   4    1.55    0.45
 -10  -7  -4    1.83    0.50
  10   8   4   -0.42    0.29
 -10   8  -4    0.25    0.45
  10   8  -4   -0.11    0.34
 -10  -8  -4    0.00    0.34
  10   8  -4    0.06    0.36
 -10   8   4   -0.06    0.34
  10   9   4    0.29    0.36
 -10   9  -4    2.12    0.70
  10   9  -4    1.08    0.53
  10   9  -4    1.15    0.47
 -10  -9  -4    0.47    0.41
 -10   9   4    1.59    0.54
  10  10   4    0.01    0.46
 -10  10  -4    0.28    0.46
  10  10  -4   -0.03    0.43
 -10  10   4   -0.12    0.40
 -10  11  -4    4.81    0.93
  10  11   4    3.65    0.77
  10  11  -4    4.53    0.89
  10  12   4    0.53    0.48
 -10  12  -4    0.94    0.65
  10  12  -4   -0.02    0.49
  10  13   4   -0.11    0.49
 -10  13  -4   -0.63    0.41
  10  13  -4   -0.28    0.51
  11   0   4   18.27    1.10
  11   0  -4   17.16    1.10
 -11   0   4   14.37    0.97
 -11   0  -4   16.00    1.06
 -11  -1   4    0.66    0.35
 -11   1  -4    0.54    0.39
  11   1   4    0.85    0.33
  11  -1  -4    0.61    0.35
  11  -1   4    0.08    0.29
 -11  -1  -4    0.98    0.38
  11   1  -4    0.52    0.37
 -11   1   4    0.75    0.35
 -11   2  -4    0.53    0.35
 -11  -2   4    0.34    0.31
  11  -2  -4   -0.11    0.25
  11   2   4   -0.19    0.26
 -11  -2  -4    0.21    0.28
  11   2  -4    0.41    0.36
  11  -2   4   -0.25    0.24
 -11   2   4   -0.04    0.22
  11  -3  -4    2.35    0.54
 -11  -3   4    2.33    0.51
  11   3   4    2.07    0.51
 -11   3  -4    2.58    0.56
  11  -3   4    2.15    0.48
 -11   3   4    1.94    0.47
 -11  -3  -4    0.81    0.38
  11   3  -4    2.09    0.52
 -11   4  -4    1.08    0.47
 -11  -4   4    0.57    0.37
  11  -4  -4    0.51    0.37
  11   4   4    0.54    0.41
 -11  -4  -4    1.34    0.42
 -11   4   4    0.12    0.29
  11   4  -4    0.07    0.32
  11  -4   4    0.41    0.33
  11  -5  -4   -0.23    0.26
 -11  -5   4    0.84    0.39
 -11   5  -4    0.92    0.43
  11   5   4   -0.03    0.33
  11   5  -4    0.48    0.38
 -11   5   4    0.08    0.26
 -11  -5  -4    0.82    0.40
  11  -5   4    0.43    0.33
  11   6   4    2.17    0.51
 -11  -6   4    1.68    0.56
  11  -6  -4    1.85    0.48
 -11   6  -4    2.28    0.65
 -11  -6  -4    2.29    0.55
  11  -6   4    2.30    0.49
  11   6  -4    1.64    0.50
 -11   6   4    1.93    0.51
 -11   7  -4    2.58    0.64
  11   7   4    3.36    0.64
  11  -7  -4    4.47    0.67
 -11  -7   4    3.41    0.70
 -11  -7  -4    4.46    0.69
  11   7  -4    4.05    0.74
 -11   7   4    3.39    0.62
  11   8   4   10.36    1.01
 -11   8  -4   10.43    1.14
  11   8  -4   10.79    1.00
 -11   8   4   10.47    1.00
 -11  -8  -4   15.02    1.18
 -11   9  -4   -0.31    0.41
  11   9   4   -0.27    0.30
  11   9  -4   -0.26    0.36
 -11  -9  -4    0.39    0.41
  11   9  -4    0.24    0.40
 -11   9   4    0.64    0.43
 -11  10  -4    0.31    0.53
 -11  10   4    1.49    0.55
  11  10  -4    1.34    0.66
 -11  11  -4    2.22    0.77
  11  11   4    2.08    0.69
  11  11  -4    2.83    0.83
 -11  12  -4    0.88    0.65
  11  12   4    0.89    0.61
  11  12  -4    0.44    0.61
  11  13   4   -0.85    0.54
 -11  13  -4    0.02    0.58
  11  13  -4    0.64    0.60
 -12   0  -4    2.64    0.57
 -12   0   4    2.63    0.55
  12   0   4    3.34    0.62
  12   0  -4    3.77    0.65
 -12  -1   4    2.64    0.55
  12   1   4    4.06    0.67
  12  -1  -4    2.45    0.55
 -12   1  -4    3.49    0.65
 -12   1   4    4.29    0.68
 -12  -1  -4    2.74    0.58
  12  -1   4    3.41    0.61
  12   1  -4    3.14    0.62
  12  -2  -4   -0.23    0.25
 -12  -2   4   -0.17    0.24
  12   2   4   -0.01    0.32
 -12   2  -4   -0.03    0.32
  12   2  -4    0.42    0.37
  12  -2   4    0.24    0.33
 -12  -2  -4    0.38    0.33
 -12   2   4    0.15    0.29
 -12   3  -4   12.92    1.07
  12  -3  -4   12.61    0.96
 -12  -3   4   12.44    0.97
  12   3   4   15.05    1.12
  12  -3   4   15.12    1.03
  12   3  -4   14.96    1.08
 -12   3   4   13.59    0.99
 -12  -3  -4   12.81    1.01
 -12   4  -4    0.53    0.41
  12  -4  -4    0.30    0.33
  12   4   4    0.85    0.45
 -12  -4   4    0.30    0.34
  12  -4   4    0.29    0.36
  12   4  -4    0.11    0.34
 -12  -4  -4    1.05    0.45
 -12   4   4    0.00    0.29
 -12   5  -4    4.58    0.78
  12  -5  -4    4.70    0.65
  12   5   4    5.09    0.74
 -12  -5   4    3.38    0.67
  12  -5   4    5.44    0.70
 -12   5   4    5.98    0.74
 -12  -5  -4    2.67    0.59
  12   5  -4    2.92    0.62
  12   6   4    0.19    0.37
 -12   6  -4    0.68    0.48
  12  -6  -4    0.00    0.36
 -12  -6   4    0.14    0.34
 -12  -6  -4    0.35    0.35
  12   6  -4    0.08    0.39
 -12   6   4    0.47    0.39
  12  -6   4   -0.17    0.29
 -12  -7   4    2.43    0.64
  12  -7  -4    2.22    0.53
 -12   7  -4    2.10    0.63
  12   7   4    1.75    0.54
 -12  -7  -4    1.28    0.51
  12   7  -4    1.10    0.55
 -12   7   4    1.74    0.54
 -12   8  -4   -0.13    0.48
  12   8   4    0.10    0.37
 -12  -8   4   -0.33    0.33
 -12   8   4   -0.09    0.38
  12   8  -4    0.29    0.41
 -12  -8  -4   -0.16    0.33
 -12   9  -4    0.12    0.52
  12   9   4    0.96    0.51
  12   9  -4   -0.04    0.43
  12   9  -4    0.35    0.39
 -12   9   4    0.11    0.41
 -12  -9  -4    0.54    0.52
 -12  10  -4    0.96    0.67
 -12  10   4    0.89    0.51
 -12 -10  -4    1.29    0.58
  12  10  -4    1.69    0.64
 -12  11  -4    2.53    0.77
  12  11   4    1.54    0.73
  12  11  -4    1.55    0.72
  12  12   4    0.07    0.48
 -12  12  -4   -0.27    0.56
  12  12  -4    0.70    0.63
  13   0  -4    4.73    0.72
  13   0   4    5.06    0.73
 -13   0   4    5.66    0.77
 -13   0  -4    5.43    0.75
  13   1   4   71.95    2.59
 -13   1  -4   68.37    2.58
 -13  -1   4   62.10    2.40
  13  -1  -4   69.48    2.53
  13   1  -4   69.08    2.55
  13  -1   4   66.41    2.49
 -13   1   4   69.72    2.49
 -13  -1  -4   68.88    2.57
  13  -2  -4    3.28    0.67
 -13   2  -4    2.91    0.63
 -13  -2   4    2.25    0.56
  13   2   4    2.62    0.60
 -13  -2  -4    2.72    0.62
  13   2  -4    4.36    0.76
 -13   2   4    2.54    0.59
  13  -2   4    1.68    0.52
 -13   3  -4    2.81    0.64
 -13  -3   4    3.99    0.71
  13  -3  -4    4.98    0.76
  13   3   4    2.71    0.64
  13   3  -4    3.48    0.69
 -13   3   4    1.68    0.49
 -13  -3  -4    3.65    0.74
  13  -3   4    4.78    0.80
 -13   4  -4   18.36    1.31
 -13  -4   4   17.90    1.23
  13   4   4   17.59    1.26
  13  -4  -4   17.14    1.17
 -13   4   4   17.98    1.20
 -13  -4  -4   15.98    1.21
  13   4  -4   19.90    1.31
  13  -4   4   20.89    1.25
  13  -5  -4    0.70    0.42
 -13   5  -4    0.65    0.44
 -13  -5   4    1.47    0.49
  13   5   4    1.54    0.56
  13  -5   4    0.86    0.45
 -13  -5  -4    0.79    0.44
 -13   5   4    0.85    0.45
  13   5  -4    0.49    0.45
  13  -6  -4    0.01    0.35
 -13   6  -4   -0.52    0.35
  13   6   4   -0.39    0.36
 -13  -6   4    0.46    0.42
 -13   6   4    0.60    0.44
  13   6  -4   -0.49    0.36
 -13  -6  -4    0.23    0.36
  13  -6   4    0.58    0.38
 -13  -7   4    2.97    0.71
 -13   7  -4    3.55    0.84
  13   7   4    2.67    0.66
 -13  -7  -4    2.81    0.69
 -13   7   4    3.04    0.68
  13   7  -4    1.69    0.62
 -13  -8   4   -0.56    0.32
 -13   8  -4    0.51    0.51
  13   8   4    0.59    0.48
  13   8  -4   -0.08    0.41
 -13  -8  -4    0.24    0.43
 -13   8   4   -0.31    0.40
 -13   9  -4    0.10    0.47
  13   9   4    0.33    0.43
  13   9  -4   -0.02    0.42
 -13   9   4    0.73    0.51
 -13  -9  -4    0.51    0.47
 -13  10  -4    5.81    1.09
  13  10  -4    3.99    0.92
 -13 -10  -4    6.90    1.02
 -13  11  -4   -0.21    0.53
  13  11   4    0.19    0.56
  13  11  -4    1.11    0.67
  13  12   4    7.56    1.14
 -13  12  -4    5.66    1.11
  13  12  -4    6.54    1.21
 -14   0   4   15.69    1.15
  14   0  -4   14.18    1.19
 -14   0  -4   17.23    1.28
  14   0   4   14.34    1.15
 -14   1  -4    8.14    0.92
  14  -1  -4    7.47    0.89
  14   1   4   10.56    1.01
 -14  -1   4    8.28    0.94
 -14   1   4    8.34    0.90
 -14  -1  -4   10.86    1.00
  14   1  -4    9.21    0.96
  14  -1   4    7.46    0.92
 -14  -2   4   33.18    1.73
  14   2   4   31.01    1.75
  14  -2  -4   33.13    1.73
 -14   2  -4   32.54    1.76
  14  -2   4   35.97    1.74
  14   2  -4   34.79    1.77
 -14  -2  -4   29.80    1.66
 -14   2   4   33.88    1.69
  14  -3  -4    0.01    0.38
  14   3   4   -0.34    0.38
 -14   3  -4    0.14    0.41
 -14  -3   4    0.07    0.31
 -14   3   4    0.59    0.37
 -14  -3  -4    0.36    0.43
  14  -3   4   -0.29    0.27
  14   3  -4   -0.02    0.41
  14   4   4   -0.11    0.42
 -14   4  -4   -0.43    0.35
  14  -4  -4    0.03    0.40
 -14  -4   4   -0.24    0.30
  14  -4   4   -0.24    0.31
  14   4  -4   -0.06    0.35
 -14   4   4    0.26    0.40
 -14  -4  -4    0.01    0.32
  14   5   4    1.44    0.55
 -14  -5   4    2.76    0.68
  14  -5  -4    2.47    0.64
 -14   5  -4    2.68    0.71
  14  -5   4    2.23    0.55
 -14   5   4    2.53    0.61
  14   5  -4    3.18    0.76
 -14  -5  -4    3.03    0.70
 -14   6  -4   -0.28    0.37
  14   6   4   -0.41    0.38
 -14  -6   4   -0.09    0.36
  14  -6  -4    0.51    0.41
  14   6  -4    0.00    0.36
 -14   6   4   -0.48    0.35
  14  -6   4    0.08    0.37
 -14  -6  -4    0.17    0.39
  14   7   4    2.29    0.68
 -14   7  -4    1.88    0.67
 -14  -7   4    2.45    0.69
 -14   7   4    3.43    0.75
  14   7  -4    1.79    0.62
 -14  -7  -4    2.78    0.74
 -14  -8   4    0.26    0.43
 -14   8  -4    0.77    0.56
  14   8   4    0.82    0.48
 -14   8   4    0.40    0.40
 -14  -8  -4    0.83    0.50
  14   8  -4    0.81    0.59
  14   9   4    0.70    0.58
 -14   9  -4   -0.33    0.50
 -14  -9  -4    0.19    0.43
 -14   9   4    0.53    0.43
  14   9  -4    0.14    0.52
 -14  10  -4   -0.44    0.53
  14  10  -4   -0.44    0.42
 -14 -10  -4   -0.25    0.42
 -14  11  -4    1.02    0.67
  14  11  -4    0.17    0.54
  15   0   4    2.62    0.66
  15   0  -4    2.73    0.68
 -15   0   4    3.01    0.70
 -15   0  -4    3.25    0.71
  15  -1  -4    3.36    0.73
 -15  -1   4    2.82    0.65
  15   1   4    2.25    0.65
 -15   1  -4    2.91    0.72
  15   1  -4    2.61    0.69
 -15  -1  -4    4.22    0.78
  15  -1   4    3.26    0.73
 -15   1   4    3.76    0.72
  15   2   4    0.51    0.42
  15  -2  -4    0.71    0.45
 -15   2  -4    0.02    0.36
 -15  -2   4    0.22    0.37
 -15  -2  -4    0.36    0.37
 -15   2   4    1.07    0.51
  15   2  -4    0.57    0.48
  15  -2   4    0.09    0.36
 -15   3  -4    0.27    0.43
  15   3   4    1.44    0.54
  15  -3  -4    0.68    0.48
 -15  -3   4    0.11    0.33
 -15  -3  -4    1.71    0.53
  15  -3   4    0.81    0.48
  15   3  -4    0.47    0.52
 -15   3   4    0.71    0.46
 -15  -4   4    2.35    0.62
 -15   4  -4    5.38    0.92
  15  -4  -4    4.30    0.81
  15   4   4    4.83    0.90
 -15  -4  -4    4.43    0.84
  15  -4   4    2.46    0.64
 -15   4   4    3.96    0.79
  15   4  -4    5.49    0.95
  15   5   4    6.06    0.90
  15  -5  -4    7.93    0.97
 -15   5  -4    3.69    0.80
 -15  -5   4    5.65    0.94
  15  -5   4    4.90    0.82
  15   5  -4    4.91    0.90
 -15  -5  -4    6.25    0.93
 -15   5   4    5.04    0.87
  15  -6  -4    0.41    0.43
 -15   6  -4    0.99    0.57
  15   6   4    1.41    0.61
 -15  -6   4    0.28    0.47
 -15  -6  -4    0.26    0.44
  15  -6   4    0.51    0.44
 -15   6   4    0.58    0.48
  15   6  -4   -0.19    0.49
 -15  -7   4    0.26    0.49
 -15   7  -4   -0.36    0.52
  15   7   4   -0.05    0.40
 -15   7   4   -0.31    0.38
  15   7  -4   -0.04    0.48
 -15  -7  -4    0.12    0.43
  15   8   4    0.13    0.52
 -15  -8   4    0.63    0.58
 -15   8  -4    0.05    0.46
 -15   8   4   -0.14    0.46
 -15  -8  -4    0.06    0.44
  15   8  -4   -0.05    0.49
 -15  -9   4    0.71    0.54
  15   9   4    1.04    0.62
 -15   9  -4    0.70    0.64
  15   9  -4    0.70    0.59
 -15   9   4    0.79    0.53
 -15  -9  -4    0.69    0.56
 -15  10  -4    0.75    0.66
  15  10  -4    1.55    0.71
 -15 -10  -4    0.58    0.64
 -16   0   4    9.19    0.98
  16   0  -4   10.59    1.10
 -16   0  -4    8.96    1.05
  16   0   4    9.56    1.12
 -16  -1   4    8.60    1.01
  16   1   4    6.51    1.00
 -16   1  -4    8.37    1.05
  16  -1  -4    7.86    0.98
  16   1  -4    5.97    1.00
 -16  -1  -4    8.40    1.05
 -16   1   4    8.13    0.93
  16  -1   4    8.19    1.00
  16   2   4    7.48    0.97
 -16  -2   4    7.30    0.97
  16  -2  -4    6.20    1.00
 -16   2  -4    5.99    0.92
  16  -2   4    7.10    0.94
  16   2  -4    6.64    0.95
 -16  -2  -4    6.05    0.90
 -16   2   4    6.22    0.92
  16  -3  -4    0.38    0.43
  16   3   4   -0.24    0.35
 -16  -3   4    0.89    0.49
 -16   3  -4    0.69    0.52
  16  -3   4    0.10    0.40
  16   3  -4   -0.46    0.43
 -16  -3  -4    1.22    0.53
 -16   3   4    0.26    0.46
 -16   4  -4    1.58    0.62
  16   4   4   -0.16    0.48
  16  -4  -4    1.07    0.57
 -16  -4   4    0.23    0.40
  16   4  -4    0.24    0.53
  16  -4   4   -0.16    0.41
 -16  -4  -4    0.35    0.46
 -16   4   4   -0.10    0.39
 -16   5  -4    2.57    0.82
  16   5   4    4.55    0.89
 -16  -5   4    2.91    0.75
  16  -5  -4    4.91    0.86
  16   5  -4    4.20    0.85
  16  -5   4    3.89    0.75
 -16   5   4    3.06    0.76
 -16  -5  -4    4.59    0.93
 -16  -6   4    0.47    0.46
  16  -6  -4    0.99    0.54
  16   6   4    0.63    0.59
 -16   6  -4   -0.56    0.38
 -16  -6  -4   -0.30    0.42
 -16   6   4    0.04    0.46
  16   6  -4    1.27    0.64
  16   7   4    0.03    0.54
 -16  -7   4    0.42    0.46
 -16   7  -4   -0.06    0.46
 -16  -7  -4   -0.08    0.51
  16   7  -4    0.03    0.51
 -16   7   4   -0.14    0.37
 -16  -8   4    1.29    0.58
 -16   8  -4    0.38    0.57
  16   8   4    1.17    0.60
 -16   8   4   -0.04    0.49
  16   8  -4    0.43    0.59
 -16  -8  -4    1.47    0.64
 -16   9  -4   -0.43    0.55
  16   9   4    1.32    0.65
 -16  -9   4    1.68    0.70
 -16  -9  -4    0.60    0.63
  16   9  -4    0.04    0.51
 -16  10  -4    0.87    0.64
  16  10  -4    0.79    0.60
 -16 -10  -4    0.64    0.59
 -17   0   4    3.80    0.79
  17   0  -4    4.64    0.89
  17   0   4    6.33    1.03
 -17   0  -4    2.85    0.80
 -17   1  -4    1.21    0.58
  17   1   4    1.84    0.72
  17  -1  -4    0.84    0.54
 -17  -1   4    1.90    0.62
  17  -1   4    1.90    0.68
  17   1  -4    1.60    0.64
 -17  -1  -4    2.64    0.72
 -17   1   4    1.72    0.66
  17   2   4    5.91    1.05
 -17  -2   4    6.55    0.98
 -17   2  -4    6.54    0.97
  17  -2  -4    8.00    1.08
 -17  -2  -4    7.37    1.05
  17   2  -4    7.80    1.06
 -17   2   4    6.44    0.92
  17  -2   4    7.60    1.00
  17   3   4    2.05    0.73
  17  -3  -4    2.74    0.76
 -17   3  -4    2.23    0.72
 -17  -3   4    3.02    0.73
  17  -3   4    2.01    0.61
 -17   3   4    2.90    0.70
  17   3  -4    3.18    0.87
 -17  -3  -4    2.65    0.73
  17   4   4    4.07    0.94
  17  -4  -4    4.36    0.89
 -17  -4   4    3.60    0.75
 -17   4  -4    3.40    0.87
 -17  -4  -4    2.48    0.69
  17   4  -4    5.73    1.03
 -17   4   4    5.20    0.94
  17  -4   4    3.85    0.81
 -17   5  -4   -0.41    0.42
  17   5   4    0.33    0.57
  17  -5  -4   -0.10    0.50
 -17  -5   4    0.28    0.45
 -17  -5  -4   -0.17    0.41
  17  -5   4   -0.38    0.40
 -17   5   4    0.57    0.49
  17   5  -4   -0.50    0.50
  17  -6  -4    0.86    0.63
  17   6   4    0.97    0.61
 -17  -6   4    0.66    0.54
 -17   6  -4    2.18    0.78
 -17  -6  -4    1.53    0.67
  17   6  -4    1.52    0.73
 -17   6   4    0.94    0.54
 -17  -7   4    0.69    0.59
  17   7   4    0.34    0.54
 -17   7  -4   -0.33    0.53
  17   7  -4    0.46    0.58
 -17  -7  -4   -0.09    0.45
 -17   7   4    0.62    0.58
 -17  -8   4    0.25    0.51
  17   8   4    0.96    0.68
 -17   8  -4    0.43    0.62
 -17   8   4   -0.07    0.42
  17   8  -4    0.47    0.61
 -17  -8  -4    0.63    0.54
 -17  -9   4    1.33    0.70
 -17   9  -4    1.58    0.76
  17   9   4    1.49    0.73
  17   9  -4    2.26    0.75
 -17  -9  -4    1.01    0.69
  18   0   4    3.74    0.89
  18   0  -4    1.57    0.68
 -18   0  -4    2.36    0.72
 -18   0   4    1.70    0.63
 -18   1  -4    0.88    0.58
  18  -1  -4    0.72    0.60
 -18  -1   4   -0.20    0.36
  18   1   4    0.13    0.60
  18  -1   4    1.16    0.59
  18   1  -4    0.38    0.53
 -18  -1  -4    0.61    0.52
 -18   1   4    0.32    0.49
 -18   2  -4    0.11    0.48
  18  -2  -4    0.49    0.54
  18   2   4   -0.27    0.40
 -18  -2   4    0.46    0.53
 -18   2   4    0.19    0.44
 -18  -2  -4   -0.05    0.46
  18   2  -4    0.05    0.55
  18  -2   4    0.58    0.52
  18   3   4    1.19    0.64
  18  -3  -4    2.44    0.75
 -18   3  -4    1.21    0.61
 -18  -3   4    1.97    0.66
 -18  -3  -4    0.78    0.57
 -18   3   4    0.32    0.54
  18  -3   4    1.40    0.65
  18   3  -4    1.85    0.72
  18  -4  -4   -0.99    0.42
  18   4   4    0.31    0.53
 -18   4  -4   -0.69    0.38
 -18  -4   4    0.11    0.48
 -18   4   4    0.16    0.47
  18  -4   4   -0.50    0.40
 -18  -4  -4   -0.04    0.40
  18   4  -4    0.67    0.57
 -18   5  -4    0.00    0.59
  18   5   4   -0.06    0.48
  18  -5  -4   -0.11    0.52
 -18  -5   4   -0.21    0.38
  18   5  -4    0.23    0.52
 -18   5   4    0.73    0.53
  18  -5   4   -0.09    0.48
 -18  -5  -4    0.47    0.51
 -18  -6   4    0.60    0.58
 -18   6  -4    0.74    0.65
  18   6   4    0.82    0.68
  18  -6  -4    0.62    0.61
 -18   6   4    1.03    0.67
  18   6  -4    0.76    0.60
 -18  -6  -4    0.57    0.54
 -18  -7   4    0.72    0.56
  18   7   4    0.64    0.63
 -18   7  -4    0.34    0.56
 -18  -7  -4    0.31    0.66
  18   7  -4    0.49    0.69
 -18   7   4   -0.01    0.56
 -19   0   4    2.31    0.73
  19   0  -4    2.45    0.79
 -19   0  -4    3.04    0.84
  19   0   4    3.70    0.89
 -19  -1   4    1.22    0.59
  19  -1  -4    0.75    0.62
  19   1   4    2.00    0.74
 -19   1  -4    1.40    0.60
  19  -1   4    0.55    0.56
 -19  -1  -4    0.70    0.55
  19   1  -4   -0.12    0.52
 -19   1   4    0.88    0.63
  19   2   4    1.34    0.72
 -19  -2   4    1.54    0.65
 -19   2  -4    1.11    0.66
  19  -2  -4    0.58    0.57
 -19   2   4    0.92    0.59
  19  -2   4    0.86    0.62
  19   2  -4    0.83    0.60
 -19  -2  -4    0.61    0.57
  19   3   4    1.21    0.74
 -19  -3   4    0.50    0.53
 -19   3  -4    0.50    0.60
  19  -3  -4    1.48    0.70
  19   3  -4    0.33    0.59
 -19  -3  -4    1.47    0.65
  19  -3   4    0.40    0.61
 -19   3   4    0.12    0.53
 -19  -4   4    0.29    0.49
  19   4   4    0.11    0.53
 -19   4  -4   -0.08    0.60
  19  -4  -4    0.40    0.63
  19  -4   4    0.48    0.58
 -19   4   4   -0.10    0.53
 -19  -4  -4    0.14    0.47
  19   4  -4   -0.49    0.57
 -19  -5   4    0.78    0.56
  19   5   4    0.36    0.55
  19  -5  -4    0.77    0.64
 -19   5  -4    0.38    0.61
  19  -5   4    0.13    0.56
  19   5  -4    0.45    0.63
 -19   5   4    0.73    0.58
 -19  -5  -4    0.01    0.51
 -19   6  -4    0.14    0.60
  19   6   4    0.96    0.63
 -19  -6   4    0.07    0.50
 -19  -6  -4   -0.65    0.45
 -19   6   4   -0.47    0.54
  19   6  -4   -0.27    0.60
 -20   0  -4   -0.48    0.46
  20   0  -4   -0.23    0.57
 -20   0   4   -0.52    0.44
  20   0   4    0.21    0.55
 -20  -1   4   -0.03    0.45
  20   1   4    0.82    0.60
  20  -1  -4    0.17    0.55
 -20   1  -4   -0.45    0.56
  20   1  -4    1.11    0.73
 -20   1   4   -0.29    0.46
  20  -1   4   -0.37    0.59
 -20  -1  -4    0.19    0.50
 -20  -2   4    0.39    0.57
  20   2   4    0.94    0.70
 -20   2  -4    0.38    0.60
  20  -2  -4    0.46    0.61
  20  -2   4    1.01    0.72
 -20   2   4    0.38    0.65
  20   2  -4    0.91    0.69
 -20  -2  -4   -0.42    0.38
 -20   3  -4   -0.40    0.47
  20  -3  -4    0.91    0.66
  20   3   4    0.41    0.55
 -20  -3   4    0.25    0.56
  20   3  -4    0.25    0.63
 -20   3   4   -0.12    0.54
 -20  -3  -4    0.70    0.64
  20  -3   4    0.14    0.56
 -20  -4   4    0.28    0.50
  20  -4  -4    0.31    0.66
  20   4   4    0.97    0.80
 -20   4  -4   -0.53    0.50
 -20   4   4    0.41    0.56
  20   4  -4   -0.03    0.64
 -20  -4  -4    0.30    0.61
  20  -4   4    0.31    0.56
   0   0  -5    0.01    0.16
   0   0  -5   -0.04    0.10
   0   1  -5   -0.03    0.14
   0   1  -5    0.12    0.16
   0  -1  -5   -0.02    0.06
   0  -1  -5   -0.09    0.19
   0  -1  -5    0.03    0.15
   0  -2  -5   49.65    1.45
   0   2  -5   51.57    1.41
   0  -2  -5   52.65    1.45
   0   2  -5   47.46    1.37
   0   3  -5    0.04    0.20
   0  -3  -5    0.04    0.18
   0   3  -5    0.09    0.16
   0   3   5    0.08    0.09
   0  -3  -5    0.28    0.20
   0   4  -5   68.86    1.98
   0  -4  -5   69.21    1.98
   0   4   5   71.11    1.66
   0   4  -5   69.84    1.76
   0  -4  -5   68.09    1.85
   0   5   5    0.25    0.15
   0  -5  -5   -0.14    0.16
   0   5  -5    0.11    0.23
   0  -5  -5   -0.01    0.18
   0   5  -5    0.04    0.13
   0   6   5   14.52    0.67
   0  -6  -5   13.55    0.82
   0   6  -5   14.40    0.58
   0   6  -5   15.45    0.91
   0  -6  -5   14.53    0.68
   0   7  -5   -0.03    0.24
   0  -7  -5   -0.06    0.15
   0   7   5   -0.15    0.17
   0   7  -5   -0.03    0.12
   0   8  -5    0.11    0.29
   0   8   5   -0.07    0.21
   0  -8  -5    0.18    0.18
   0   9   5    0.01    0.27
   0   9  -5    0.23    0.35
   0  10  -5    0.41    0.46
   0  10   5    0.42    0.36
   0  11  -5   -0.55    0.31
   0  11   5    0.10    0.36
   0  12  -5    0.72    0.48
   0  13  -5    0.48    0.54
   0  14  -5    1.94    0.72
   0 -14  -5    1.55    0.59
   0 -15  -5    0.07    0.47
   0  15  -5    0.26    0.56
  -1   0  -5    0.15    0.18
   1   0  -5   -0.14    0.15
   1   0  -5   -0.21    0.09
  -1   0  -5   -0.07    0.12
   1  -1  -5    2.21    0.33
   1  -1  -5    1.71    0.26
  -1   1  -5    2.24    0.28
  -1  -1  -5    2.09    0.31
  -1  -1  -5    2.44    0.19
  -1  -1  -5    1.98    0.31
  -1   2  -5    9.36    0.53
  -1   2  -5    9.00    0.50
   1  -2  -5    9.20    0.52
   1  -2  -5    9.13    0.52
  -1  -2  -5    8.85    0.54
  -1  -2  -5    8.98    0.56
   1   2  -5    9.68    0.53
   1   2  -5    9.59    0.51
  -1  -2  -5    9.12    0.34
  -1   3  -5    1.84    0.34
  -1   3  -5    1.60    0.25
   1  -3  -5    1.65    0.29
   1  -3  -5    1.69    0.31
  -1  -3  -5    1.42    0.31
  -1  -3  -5    1.87    0.21
   1   3  -5    1.93    0.30
  -1  -3  -5    1.18    0.28
   1   3  -5    1.48    0.31
  -1   3   5    1.63    0.16
   1  -4  -5   30.14    1.13
   1   4   5   29.92    0.89
  -1   4  -5   30.98    0.95
  -1   4  -5   30.98    1.16
   1  -4  -5   29.82    1.03
   1   4  -5   29.29    0.97
  -1  -4  -5   29.85    1.14
  -1   4   5   30.50    0.86
   1   4  -5   29.91    1.13
  -1  -4  -5   30.21    1.05
  -1   5  -5    0.09    0.22
  -1   5  -5    0.07    0.14
   1   5   5    0.11    0.15
   1  -5  -5    0.09    0.17
  -1   5   5    0.10    0.13
   1   5  -5   -0.24    0.17
  -1  -5  -5    0.13    0.18
   1   5  -5    0.08    0.14
  -1  -5  -5    0.02    0.18
   1  -6  -5    1.70    0.31
  -1   6  -5    2.82    0.27
   1   6   5    2.52    0.34
  -1   6  -5    2.33    0.45
  -1   6   5    2.57    0.34
  -1  -6  -5    2.12    0.39
   1   6  -5    2.32    0.42
   1   6  -5    3.01    0.31
  -1  -6  -5    2.26    0.32
  -1   7  -5   14.06    0.53
   1   7   5   12.86    0.72
  -1   7  -5   12.73    0.88
   1  -7  -5   14.55    0.69
   1   7  -5   13.77    0.91
  -1   7   5   13.93    0.73
  -1  -7  -5   14.65    0.71
  -1  -7  -5   14.02    0.89
   1   7  -5   13.91    0.59
  -1   8  -5    0.00    0.31
   1  -8  -5    0.08    0.17
   1   8   5   -0.09    0.19
  -1  -8  -5   -0.08    0.22
  -1  -8  -5    0.05    0.17
   1   8  -5    0.38    0.33
  -1   8   5    0.12    0.22
   1   9   5    6.71    0.64
  -1   9  -5    6.16    0.75
  -1   9   5    5.98    0.61
  -1  -9  -5    6.62    0.70
   1   9  -5    5.26    0.72
  -1  10  -5    0.71    0.44
   1  10   5    1.19    0.41
  -1 -10  -5    1.04    0.42
  -1  10   5    1.28    0.44
   1  10  -5    0.59    0.39
  -1  11  -5    8.59    0.96
   1  11   5    6.87    0.77
   1  11  -5    5.54    0.81
  -1  11   5    7.18    0.78
  -1 -11  -5    5.80    0.76
   1  12   5    0.75    0.47
  -1  12  -5    0.33    0.48
   1  12  -5    0.41    0.46
  -1 -12  -5    0.05    0.37
  -1  13  -5    0.41    0.53
   1  13  -5    0.75    0.56
  -1 -13  -5    0.59    0.44
  -1  14  -5    0.91    0.61
   1  14  -5    0.12    0.53
  -1 -14  -5    0.59    0.49
  -1  15  -5    0.55    0.60
  -1 -15  -5   -0.59    0.43
   1  15  -5    0.52    0.62
   2   0  -5   -0.21    0.11
  -2   0  -5   -0.09    0.16
   2   0  -5   -0.10    0.10
  -2   0  -5    0.16    0.14
   2   0  -5    0.07    0.20
   2  -1  -5   31.15    0.96
   2  -1  -5   31.26    1.04
  -2   1  -5   31.95    0.98
  -2   1  -5   29.84    1.01
   2   1  -5   29.66    1.01
  -2  -1  -5   30.62    0.87
  -2  -1  -5   28.52    1.02
   2   1  -5   30.98    0.92
  -2   1   5   30.59    0.75
  -2   2  -5   16.24    0.69
   2  -2  -5   18.56    0.77
   2  -2  -5   17.09    0.72
  -2   2  -5   18.39    0.75
  -2  -2  -5   17.06    0.75
  -2  -2  -5   15.62    0.74
   2   2  -5   17.34    0.73
  -2  -2  -5   17.08    0.59
  -2   2   5   17.27    0.46
   2   2  -5   17.76    0.72
   2  -3  -5   20.87    0.86
  -2   3  -5   21.71    0.77
  -2   3  -5   20.01    0.87
   2  -3  -5   20.76    0.83
  -2   3   5   20.85    0.60
  -2  -3  -5   19.44    0.84
  -2  -3  -5   20.74    0.69
   2   3  -5   20.42    0.86
  -2  -3  -5   22.35    0.91
   2   3  -5   19.72    0.79
  -2   4  -5   69.70    2.05
  -2   4  -5   70.36    1.78
   2  -4  -5   69.19    1.88
   2   4  -5   71.35    2.02
   2   4  -5   71.69    1.85
  -2   4   5   74.06    1.70
  -2  -4  -5   69.60    2.01
  -2  -4  -5   68.66    1.92
  -2  -4  -5   70.72    1.78
   2  -5  -5   65.12    1.79
   2   5   5   65.85    1.76
  -2   5  -5   63.01    2.01
  -2   5  -5   64.68    1.65
   2   5  -5   65.77    1.75
  -2  -5  -5   67.10    2.00
  -2   5   5   64.58    1.68
   2   5  -5   67.45    2.04
  -2  -5  -5   66.59    1.85
  -2   6  -5   14.43    0.57
  -2   6  -5   14.12    0.90
   2   6   5   15.14    0.73
   2  -6  -5   15.05    0.70
  -2  -6  -5   13.98    0.72
  -2  -6  -5   12.99    0.81
   2   6  -5   15.95    0.68
  -2   6   5   15.71    0.71
   2   6  -5   13.73    0.85
   2   7   5    2.03    0.38
  -2   7  -5    1.71    0.22
  -2   7  -5    1.18    0.39
   2  -7  -5    2.03    0.31
   2   7  -5    1.58    0.27
  -2   7   5    1.61    0.33
  -2  -7  -5    3.00    0.49
  -2  -7  -5    2.01    0.33
   2   7  -5    2.33    0.48
   2  -8  -5   14.50    0.69
   2   8   5   12.84    0.79
  -2   8  -5   13.76    1.02
   2   8  -5   14.56    0.98
  -2  -8  -5   13.76    0.94
  -2  -8  -5   13.97    0.74
  -2   8   5   14.02    0.82
  -2   9  -5    3.25    0.62
   2   9   5    3.22    0.53
   2   9  -5    3.63    0.66
  -2   9   5    3.01    0.51
  -2  -9  -5    3.62    0.61
  -2  10  -5    1.30    0.51
   2  10   5    2.47    0.51
   2  10  -5    2.33    0.65
  -2  10   5    2.82    0.55
  -2 -10  -5    2.24    0.54
   2  11   5    2.32    0.55
  -2  11  -5    3.05    0.71
  -2 -11  -5    3.21    0.63
  -2  11   5    2.99    0.59
   2  11  -5    1.92    0.64
  -2  12  -5    0.32    0.43
   2  12   5   -0.25    0.41
  -2 -12  -5   -0.04    0.35
   2  12  -5    0.08    0.46
  -2  13  -5    1.70    0.65
  -2 -13  -5    0.96    0.46
   2  13  -5    0.49    0.58
  -2  14  -5    0.42    0.54
  -2 -14  -5   -0.09    0.49
   2  14  -5   -0.08    0.51
  -2  15  -5    1.11    0.65
   2  15  -5    2.22    0.82
  -2 -15  -5   -0.50    0.44
   3   0  -5    0.07    0.21
  -3   0  -5    0.10    0.16
  -3   0   5   -0.16    0.11
   3   0  -5   -0.06    0.11
  -3   0  -5    0.08    0.18
  -3   1  -5   74.08    1.93
   3  -1  -5   73.81    1.97
  -3  -1   5   75.82    1.86
   3  -1  -5   75.03    1.84
  -3   1  -5   76.52    1.97
  -3   1   5   74.35    1.71
   3   1  -5   73.92    1.98
  -3  -1  -5   72.99    1.99
  -3  -1  -5   72.94    1.83
   3  -2  -5  131.06    3.11
   3  -2  -5  134.23    3.19
  -3   2  -5  135.40    3.21
  -3   2  -5  134.98    3.15
   3   2  -5  137.39    3.15
  -3  -2  -5  137.35    3.06
   3   2  -5  130.91    3.18
  -3   2   5  138.62    2.90
  -3   3  -5    2.24    0.30
   3  -3  -5    1.67    0.32
  -3   3  -5    1.46    0.32
  -3  -3  -5    2.31    0.35
  -3  -3  -5    2.55    0.29
   3   3  -5    2.36    0.37
  -3  -3  -5    2.44    0.36
  -3   3   5    2.21    0.23
   3   3  -5    2.52    0.35
  -3   4  -5    1.05    0.32
   3  -4  -5    0.93    0.25
  -3   4  -5    2.25    0.29
   3   4  -5    1.01    0.30
   3   4  -5    1.29    0.28
  -3  -4  -5    1.29    0.30
  -3   4   5    1.82    0.24
  -3  -4  -5    1.25    0.29
  -3  -4  -5    1.17    0.24
  -3   5  -5   44.28    1.26
   3  -5  -5   44.91    1.37
  -3   5  -5   43.21    1.58
   3   5  -5   46.07    1.38
  -3  -5  -5   42.89    1.36
  -3   5   5   43.89    1.28
   3   5  -5   42.81    1.55
  -3  -5  -5   44.82    1.45
  -3  -5  -5   43.48    1.52
   3  -6  -5    4.85    0.43
  -3   6  -5    5.04    0.35
   3   6   5    5.54    0.48
  -3   6  -5    5.06    0.59
  -3   6   5    5.32    0.45
   3   6  -5    4.36    0.42
  -3  -6  -5    5.44    0.51
  -3  -6  -5    5.04    0.53
   3   6  -5    5.66    0.59
   3   7   5    5.34    0.51
   3  -7  -5    5.73    0.46
  -3   7  -5    6.70    0.37
  -3   7  -5    6.59    0.68
   3   7  -5    5.82    0.65
  -3  -7  -5    5.39    0.60
  -3  -7  -5    5.91    0.53
   3   7  -5    7.24    0.50
  -3   7   5    6.88    0.55
  -3   8  -5    6.67    0.79
   3   8   5    7.16    0.62
  -3  -8  -5    6.59    0.56
  -3   8   5    7.50    0.62
  -3  -8  -5    6.89    0.67
   3   8  -5    6.03    0.54
   3   8  -5    7.80    0.76
  -3   9  -5    6.00    0.76
   3   9   5    4.66    0.60
  -3   9   5    5.39    0.61
   3   9  -5    5.02    0.71
  -3  -9  -5    4.72    0.68
   3  10   5    1.20    0.41
  -3  10  -5    0.70    0.46
  -3 -10  -5    0.59    0.38
   3  10  -5    0.10    0.35
  -3  10   5    1.54    0.45
  -3  11  -5    0.46    0.45
   3  11   5    0.14    0.36
   3  11  -5    0.82    0.56
  -3  11   5   -0.19    0.34
  -3 -11  -5    0.02    0.35
  -3  12  -5    0.11    0.44
   3  12   5   -0.62    0.34
   3  12  -5   -0.12    0.36
  -3 -12  -5   -0.61    0.36
  -3  13  -5    0.14    0.48
   3  13  -5    0.83    0.63
  -3 -13  -5    1.15    0.57
  -3  14  -5    1.73    0.70
  -3 -14  -5    2.44    0.73
   3  14  -5    1.52    0.68
  -3  15  -5    0.62    0.66
  -3 -15  -5   -0.33    0.40
   3  15  -5    0.07    0.67
   4   0  -5   -0.06    0.21
   4   0  -5    0.08    0.12
  -4   0  -5    0.07    0.18
  -4   0  -5    0.33    0.21
  -4   0   5   -0.17    0.13
   4  -1  -5  109.72    2.69
  -4   1  -5  109.55    2.67
  -4   1  -5  101.26    2.64
  -4  -1   5  106.42    2.57
   4  -1  -5  109.46    2.49
  -4  -1  -5  102.68    2.69
  -4  -1  -5  106.58    2.59
   4   1  -5  107.52    2.70
  -4   1   5  108.17    2.46
   4  -2  -5    0.07    0.21
  -4   2  -5   -0.25    0.20
  -4   2  -5    0.27    0.19
  -4  -2   5   -0.01    0.17
  -4  -2  -5    0.06    0.14
   4   2  -5    0.66    0.23
  -4   2   5    0.16    0.13
  -4  -2  -5    0.24    0.20
  -4   3  -5    9.43    0.53
  -4   3  -5    8.74    0.65
   4  -3  -5    9.61    0.58
  -4  -3  -5    8.98    0.53
  -4  -3  -5    9.08    0.60
  -4  -3  -5    9.13    0.60
   4   3  -5    9.53    0.60
   4   3  -5    9.11    0.59
  -4   3   5    9.02    0.45
  -4   4  -5    1.48    0.26
   4  -4  -5    0.81    0.26
  -4   4  -5    1.72    0.39
   4   4  -5    1.36    0.33
  -4  -4  -5    1.11    0.29
   4   4  -5    1.09    0.29
  -4  -4  -5    1.38    0.26
  -4   4   5    1.52    0.25
  -4  -4  -5    1.12    0.31
  -4   5  -5   71.40    2.23
  -4   5  -5   70.07    1.85
   4  -5  -5   67.79    1.95
  -4  -5  -5   74.28    2.15
  -4   5   5   74.88    1.91
  -4  -5  -5   72.24    2.01
   4   5  -5   71.53    2.18
   4   5  -5   70.89    1.99
  -4  -5  -5   70.37    2.07
   4  -6  -5    6.01    0.50
  -4   6  -5    7.00    0.43
  -4   6  -5    6.65    0.67
  -4   6   5    5.75    0.48
  -4  -6  -5    6.85    0.56
  -4  -6  -5    4.79    0.54
   4   6  -5    6.89    0.65
   4   6  -5    5.92    0.51
  -4  -6  -5    5.57    0.50
   4  -7  -5   19.11    0.81
  -4   7  -5   17.80    1.09
   4   7   5   16.85    0.90
  -4   7  -5   17.18    0.68
  -4   7   5   17.39    0.87
  -4  -7  -5   18.45    0.92
   4   7  -5   17.45    1.06
  -4  -7  -5   18.68    1.03
   4   7  -5   16.62    0.82
   4   8   5    0.96    0.31
  -4   8  -5    2.14    0.58
  -4  -8  -5    1.53    0.40
  -4  -8  -5    1.82    0.39
   4   8  -5    1.22    0.45
  -4   8   5    1.64    0.39
   4   8  -5    1.81    0.35
   4   9   5    7.15    0.70
  -4   9  -5    8.08    0.92
  -4  -9  -5    8.10    0.76
   4   9  -5    7.07    0.85
  -4   9   5    8.36    0.73
   4  10   5    3.14    0.58
  -4  10  -5    2.22    0.65
  -4 -10  -5    2.60    0.56
  -4  10   5    2.70    0.56
   4  10  -5    2.19    0.60
   4  11   5   12.26    1.01
  -4  11  -5   13.81    1.24
   4  11  -5   13.68    1.16
  -4 -11  -5   13.05    1.08
   4  12   5    0.30    0.41
  -4  12  -5   -0.13    0.47
   4  12  -5   -0.24    0.42
  -4 -12  -5   -0.21    0.32
  -4  13  -5    1.28    0.63
  -4 -13  -5    1.13    0.55
   4  13  -5    2.00    0.67
  -4  14  -5   -0.42    0.44
   4  14  -5    0.29    0.63
  -4 -14  -5    0.27    0.45
  -4  15  -5    1.32    0.74
   4  15  -5    1.22    0.69
  -4 -15  -5    0.26    0.54
   5   0  -5    0.15    0.23
  -5   0  -5    0.10    0.20
  -5   0   5    0.08    0.15
   5   0  -5    0.16    0.11
  -5   0  -5   -0.24    0.14
  -5  -1   5   12.53    0.64
  -5   1  -5   12.87    0.70
  -5   1  -5   12.89    0.69
   5  -1  -5   12.85    0.73
  -5  -1  -5   12.82    0.72
  -5  -1  -5   13.37    0.68
   5   1  -5   13.26    0.72
  -5   1   5   12.51    0.59
   5   1  -5   13.21    0.44
  -5   2  -5   69.69    2.04
  -5  -2   5   73.64    2.00
   5  -2  -5   70.98    2.00
  -5   2  -5   69.05    1.96
  -5  -2  -5   72.31    1.96
  -5  -2  -5   71.40    2.07
   5   2  -5   67.29    1.99
  -5   2   5   71.37    1.82
  -5   3  -5    0.10    0.18
   5  -3  -5    0.21    0.23
  -5   3  -5    0.21    0.28
  -5  -3   5    0.40    0.23
   5   3  -5    0.68    0.27
  -5  -3  -5   -0.01    0.18
  -5   3   5    0.18    0.15
  -5  -3  -5    0.15    0.20
  -5   4  -5   11.25    0.62
   5  -4  -5   11.30    0.66
  -5   4  -5   11.07    0.76
  -5  -4  -5   10.78    0.64
  -5  -4  -5    9.64    0.67
   5   4  -5   10.46    0.67
  -5  -4  -5   10.67    0.68
   5   4  -5   11.17    0.72
  -5   4   5   10.19    0.57
   5  -5  -5   93.49    2.46
  -5   5  -5   93.82    2.36
  -5   5  -5   94.42    2.74
  -5  -5  -5   90.51    2.58
  -5  -5  -5   96.35    2.61
   5   5  -5   92.14    2.50
   5   5  -5   91.58    2.69
  -5   5   5   92.68    2.40
  -5  -5  -5   93.44    2.52
  -5   6  -5    1.49    0.42
  -5   6  -5    1.28    0.27
   5  -6  -5    1.41    0.31
   5   6  -5    0.91    0.28
  -5  -6  -5    1.60    0.37
  -5   6   5    0.58    0.26
  -5  -6  -5    1.57    0.36
   5   6  -5    1.08    0.37
  -5  -6  -5    1.39    0.34
   5  -7  -5    3.28    0.42
  -5   7  -5    2.36    0.52
  -5  -7  -5    2.68    0.47
  -5   7   5    2.96    0.43
   5   7  -5    2.70    0.41
  -5  -7  -5    3.24    0.52
   5   7  -5    4.56    0.63
   5   8   5   26.47    1.25
  -5   8  -5   24.60    1.39
  -5  -8  -5   26.86    1.31
  -5  -8  -5   25.93    1.18
   5   8  -5   24.31    1.35
   5   8  -5   26.59    1.11
  -5   8   5   27.40    1.20
   5   9   5   43.49    1.68
  -5   9  -5   37.33    1.83
  -5  -9  -5   38.01    1.68
  -5  -9  -5   39.66    1.54
   5   9  -5   37.93    1.80
  -5   9   5   40.95    1.60
  -5  10  -5    6.48    0.93
   5  10   5    7.40    0.79
   5  10  -5    6.22    0.85
  -5 -10  -5    8.82    0.87
  -5  10   5    7.22    0.76
   5  11   5    4.20    0.73
  -5  11  -5    4.20    0.83
   5  11  -5    5.00    0.88
  -5 -11  -5    4.01    0.69
  -5  12  -5    3.89    0.85
   5  12   5    3.91    0.74
   5  12  -5    3.93    0.83
  -5 -12  -5    5.74    0.84
  -5  13  -5    2.17    0.76
  -5 -13  -5    1.68    0.62
   5  13  -5    2.10    0.71
  -5  14  -5    1.64    0.72
  -5 -14  -5    1.76    0.64
   5  14  -5    1.61    0.71
  -5  15  -5    0.18    0.65
   5  15  -5    1.09    0.73
   6   0  -5    0.02    0.09
   6   0  -5    0.02    0.24
  -6   0  -5   -0.04    0.17
  -6   0  -5    0.10    0.19
  -6   0   5   -0.04    0.15
   6  -1  -5   13.74    0.76
  -6  -1   5   12.94    0.69
  -6   1  -5   14.15    0.80
  -6   1  -5   12.37    0.73
  -6  -1  -5   12.02    0.74
   6   1  -5   13.37    0.76
   6   1  -5   13.87    0.43
  -6  -1  -5   12.95    0.72
  -6   1   5   13.08    0.65
   6  -2  -5   23.06    1.01
  -6   2  -5   23.45    1.04
  -6   2  -5   21.91    0.97
  -6  -2   5   22.53    0.98
  -6  -2  -5   22.00    1.03
  -6   2   5   24.32    0.90
  -6  -2  -5   20.71    0.95
   6   2  -5   23.54    1.03
  -6   3  -5    5.43    0.48
   6  -3  -5    3.59    0.46
  -6  -3   5    4.37    0.47
   6   3  -5    3.91    0.46
  -6  -3  -5    3.95    0.43
  -6   3   5    4.70    0.40
  -6  -3  -5    3.94    0.48
  -6   4  -5   30.98    1.17
   6  -4  -5   33.55    1.25
  -6  -4   5   35.26    1.38
  -6   4  -5   30.98    1.35
   6   4  -5   33.64    1.29
  -6  -4  -5   32.47    1.32
  -6   4   5   32.18    1.14
  -6  -4  -5   35.21    1.30
  -6  -4  -5   32.93    1.26
  -6   5  -5   10.59    0.62
   6  -5  -5   10.58    0.69
  -6   5  -5   10.95    0.82
   6   5  -5    7.22    0.69
  -6  -5  -5   11.76    0.77
   6   5  -5   10.99    0.73
  -6  -5  -5   11.48    0.78
  -6  -5  -5   11.69    0.73
  -6   5   5   10.09    0.63
   6  -6  -5   19.92    0.93
  -6   6  -5   20.00    1.16
  -6   6  -5   19.63    0.86
   6   6  -5   20.39    1.00
  -6   6   5   20.74    0.96
  -6  -6  -5   21.73    1.07
  -6  -6  -5   20.69    1.02
   6   6  -5   18.97    1.11
  -6  -6  -5   22.66    1.10
   6  -7  -5    1.13    0.33
  -6   7  -5    1.62    0.50
  -6  -7  -5    0.94    0.32
   6   7  -5    1.01    0.39
   6   7  -5    1.78    0.39
  -6  -7  -5    1.70    0.46
  -6  -7  -5    1.19    0.38
  -6   7   5    1.21    0.35
   6   8   5    0.00    0.26
  -6   8  -5    0.21    0.38
   6   8  -5   -0.30    0.30
  -6  -8  -5    0.35    0.29
  -6  -8  -5   -0.28    0.20
  -6   8   5   -0.19    0.23
   6   8  -5    0.40    0.25
  -6   9  -5   14.90    1.17
   6   9   5   14.34    1.01
  -6  -9  -5   15.31    0.95
  -6  -9  -5   11.68    0.96
  -6   9   5   13.28    0.92
   6   9  -5   13.89    1.11
   6  10   5   -0.30    0.35
  -6  10  -5    0.70    0.50
  -6 -10  -5    0.06    0.38
  -6  10   5   -0.20    0.31
   6  10  -5   -0.35    0.35
   6  11   5    1.45    0.56
  -6  11  -5    1.28    0.59
  -6 -11  -5    1.04    0.49
   6  11  -5    1.28    0.57
   6  12   5    1.39    0.57
  -6  12  -5    1.70    0.69
   6  12  -5    1.11    0.55
  -6 -12  -5    2.09    0.63
  -6  13  -5    1.43    0.69
   6  13   5    0.74    0.56
   6  13  -5    2.25    0.72
  -6 -13  -5    1.00    0.54
  -6  14  -5    1.23    0.75
   6  14  -5    0.73    0.70
  -6  15  -5    1.56    0.82
   6  15  -5    1.87    0.74
  -7   0   5    0.02    0.18
   7   0  -5    0.52    0.26
  -7   0  -5   -0.16    0.19
  -7   0  -5    0.00    0.22
   7  -1  -5    0.69    0.29
  -7  -1   5    0.59    0.25
  -7   1  -5    0.71    0.31
  -7   1  -5    0.78    0.30
  -7  -1  -5    1.09    0.31
   7   1  -5    0.92    0.33
  -7  -1  -5    1.15    0.31
   7   1  -5    0.69    0.12
  -7   1   5    0.94    0.26
   7  -2  -5   12.02    0.75
  -7   2  -5   10.44    0.74
  -7  -2   5   11.19    0.71
  -7   2  -5   10.37    0.69
  -7  -2  -5   12.07    0.75
  -7   2   5   10.82    0.63
  -7  -2  -5   11.36    0.78
   7   2  -5   12.10    0.79
  -7  -3   5   26.72    1.18
  -7   3  -5   23.62    1.04
   7  -3  -5   24.50    1.10
  -7   3  -5   26.40    1.21
  -7  -3  -5   23.66    1.15
   7   3  -5   24.54    1.13
  -7  -3  -5   25.72    1.13
  -7   3   5   25.37    1.01
  -7   4  -5   -0.17    0.30
  -7   4  -5   -0.31    0.16
  -7  -4   5    0.07    0.22
   7  -4  -5    0.46    0.26
  -7  -4  -5    0.32    0.29
   7   4  -5    0.08    0.22
  -7  -4  -5    0.35    0.23
  -7   4   5    0.24    0.20
  -7   5  -5    0.55    0.35
   7  -5  -5    0.70    0.29
  -7  -5   5    0.41    0.31
  -7   5  -5    0.15    0.21
   7   5  -5    0.43    0.30
  -7  -5  -5    0.32    0.25
  -7  -5  -5    0.94    0.34
  -7   5   5    0.29    0.25
  -7  -5  -5    0.71    0.29
  -7   6  -5   11.91    0.93
   7  -6  -5   12.84    0.77
   7   6  -5   11.09    0.86
  -7  -6  -5   12.51    0.85
  -7  -6  -5   11.07    0.82
   7   6  -5   12.97    0.84
  -7   6   5   12.38    0.77
  -7  -6  -5   11.94    0.83
  -7   7  -5    2.75    0.62
   7  -7  -5    2.63    0.43
  -7  -7  -5    1.06    0.37
   7   7  -5    2.56    0.48
  -7  -7  -5    2.42    0.48
   7   7  -5    2.73    0.58
  -7   7   5    1.93    0.42
  -7  -7  -5    2.18    0.46
  -7   8  -5   15.49    1.18
  -7  -8  -5   19.16    1.11
  -7   8   5   18.02    1.03
  -7  -8  -5   16.61    1.05
   7   8  -5   17.29    1.18
   7   8  -5   17.97    1.00
  -7  -8  -5   17.12    1.05
  -7   9  -5    0.51    0.50
   7   9   5    1.61    0.44
  -7  -9  -5    1.39    0.48
   7   9  -5    1.88    0.58
  -7  -9  -5    2.18    0.49
  -7   9   5    2.03    0.51
  -7  10  -5    5.43    0.89
   7  10   5    7.59    0.87
  -7  10   5    6.39    0.79
   7  10  -5    6.71    0.95
  -7 -10  -5    6.71    0.81
  -7  11  -5   -0.33    0.38
   7  11   5   -0.04    0.36
  -7 -11  -5   -0.10    0.33
   7  11  -5   -0.14    0.39
   7  12   5   -0.07    0.41
  -7  12  -5    0.44    0.51
   7  12  -5    0.95    0.57
  -7 -12  -5   -0.05    0.42
  -7  13  -5   -0.07    0.47
   7  13   5   -0.04    0.48
   7  13  -5    0.21    0.56
  -7  14  -5   -0.30    0.53
   7  14  -5    0.68    0.64
  -8   0   5    0.10    0.17
  -8   0  -5   -0.07    0.18
   8   0  -5   -0.05    0.23
  -8   0  -5   -0.15    0.22
  -8  -1   5   64.20    2.02
   8  -1  -5   66.08    2.10
  -8   1  -5   67.82    2.11
  -8   1  -5   64.35    2.11
   8   1  -5   66.43    2.12
  -8  -1  -5   66.94    2.11
  -8   1   5   60.93    1.94
  -8  -1  -5   67.36    2.14
   8   1  -5   67.65    1.48
  -8   2  -5   43.61    1.58
  -8   2  -5   42.83    1.66
  -8  -2   5   41.74    1.54
   8  -2  -5   44.51    1.59
  -8  -2  -5   41.06    1.57
  -8   2   5   42.30    1.47
   8   2  -5   42.39    1.61
  -8  -2  -5   45.58    1.67
  -8   3  -5   -0.23    0.17
   8  -3  -5    0.14    0.27
  -8   3  -5   -0.42    0.21
  -8  -3   5    0.19    0.26
  -8  -3  -5   -0.48    0.23
  -8   3   5    0.07    0.20
  -8  -3  -5    0.28    0.23
   8   3  -5   -0.27    0.21
   8  -4  -5    3.10    0.50
  -8  -4   5    3.10    0.53
  -8   4  -5    3.19    0.46
  -8   4  -5    3.08    0.55
  -8   4   5    2.99    0.42
  -8  -4  -5    3.50    0.51
  -8  -4  -5    4.40    0.64
   8   4  -5    4.75    0.56
  -8   5  -5   28.50    1.40
  -8   5  -5   26.90    1.14
  -8  -5   5   26.88    1.32
   8  -5  -5   25.19    1.17
  -8   5   5   26.50    1.16
   8   5  -5   27.51    1.26
  -8  -5  -5   25.82    1.30
  -8  -5  -5   26.53    1.24
  -8   6  -5    0.99    0.44
   8  -6  -5    0.71    0.33
  -8   6   5    0.55    0.30
   8  -6   5    0.93    0.31
   8   6  -5    1.21    0.37
  -8  -6  -5    0.87    0.35
  -8  -6  -5    0.02    0.26
  -8  -6  -5    0.87    0.34
  -8   7  -5    5.73    0.82
   8  -7  -5    5.83    0.58
  -8  -7  -5    5.15    0.65
  -8  -7  -5    5.40    0.64
  -8  -7  -5    5.69    0.67
   8   7  -5    5.03    0.72
   8   7  -5    5.32    0.66
  -8   7   5    5.06    0.61
  -8   8  -5    1.35    0.57
  -8  -8  -5    1.06    0.40
  -8  -8  -5    0.79    0.38
  -8   8   5    1.61    0.47
   8   8  -5    1.48    0.43
   8   8  -5    0.13    0.36
  -8  -8  -5    1.00    0.40
  -8   9  -5   38.49    1.95
   8   9   5   30.92    1.52
   8   9   5   37.64    1.69
  -8   9   5   35.02    1.59
  -8  -9  -5   35.91    1.63
   8   9  -5   35.01    1.82
   8  10   5    0.01    0.37
  -8  10  -5    0.10    0.49
   8  10  -5    0.95    0.57
  -8 -10  -5    0.45    0.39
  -8  11  -5   -0.44    0.41
   8  11   5   -0.07    0.39
   8  11  -5    0.00    0.43
  -8 -11  -5    0.44    0.42
  -8  12  -5    0.01    0.51
   8  12   5   -0.22    0.48
   8  12  -5    0.21    0.46
  -8  13  -5    4.15    0.93
   8  13   5    2.88    0.74
   8  13  -5    2.62    0.77
  -8  14  -5    0.33    0.68
   8  14  -5    0.81    0.69
  -9   0  -5    0.34    0.30
  -9   0  -5    0.08    0.22
  -9   0   5   -0.24    0.18
   9   0  -5   -0.06    0.27
  -9   1  -5   18.80    1.06
   9  -1  -5   18.33    1.03
  -9   1  -5   18.50    1.05
  -9  -1   5   18.71    0.98
  -9   1   5   19.55    0.96
  -9  -1  -5   17.46    1.00
   9   1  -5   18.17    1.03
  -9  -1  -5   18.32    1.09
  -9  -2   5   -0.33    0.18
   9  -2  -5    0.25    0.27
  -9   2  -5   -0.14    0.23
  -9   2  -5    0.23    0.24
  -9   2   5    0.12    0.22
   9   2  -5    0.13    0.27
  -9  -2  -5    0.29    0.30
  -9  -2  -5    0.34    0.26
  -9  -3   5    5.89    0.64
  -9   3  -5    6.06    0.63
   9  -3  -5    5.01    0.58
  -9   3  -5    6.17    0.68
  -9  -3  -5    6.39    0.65
  -9   3   5    6.22    0.59
   9   3  -5    5.52    0.63
  -9  -3  -5    5.58    0.66
  -9   4  -5    3.92    0.65
  -9  -4   5    4.26    0.59
   9  -4  -5    4.45    0.56
   9   4  -5    4.60    0.59
  -9  -4  -5    5.38    0.69
  -9  -4  -5    4.74    0.59
  -9   4   5    5.92    0.58
  -9  -5   5    6.32    0.70
  -9   5  -5    6.07    0.73
   9  -5  -5    6.67    0.67
  -9  -5  -5    5.43    0.61
   9   5  -5    5.74    0.68
  -9   5   5    5.58    0.59
  -9  -5  -5    4.46    0.63
   9  -5   5    5.05    0.59
  -9  -6   5    3.50    0.64
  -9   6  -5    1.98    0.57
   9  -6  -5    2.68    0.49
   9   6  -5    2.82    0.53
  -9   6   5    3.20    0.54
   9  -6   5    3.00    0.46
  -9  -6  -5    2.59    0.52
  -9  -6  -5    1.30    0.42
   9  -7  -5    1.31    0.38
  -9   7  -5    0.93    0.49
   9   7  -5    2.30    0.63
  -9   7   5    1.44    0.45
  -9  -7  -5    1.23    0.46
  -9  -7  -5    0.98    0.39
   9   7  -5    0.98    0.45
  -9  -7  -5    1.35    0.45
  -9   8  -5   -0.37    0.42
   9   8   5    0.34    0.35
  -9  -8  -5    0.48    0.35
  -9   8   5    0.02    0.31
   9   8  -5   -0.14    0.28
  -9  -8  -5    0.47    0.38
   9   8  -5   -0.14    0.36
   9   9   5    6.60    0.79
  -9   9  -5    5.68    0.88
  -9  -9  -5    7.63    0.84
   9   9  -5    5.31    0.81
  -9  -9  -5    5.66    0.76
  -9   9   5    5.74    0.76
  -9  10  -5    7.13    0.96
   9  10   5    8.02    0.88
   9  10  -5    6.31    0.94
   9  11   5    0.75    0.50
  -9  11  -5   -0.10    0.46
   9  11  -5    0.39    0.49
   9  12   5   -0.26    0.40
  -9  12  -5    0.75    0.55
   9  12  -5    0.34    0.50
   9  13   5    0.08    0.44
  -9  13  -5    0.69    0.71
   9  13  -5   -1.10    0.44
  -9  14  -5   -0.08    0.65
   9  14  -5   -0.07    0.53
 -10   0  -5    0.09    0.27
  10   0  -5    0.52    0.31
 -10   0   5    0.13    0.22
 -10   0  -5    0.22    0.27
 -10  -1   5   22.66    1.16
  10  -1  -5   22.58    1.19
 -10   1  -5   22.86    1.23
 -10   1  -5   23.58    1.24
 -10  -1  -5   24.09    1.27
 -10  -1  -5   22.55    1.22
 -10   1   5   21.95    1.10
  10   1  -5   25.01    1.26
 -10   2  -5   -0.09    0.23
  10  -2  -5   -0.18    0.20
 -10  -2   5   -0.08    0.22
 -10   2  -5    0.00    0.26
 -10   2   5   -0.16    0.20
  10   2  -5    0.46    0.33
 -10  -2  -5    0.00    0.34
 -10  -2  -5   -0.18    0.26
 -10   3  -5    3.59    0.63
 -10  -3   5    4.23    0.62
  10  -3  -5    4.16    0.64
 -10  -3  -5    3.55    0.60
 -10  -3  -5    3.67    0.61
 -10   3   5    2.96    0.51
  10   3  -5    3.02    0.57
 -10   4  -5   13.94    1.02
 -10  -4   5   14.69    1.00
  10  -4  -5   14.06    0.96
  10   4  -5   15.49    1.02
 -10  -4  -5   14.06    0.96
  10  -4   5   14.33    0.93
 -10  -4  -5   13.47    0.99
 -10   4   5   13.02    0.88
 -10   5  -5   10.54    0.98
 -10  -5   5   10.10    0.88
  10  -5  -5    9.90    0.81
  10   5  -5    8.14    0.79
 -10  -5  -5    8.66    0.82
 -10   5   5    9.44    0.77
 -10  -5  -5    9.09    0.85
  10  -5   5    9.51    0.78
  10  -6  -5   11.14    0.86
 -10  -6   5   10.53    0.94
 -10   6  -5    8.66    0.92
 -10   6   5   10.02    0.82
 -10  -6  -5   10.08    0.86
  10  -6   5   10.18    0.79
  10   6  -5    9.92    0.87
  10   7   5    0.71    0.38
 -10   7  -5    2.18    0.62
 -10  -7   5    0.09    0.36
  10  -7  -5    0.73    0.37
 -10  -7  -5    0.59    0.37
 -10   7   5    0.30    0.34
  10   7  -5    0.57    0.40
  10   8   5    8.75    0.89
 -10   8  -5    7.76    0.96
 -10  -8  -5    8.00    0.88
  10   8  -5    8.41    0.92
 -10   8   5    7.59    0.83
  10   8  -5    5.90    0.79
  10   9   5    0.20    0.36
 -10   9  -5    0.29    0.48
 -10  -9  -5    0.07    0.34
  10   9  -5    1.06    0.50
  10   9  -5    0.51    0.45
 -10   9   5    0.92    0.48
  10  10   5    1.93    0.61
 -10  10  -5    1.36    0.62
  10  10  -5    0.15    0.44
  10  11   5    0.43    0.51
 -10  11  -5   -0.02    0.52
  10  11  -5    0.81    0.60
  10  12   5   -0.58    0.42
 -10  12  -5   -0.24    0.48
  10  12  -5   -0.54    0.44
  10  13   5    0.00    0.52
 -10  13  -5    0.51    0.60
  10  13  -5    1.01    0.67
 -11   0  -5    0.14    0.31
 -11   0   5    0.04    0.23
  11   0  -5   -0.21    0.27
  11  -1  -5   22.44    1.23
 -11  -1   5   21.20    1.15
 -11   1  -5   20.71    1.22
  11   1  -5   18.97    1.20
 -11   1   5   22.77    1.16
 -11  -1  -5   20.56    1.21
  11  -2  -5   10.22    0.86
 -11   2  -5    8.96    0.88
 -11  -2   5   10.48    0.87
  11  -2   5    8.96    0.83
 -11  -2  -5    9.28    0.83
 -11   2   5   10.48    0.82
  11   2  -5   10.07    0.88
  11  -3  -5   24.63    1.28
 -11  -3   5   22.79    1.25
 -11   3  -5   19.56    1.25
  11  -3   5   22.71    1.22
  11   3  -5   22.66    1.28
 -11   3   5   22.87    1.19
 -11  -3  -5   21.37    1.24
 -11   4  -5   -0.26    0.28
  11  -4  -5   -0.03    0.34
 -11  -4   5   -0.40    0.23
  11   4  -5    0.16    0.34
  11  -4   5    0.06    0.28
 -11  -4  -5    0.15    0.33
 -11   4   5    0.29    0.28
  11  -5  -5    0.55    0.39
 -11  -5   5    0.26    0.35
  11   5   5    0.62    0.38
 -11   5  -5    0.82    0.45
 -11   5   5    0.85    0.34
  11  -5   5    0.43    0.34
  11   5  -5    0.67    0.40
 -11  -5  -5    0.42    0.34
  11  -6  -5    0.51    0.38
 -11  -6   5   -0.15    0.31
  11   6   5    0.23    0.34
 -11   6  -5    0.29    0.40
 -11   6   5    0.10    0.28
  11  -6   5    0.31    0.29
 -11  -6  -5   -0.14    0.27
  11   6  -5   -0.36    0.31
  11  -7  -5    7.11    0.72
 -11  -7   5    4.47    0.80
 -11   7  -5    5.90    0.86
  11   7   5    5.58    0.76
 -11   7   5    4.82    0.70
 -11  -7  -5    4.58    0.76
  11   7  -5    5.17    0.80
 -11   8  -5    0.33    0.52
  11   8   5    1.13    0.47
 -11   8   5    0.53    0.39
  11   8  -5    0.79    0.50
  11   8  -5    0.58    0.46
 -11  -8  -5    0.26    0.35
  11   9   5    9.20    0.97
 -11   9  -5    7.99    1.05
  11   9  -5   10.68    1.00
 -11   9   5    9.95    1.00
 -11  -9  -5    8.84    1.03
  11   9  -5    9.00    1.05
 -11  10  -5    0.33    0.52
  11  10  -5    0.40    0.53
  11  11   5    1.73    0.60
 -11  11  -5    1.46    0.70
  11  11  -5    1.81    0.70
  11  12   5    0.50    0.59
 -11  12  -5   -0.09    0.57
  11  12  -5    0.62    0.63
  11  13   5    0.53    0.60
 -11  13  -5   -0.47    0.62
  11  13  -5    0.42    0.58
  12   0  -5    0.06    0.35
 -12   0  -5    0.06    0.32
  12   0   5    0.19    0.33
 -12   0   5   -0.28    0.19
 -12  -1   5   12.46    0.93
 -12   1  -5    8.79    0.89
  12   1   5   11.38    1.00
  12  -1  -5   11.12    0.93
  12  -1   5    9.70    0.89
 -12   1   5   10.20    0.86
 -12  -1  -5   12.25    0.98
  12   1  -5   12.17    1.02
  12   2   5    0.01    0.31
  12  -2  -5    0.28    0.36
 -12   2  -5    0.37    0.34
 -12  -2   5    0.09    0.31
 -12  -2  -5   -0.36    0.25
 -12   2   5   -0.03    0.26
  12  -2   5    0.16    0.30
  12   2  -5    0.08    0.37
 -12   3  -5    0.06    0.33
 -12  -3   5   -0.33    0.27
  12   3   5    0.08    0.36
  12  -3  -5   -0.27    0.34
 -12  -3  -5   -0.16    0.29
  12   3  -5   -0.11    0.32
 -12   3   5    0.10    0.30
  12  -3   5    0.03    0.30
  12   4   5    0.01    0.30
 -12  -4   5    0.09    0.33
 -12   4  -5   -0.13    0.36
  12  -4  -5    0.61    0.42
  12   4  -5    0.52    0.40
 -12   4   5    0.52    0.35
  12  -4   5    0.54    0.36
 -12  -4  -5    0.44    0.34
 -12   5  -5    1.11    0.48
  12  -5  -5    0.22    0.37
 -12  -5   5    0.84    0.45
  12   5   5    0.14    0.43
  12   5  -5    0.71    0.42
  12  -5   5    1.68    0.49
 -12  -5  -5    0.57    0.38
 -12   5   5    0.73    0.42
  12   6   5    0.46    0.41
 -12  -6   5    1.36    0.50
 -12   6  -5    1.07    0.49
  12  -6  -5    1.23    0.47
  12   6  -5    1.22    0.50
 -12  -6  -5    1.13    0.46
 -12   6   5    1.35    0.45
  12  -6   5    1.67    0.45
  12  -7  -5    0.10    0.39
 -12   7  -5   -0.42    0.35
 -12  -7   5    0.35    0.37
  12   7   5    0.45    0.46
 -12  -7  -5    0.96    0.42
 -12   7   5    0.07    0.35
  12   7  -5    0.45    0.45
 -12   8  -5   -0.09    0.41
  12   8   5    0.11    0.36
 -12   8   5   -0.19    0.35
  12   8  -5    0.56    0.45
 -12  -8  -5   -0.33    0.39
 -12   9  -5   -0.14    0.48
  12   9   5    0.86    0.52
  12   9  -5    0.63    0.50
  12   9  -5    0.73    0.49
 -12  -9  -5    0.11    0.41
 -12  10  -5    0.84    0.64
 -12 -10  -5   -0.01    0.43
  12  10  -5    0.58    0.48
  12  11   5    0.22    0.54
 -12  11  -5   -0.44    0.55
  12  11  -5    0.50    0.55
  12  12   5    0.02    0.51
 -12  12  -5    0.10    0.56
  12  12  -5    1.20    0.74
 -13   0   5   -0.02    0.28
  13   0  -5    0.16    0.32
  13   0   5   -0.08    0.35
 -13   0  -5   -0.38    0.27
  13  -1  -5    1.18    0.51
 -13   1  -5   -0.17    0.31
  13   1   5    0.53    0.41
 -13  -1   5    0.85    0.43
 -13  -1  -5    1.65    0.51
  13   1  -5    0.76    0.44
  13  -1   5    1.41    0.50
 -13   1   5    1.50    0.44
 -13   2  -5    1.67    0.53
 -13  -2   5    1.89    0.55
  13  -2  -5    2.77    0.64
  13   2   5    2.08    0.61
 -13   2   5    2.21    0.51
  13  -2   5    1.77    0.55
 -13  -2  -5    2.17    0.58
  13   2  -5    2.35    0.59
  13  -3  -5    1.62    0.56
 -13   3  -5    0.74    0.45
 -13  -3   5    2.13    0.56
  13   3   5    2.65    0.61
  13  -3   5    1.76    0.53
  13   3  -5    1.25    0.50
 -13  -3  -5    1.70    0.55
 -13   3   5    1.16    0.45
 -13   4  -5    1.92    0.60
 -13  -4   5    2.00    0.56
  13   4   5    2.58    0.63
  13  -4  -5    3.18    0.65
  13   4  -5    1.03    0.50
  13  -4   5    2.05    0.54
 -13  -4  -5    2.63    0.65
 -13   4   5    2.22    0.58
  13  -5  -5    1.72    0.55
 -13   5  -5    2.39    0.68
 -13  -5   5    3.00    0.66
  13   5   5    1.45    0.56
 -13   5   5    2.15    0.57
 -13  -5  -5    2.54    0.69
  13   5  -5    1.97    0.61
  13  -5   5    1.88    0.52
 -13  -6   5    3.64    0.73
 -13   6  -5    2.63    0.70
  13   6   5    2.53    0.72
  13  -6  -5    3.35    0.67
  13   6  -5    2.82    0.66
 -13   6   5    2.85    0.66
 -13  -6  -5    3.27    0.69
  13  -6   5    3.50    0.66
  13   7   5    1.62    0.55
 -13   7  -5    0.65    0.51
 -13  -7   5    2.08    0.63
  13  -7  -5    1.20    0.51
 -13  -7  -5    1.05    0.52
  13   7  -5    0.94    0.48
 -13   7   5    1.54    0.54
  13   8   5    0.52    0.50
 -13  -8   5    0.37    0.45
 -13   8  -5   -0.08    0.46
  13   8  -5    1.09    0.54
 -13   8   5    0.64    0.42
 -13  -8  -5    0.40    0.49
 -13   9  -5    6.04    1.05
  13   9   5    5.06    0.89
 -13  -9  -5    6.45    0.92
  13   9  -5    5.89    0.95
  13   9  -5    4.68    0.87
 -13  10  -5    0.25    0.56
  13  10  -5    0.22    0.52
 -13 -10  -5   -0.29    0.39
  13  11   5    0.59    0.56
 -13  11  -5   -0.17    0.58
  13  11  -5    0.24    0.57
 -13  12  -5    1.27    0.74
  13  12   5    0.79    0.68
  13  12  -5    0.03    0.60
  14   0  -5   -0.83    0.26
 -14   0   5   -0.23    0.29
 -14   0  -5   -0.21    0.39
  14   0   5    0.13    0.40
 -14   1  -5    0.22    0.37
 -14  -1   5   -0.09    0.29
  14  -1  -5    0.42    0.40
  14   1   5   -0.05    0.36
  14  -1   5    0.12    0.36
 -14   1   5    0.18    0.38
  14   1  -5   -0.37    0.31
 -14  -1  -5    0.10    0.33
  14   2   5    2.41    0.67
 -14  -2   5    1.62    0.50
 -14   2  -5    3.89    0.78
  14  -2  -5    2.53    0.63
 -14   2   5    2.45    0.63
  14  -2   5    2.86    0.66
  14   2  -5    2.87    0.65
 -14  -2  -5    3.18    0.70
 -14  -3   5    8.39    0.90
  14   3   5   10.95    1.06
  14  -3  -5   10.44    1.07
 -14   3  -5   10.53    1.05
 -14  -3  -5   10.02    1.00
  14  -3   5   11.46    1.05
 -14   3   5    8.88    0.89
  14   3  -5   12.77    1.11
  14  -4  -5    1.71    0.54
 -14  -4   5    1.15    0.50
  14   4   5    0.29    0.44
 -14   4  -5    0.94    0.51
 -14   4   5    1.52    0.53
  14  -4   5    1.72    0.53
  14   4  -5    1.01    0.49
 -14  -4  -5    1.27    0.51
  14  -5  -5    0.38    0.40
  14   5   5    0.16    0.39
 -14   5  -5    0.60    0.43
 -14  -5   5   -0.12    0.31
 -14   5   5    0.43    0.43
  14   5  -5   -0.78    0.31
 -14  -5  -5    0.72    0.45
  14  -5   5   -0.16    0.37
 -14   6  -5    0.02    0.51
 -14  -6   5    0.45    0.39
  14   6   5    0.02    0.35
  14  -6  -5    0.22    0.42
 -14  -6  -5    1.10    0.54
 -14   6   5   -0.15    0.37
  14  -6   5    0.22    0.41
  14   6  -5    0.49    0.44
 -14   7  -5    0.74    0.54
 -14  -7   5   -0.63    0.31
  14   7   5   -0.17    0.40
 -14  -7  -5   -0.37    0.35
  14   7  -5   -0.25    0.37
 -14   7   5    0.38    0.40
  14   8   5    0.68    0.49
 -14  -8   5   -0.06    0.41
 -14   8  -5   -0.64    0.35
 -14   8   5    0.28    0.44
  14   8  -5   -0.16    0.45
 -14  -8  -5    0.42    0.45
 -14   9  -5    0.44    0.53
  14   9   5    0.97    0.60
  14   9  -5    0.67    0.57
  14   9  -5    0.83    0.59
 -14  -9  -5    0.77    0.58
 -14  10  -5    4.02    0.97
  14  10  -5    2.69    0.76
 -14 -10  -5    2.47    0.75
 -14  11  -5   -0.17    0.52
  14  11  -5    0.24    0.62
 -15   0   5   -0.09    0.31
 -15   0  -5   -0.49    0.27
  15   0   5    0.36    0.47
  15   0  -5   -0.05    0.37
  15   1   5    0.35    0.48
  15  -1  -5    1.94    0.61
 -15   1  -5    1.15    0.54
 -15  -1   5    1.99    0.58
 -15  -1  -5    2.03    0.60
  15  -1   5    1.63    0.56
 -15   1   5    1.11    0.52
  15   1  -5    1.14    0.60
  15  -2  -5    2.19    0.63
 -15   2  -5    1.38    0.57
 -15  -2   5    1.44    0.52
  15   2   5    1.13    0.51
  15   2  -5    1.60    0.61
 -15   2   5    0.86    0.45
 -15  -2  -5    3.31    0.74
  15  -2   5    2.31    0.62
 -15  -3   5    1.71    0.56
  15  -3  -5    1.16    0.59
  15   3   5    1.92    0.65
 -15   3  -5    2.10    0.65
 -15   3   5    1.38    0.51
 -15  -3  -5    1.53    0.58
  15   3  -5    2.21    0.65
  15  -3   5    1.89    0.58
  15  -4  -5    1.67    0.62
 -15   4  -5    3.39    0.77
  15   4   5    2.93    0.74
 -15  -4   5    2.28    0.60
 -15  -4  -5    2.85    0.71
  15   4  -5    3.10    0.77
  15  -4   5    1.46    0.60
 -15   4   5    2.67    0.66
 -15   5  -5   -0.15    0.40
  15   5   5   -0.01    0.43
  15  -5  -5   -0.15    0.38
 -15  -5   5   -0.04    0.40
 -15   5   5    0.39    0.40
 -15  -5  -5    0.73    0.50
  15   5  -5    0.39    0.45
  15  -5   5    0.28    0.43
 -15   6  -5    0.11    0.47
 -15  -6   5    0.02    0.39
  15  -6  -5    0.41    0.46
  15   6   5    0.45    0.46
 -15  -6  -5    0.20    0.40
 -15   6   5    0.32    0.46
  15   6  -5    0.39    0.51
 -15   7  -5   -0.15    0.47
  15   7   5    0.94    0.58
 -15  -7   5   -0.23    0.40
 -15  -7  -5    0.16    0.49
  15   7  -5    0.17    0.46
 -15   7   5   -0.10    0.43
 -15  -8   5    0.00    0.44
  15   8   5    0.34    0.48
 -15   8  -5    0.72    0.59
  15   8  -5    0.59    0.56
 -15  -8  -5   -0.27    0.40
 -15   9  -5    0.58    0.61
  15   9   5   -0.23    0.55
  15   9  -5    0.20    0.54
 -15  -9  -5    1.41    0.67
  15  10   5    2.15    0.89
 -15  10  -5    2.22    0.78
 -15 -10  -5    3.22    0.89
  15  10  -5    3.65    0.92
 -16   0  -5   -0.04    0.39
  16   0   5    0.55    0.46
  16   0  -5   -0.63    0.38
 -16   0   5    0.02    0.44
  16   1   5    1.63    0.62
 -16   1  -5    1.06    0.56
  16  -1  -5    1.36    0.60
 -16  -1   5    0.15    0.42
 -16   1   5    0.76    0.48
 -16  -1  -5    1.14    0.54
  16  -1   5    1.79    0.66
  16   1  -5    0.42    0.48
 -16  -2   5    0.23    0.36
  16  -2  -5   -0.04    0.43
 -16   2  -5   -0.25    0.40
  16   2   5   -0.32    0.39
 -16  -2  -5    0.63    0.49
 -16   2   5   -0.16    0.34
  16   2  -5    0.18    0.42
  16  -2   5    0.52    0.53
  16  -3  -5    2.24    0.71
  16   3   5    1.53    0.66
 -16   3  -5    3.06    0.77
 -16  -3   5    1.33    0.53
 -16  -3  -5    2.48    0.68
  16  -3   5    2.39    0.71
 -16   3   5    1.50    0.56
  16   3  -5    1.55    0.60
  16   4   5    0.35    0.52
 -16   4  -5    0.30    0.49
  16  -4  -5    0.11    0.46
 -16  -4   5    0.29    0.42
 -16  -4  -5    0.57    0.47
 -16   4   5    0.28    0.38
  16   4  -5    1.34    0.59
  16  -4   5   -0.38    0.41
  16  -5  -5   -0.05    0.41
 -16  -5   5    0.56    0.51
  16   5   5    0.28    0.51
 -16   5  -5    0.23    0.44
 -16  -5  -5    0.66    0.50
 -16   5   5    0.00    0.42
  16   5  -5    0.42    0.53
  16  -5   5    0.40    0.46
  16  -6  -5   -0.30    0.39
 -16  -6   5   -0.02    0.42
 -16   6  -5    0.32    0.51
  16   6   5    0.27    0.45
 -16   6   5    0.16    0.42
  16   6  -5    0.85    0.49
 -16  -6  -5    0.12    0.42
  16   7   5    5.10    1.02
 -16   7  -5    4.54    0.94
 -16  -7   5    6.61    0.97
 -16  -7  -5    5.58    1.00
  16   7  -5    4.05    0.95
 -16   7   5    3.53    0.79
 -16  -8   5   -0.10    0.47
  16   8   5   -0.48    0.47
 -16   8  -5   -0.82    0.44
 -16  -8  -5    0.11    0.44
  16   8  -5   -0.32    0.49
 -16   9  -5    0.31    0.57
  16   9   5    0.37    0.54
 -16  -9  -5    0.21    0.61
  16   9  -5    0.32    0.57
 -17   0  -5    0.10    0.44
  17   0  -5   -0.29    0.46
 -17   0   5   -0.01    0.38
  17   0   5    0.02    0.39
 -17   1  -5    0.17    0.47
  17  -1  -5   -0.47    0.40
  17   1   5    0.44    0.47
 -17  -1   5    0.06    0.39
 -17  -1  -5   -0.11    0.42
 -17   1   5    0.14    0.42
  17  -1   5    0.15    0.50
  17   1  -5    0.35    0.47
  17  -2  -5    4.01    0.84
  17   2   5    3.82    0.86
 -17  -2   5    3.68    0.84
 -17   2  -5    2.55    0.74
 -17   2   5    3.56    0.81
 -17  -2  -5    2.66    0.74
  17   2  -5    3.44    0.81
  17  -2   5    3.81    0.90
 -17  -3   5    1.74    0.63
  17  -3  -5    1.44    0.61
 -17   3  -5    2.97    0.79
  17   3   5    2.43    0.76
 -17   3   5    1.79    0.64
 -17  -3  -5    2.99    0.76
  17  -3   5    1.96    0.72
  17   3  -5    4.09    0.88
 -17   4  -5    1.20    0.62
  17  -4  -5    2.47    0.73
 -17  -4   5    2.76    0.73
  17   4   5    3.34    0.88
  17  -4   5    3.23    0.79
  17   4  -5    3.69    0.86
 -17   4   5    3.00    0.74
 -17  -4  -5    3.65    0.81
  17  -5  -5    0.70    0.52
 -17   5  -5   -0.14    0.50
 -17  -5   5    0.84    0.55
  17   5   5    0.13    0.55
 -17  -5  -5    0.94    0.60
  17  -5   5    0.86    0.55
 -17   5   5   -0.11    0.46
  17   5  -5    0.46    0.54
  17   6   5   -0.06    0.50
  17  -6  -5    0.25    0.55
 -17  -6   5    0.15    0.46
 -17   6  -5   -0.21    0.46
 -17  -6  -5    0.15    0.54
 -17   6   5    0.36    0.54
  17   6  -5    1.64    0.72
  17   7   5    3.66    0.91
 -17  -7   5    4.57    1.00
 -17   7  -5    3.35    0.92
  17   7  -5    2.77    0.88
 -17  -7  -5    2.38    0.76
  17   8   5    0.94    0.69
 -17   8  -5   -0.20    0.56
 -17  -8   5   -0.22    0.54
 -17  -8  -5    0.30    0.64
  17   8  -5   -0.68    0.51
 -18   0  -5   -0.58    0.45
  18   0   5    0.24    0.54
 -18   0   5    0.13    0.41
  18   0  -5    0.05    0.51
  18  -1  -5    0.58    0.50
 -18  -1   5   -0.12    0.41
 -18   1  -5    0.89    0.58
  18   1   5   -0.79    0.50
  18  -1   5   -0.57    0.36
  18   1  -5   -0.43    0.42
 -18   1   5    0.54    0.49
 -18  -1  -5    0.23    0.50
  18  -2  -5    0.05    0.52
  18   2   5   -0.21    0.40
 -18   2  -5    0.22    0.46
 -18  -2   5   -0.07    0.37
  18   2  -5    0.22    0.49
 -18  -2  -5    0.46    0.48
 -18   2   5   -0.11    0.42
  18  -2   5    0.19    0.48
  18  -3  -5    0.44    0.59
  18   3   5    0.99    0.64
 -18  -3   5   -0.33    0.43
 -18   3  -5   -0.14    0.54
 -18  -3  -5   -0.02    0.48
  18   3  -5    0.79    0.53
  18  -3   5    0.46    0.58
 -18   3   5    0.91    0.58
  18   4   5    0.49    0.63
 -18  -4   5    0.35    0.48
 -18   4  -5    0.98    0.76
  18  -4  -5    1.30    0.62
  18  -4   5    0.39    0.54
 -18  -4  -5    1.61    0.63
 -18   4   5    1.25    0.59
  18   4  -5    2.14    0.72
 -18  -5   5    0.35    0.51
 -18   5  -5    0.18    0.55
  18   5   5    0.27    0.60
  18  -5  -5    0.20    0.54
  18   5  -5    0.82    0.63
 -18   5   5    0.21    0.50
  18  -5   5    0.30    0.58
 -18  -5  -5    0.36    0.60
 -18   6  -5    1.05    0.69
  18   6   5    0.54    0.60
 -18  -6   5   -0.04    0.48
  18  -6  -5   -0.45    0.43
 -18   6   5    0.44    0.54
  18   6  -5    0.96    0.73
 -18  -6  -5   -0.11    0.48
 -18  -7   5    2.04    0.77
 -18   7  -5    2.17    0.87
  18   7   5    1.47    0.70
 -18  -7  -5    0.30    0.54
  18   7  -5    0.82    0.64
  19   0   5   -0.12    0.51
 -19   0   5    0.37    0.46
  19   0  -5   -0.56    0.49
 -19   0  -5   -0.11    0.50
  19   1   5    2.05    0.78
 -19  -1   5    1.35    0.67
 -19   1  -5    1.47    0.74
  19  -1  -5    1.75    0.78
  19  -1   5    2.14    0.77
 -19  -1  -5    1.67    0.68
  19   1  -5    2.07    0.69
 -19   1   5    2.48    0.74
  19  -2  -5    0.22    0.59
  19   2   5    0.04    0.55
 -19  -2   5    0.29    0.55
 -19   2  -5    0.73    0.60
 -19  -2  -5   -0.10    0.50
  19  -2   5    0.49    0.49
 -19   2   5   -0.73    0.46
  19   2  -5    0.35    0.61
 -19   3  -5   -0.02    0.48
  19   3   5    2.29    0.81
  19  -3  -5    0.92    0.65
 -19  -3   5    0.59    0.58
 -19  -3  -5    2.06    0.73
  19  -3   5    0.75    0.64
 -19   3   5    1.65    0.70
  19   3  -5    0.34    0.60
  19   4   5    1.16    0.72
 -19   4  -5    0.43    0.60
  19  -4  -5    0.69    0.58
 -19  -4   5    0.51    0.54
  19   4  -5    0.97    0.69
 -19  -4  -5    1.25    0.63
  19  -4   5    0.29    0.61
 -19   4   5    0.15    0.58
 -19  -5   5    0.53    0.51
 -19   5  -5    0.82    0.73
  19   5   5   -0.01    0.54
  19  -5  -5    0.99    0.62
  19   5  -5    1.07    0.65
  19  -5   5    0.85    0.64
 -19  -5  -5    0.66    0.61
 -19   5   5    0.01    0.54
  19   6   5    1.06    0.72
 -19  -6   5    1.49    0.70
 -19   6  -5    1.33    0.79
 -19   6   5    0.82    0.72
  19   6  -5    0.97    0.62
 -19  -6  -5    0.03    0.56
  20   0   5   -0.38    0.57
  20   0  -5   -0.48    0.54
 -20   0  -5    0.00    0.59
 -20   0   5    0.58    0.56
  20   1   5   -0.24    0.56
 -20  -1   5   -0.06    0.45
  20  -1  -5   -0.25    0.60
 -20   1  -5   -0.04    0.50
  20  -1   5   -0.11    0.55
  20   1  -5    0.43    0.60
 -20   1   5   -0.10    0.55
 -20  -1  -5    0.58    0.60
  20   2   5    0.54    0.61
  20  -2  -5    1.36    0.75
 -20   2  -5    1.22    0.67
 -20  -2   5    1.82    0.69
  20  -2   5    1.32    0.77
 -20   2   5    0.59    0.61
 -20  -2  -5    0.38    0.56
  20   2  -5    0.44    0.61
  20  -3  -5   -0.36    0.59
 -20   3  -5   -0.27    0.51
  20   3   5    0.34    0.61
 -20  -3   5   -0.19    0.51
 -20   3   5    0.06    0.55
 -20  -3  -5   -0.16    0.48
  20  -3   5   -0.54    0.52
  20   3  -5    0.35    0.65
   0   0  -6   17.17    0.75
   0   0  -6   16.01    0.54
   0  -1  -6   -0.01    0.07
   0  -1  -6   -0.14    0.17
   0  -1  -6    0.10    0.19
   0   1  -6   -0.18    0.12
   0   1  -6    0.24    0.20
   0  -2  -6  158.81    3.77
   0   2  -6  160.87    3.72
   0   2  -6  169.22    3.71
   0  -2  -6  164.50    3.78
   0   3  -6   -0.35    0.16
   0   3   6    0.00    0.08
   0  -3  -6   -0.09    0.19
   0  -3  -6    0.03    0.17
   0   3  -6   -0.08    0.20
   0   4  -6   52.45    1.67
   0   4   6   53.14    1.30
   0   4  -6   53.75    1.50
   0  -4  -6   53.87    1.60
   0  -4  -6   54.19    1.70
   0   5   6    0.06    0.13
   0  -5  -6    0.14    0.20
   0   5  -6   -0.33    0.13
   0   5  -6    0.02    0.26
   0  -5  -6   -0.06    0.18
   0   6   6   -0.12    0.14
   0   6  -6   -0.08    0.15
   0   6  -6   -0.44    0.19
   0  -6  -6    0.20    0.25
   0  -6  -6    0.15    0.23
   0   7  -6   -0.16    0.14
   0  -7  -6   -0.08    0.18
   0   7   6    0.20    0.20
   0  -7  -6    0.27    0.23
   0   7  -6   -0.42    0.19
   0  -8  -6   23.29    1.23
   0   8   6   24.09    1.02
   0   8  -6   22.07    1.26
   0  -8  -6   23.10    0.97
   0   9  -6   -0.22    0.32
   0  -9  -6    0.05    0.31
   0   9   6   -0.40    0.21
   0  10  -6   16.44    1.22
   0 -10  -6   15.89    1.12
   0  10   6   15.54    0.97
   0 -11  -6    0.54    0.39
   0  11  -6   -0.19    0.35
   0  12  -6    1.30    0.65
   0 -12  -6    0.88    0.46
   0 -13  -6    0.13    0.42
   0  13  -6    0.23    0.49
   0 -14  -6    2.35    0.64
   0  14  -6    1.26    0.68
   0 -15  -6   -0.31    0.41
   0  15  -6    0.28    0.54
  -1   0  -6   83.78    1.95
  -1   0  -6   83.08    2.18
   1   0  -6   84.49    1.89
   1   0  -6   85.46    2.19
  -1   1  -6   16.86    0.74
   1  -1  -6   15.82    0.71
   1  -1  -6   15.51    0.75
   1  -1  -6   16.86    0.42
  -1   1  -6   16.52    0.65
   1   1  -6   16.02    0.73
  -1  -1  -6   15.68    0.74
  -1  -1  -6   16.76    0.53
   1   1  -6   17.46    0.63
  -1   2  -6   15.22    0.70
   1  -2  -6   16.03    0.73
   1  -2  -6   16.99    0.75
  -1   2  -6   15.57    0.71
  -1  -2  -6   15.89    0.48
  -1  -2  -6   15.21    0.74
  -1  -2  -6   15.46    0.75
   1   2  -6   16.18    0.73
   1   2  -6   15.72    0.67
   1  -3  -6  134.68    3.32
   1  -3  -6  138.94    3.29
  -1   3  -6  137.79    3.32
  -1   3  -6  139.36    3.21
  -1  -3  -6  134.32    3.29
   1   3  -6  138.42    3.23
  -1  -3  -6  136.01    3.34
  -1   3   6  140.20    2.80
  -1  -3  -6  136.68    2.93
   1   3  -6  138.62    3.30
   1  -4  -6    1.53    0.32
   1   4   6    1.65    0.22
   1  -4  -6    1.05    0.26
  -1   4  -6    0.98    0.23
  -1   4  -6    1.31    0.34
  -1  -4  -6    2.13    0.36
   1   4  -6    1.58    0.28
  -1  -4  -6    1.51    0.31
   1   4  -6    1.35    0.32
  -1   4   6    1.23    0.17
  -1   5  -6   19.92    0.77
   1  -5  -6   19.47    0.96
   1  -5  -6   19.58    0.86
   1   5   6   19.64    0.72
  -1   5  -6   19.17    0.97
  -1   5   6   19.49    0.69
   1   5  -6   19.47    0.80
  -1  -5  -6   18.98    0.97
  -1  -5  -6   18.38    0.85
   1   5  -6   18.74    0.96
  -1   6  -6   13.82    0.62
   1  -6  -6   17.46    0.95
   1   6   6   14.68    0.68
  -1   6  -6   14.19    0.90
   1  -6  -6   14.93    0.76
  -1  -6  -6   15.07    0.77
  -1  -6  -6   13.73    0.85
  -1   6   6   15.27    0.66
   1   6  -6   14.86    0.90
   1   6  -6   15.81    0.69
   1   7   6    4.46    0.43
  -1   7  -6    4.87    0.61
   1  -7  -6    4.95    0.46
  -1   7  -6    4.37    0.35
   1   7  -6    5.52    0.62
  -1  -7  -6    3.89    0.44
  -1   7   6    4.89    0.45
   1   7  -6    4.74    0.41
  -1  -7  -6    4.45    0.57
   1  -8  -6    0.00    0.19
   1   8   6    0.18    0.23
  -1   8  -6    0.37    0.34
   1   8  -6    0.46    0.37
  -1   8   6    0.19    0.26
  -1  -8  -6    0.10    0.19
  -1  -8  -6   -0.07    0.23
  -1   9  -6    0.23    0.38
   1   9   6    1.29    0.36
  -1  -9  -6    0.45    0.34
   1   9  -6    0.08    0.35
  -1   9   6    0.61    0.31
   1  10   6    0.05    0.32
  -1  10  -6    1.36    0.52
  -1 -10  -6    0.21    0.37
   1  10  -6    0.63    0.45
  -1  10   6    0.18    0.34
  -1  11  -6    2.70    0.68
   1  11  -6    2.95    0.71
  -1 -11  -6    2.83    0.64
  -1  12  -6   -0.86    0.43
   1  12  -6   -0.46    0.37
  -1 -12  -6   -0.20    0.33
   1 -13  -6    0.25    0.45
  -1  13  -6   -0.79    0.36
   1  13  -6    0.93    0.57
  -1 -13  -6    0.94    0.50
   1 -14  -6   -0.03    0.38
  -1  14  -6    0.28    0.54
  -1 -14  -6   -0.74    0.44
   1  14  -6   -0.47    0.43
   1 -15  -6    1.30    0.59
  -1  15  -6    1.62    0.70
   1  15  -6    0.86    0.69
  -1 -15  -6    0.89    0.62
  -2   0  -6   18.01    0.68
   2   0  -6   19.38    0.72
   2   0  -6   19.31    0.61
  -2   0  -6   17.82    0.80
   2   0  -6   19.74    0.84
  -2   1  -6   54.40    1.59
  -2   1  -6   55.40    1.51
   2  -1  -6   53.61    1.52
   2  -1  -6   54.49    1.61
   2  -1  -6   57.22    1.25
   2   1  -6   56.10    1.62
   2   1  -6   55.43    1.44
  -2  -1  -6   55.25    1.63
  -2  -1  -6   56.82    1.40
   2  -2  -6   28.51    1.07
  -2   2  -6   29.32    1.03
  -2   2  -6   30.49    1.03
   2  -2  -6   29.45    1.05
   2   2  -6   28.85    1.05
  -2  -2  -6   28.71    1.07
   2   2  -6   31.15    1.02
  -2   2   6   29.76    0.66
  -2  -2  -6   28.28    0.84
  -2  -2  -6   27.89    1.08
  -2   3  -6    2.03    0.35
   2  -3  -6    2.42    0.37
  -2   3  -6    2.02    0.31
   2  -3  -6    1.91    0.33
   2   3  -6    1.87    0.33
  -2  -3  -6    1.43    0.30
   2   3  -6    1.66    0.31
  -2   3   6    1.94    0.15
  -2  -3  -6    1.70    0.32
  -2  -3  -6    2.21    0.24
  -2   4  -6    5.05    0.41
  -2   4  -6    4.41    0.49
   2  -4  -6    3.91    0.40
   2  -4  -6    4.55    0.49
  -2   4   6    4.04    0.27
  -2  -4  -6    4.66    0.44
   2   4  -6    4.45    0.42
  -2  -4  -6    4.99    0.35
  -2  -4  -6    4.40    0.48
   2   4  -6    4.31    0.47
   2  -5  -6   97.42    2.75
  -2   5  -6  101.14    2.82
   2   5   6  101.30    2.45
  -2   5  -6  104.40    2.47
   2  -5  -6  102.60    2.61
  -2  -5  -6  100.42    2.78
   2   5  -6  105.02    2.81
  -2  -5  -6   98.59    2.64
  -2   5   6  102.05    2.37
   2   5  -6  101.80    2.55
  -2   6  -6    2.25    0.48
   2  -6  -6    2.75    0.40
   2   6   6    3.09    0.37
  -2   6  -6    2.87    0.32
  -2  -6  -6    2.28    0.44
  -2  -6  -6    2.71    0.41
   2   6  -6    3.58    0.39
  -2   6   6    2.72    0.33
   2   6  -6    3.98    0.53
   2  -7  -6    5.14    0.48
  -2   7  -6    4.24    0.60
  -2   7  -6    5.27    0.37
   2   7   6    6.14    0.50
   2   7  -6    5.34    0.45
   2   7  -6    6.30    0.65
  -2  -7  -6    6.21    0.53
  -2  -7  -6    4.77    0.61
  -2   7   6    5.09    0.47
   2   8   6    0.38    0.26
   2  -8  -6    0.15    0.22
  -2   8  -6    0.32    0.37
  -2  -8  -6    0.81    0.35
  -2  -8  -6    0.04    0.21
  -2   8   6    0.20    0.25
   2   8  -6    0.73    0.39
  -2   9  -6    1.19    0.49
   2   9   6    2.11    0.44
   2   9  -6    1.38    0.48
  -2  -9  -6    0.62    0.37
  -2   9   6    1.09    0.35
   2  10   6   -0.16    0.29
  -2  10  -6   -0.41    0.35
  -2 -10  -6    0.27    0.36
   2  10  -6    0.63    0.45
  -2  11  -6    4.65    0.83
   2  11  -6    5.27    0.88
  -2 -11  -6    5.19    0.76
  -2  12  -6   -0.32    0.42
   2  12  -6   -0.23    0.37
  -2 -12  -6   -0.35    0.33
  -2  13  -6   -0.33    0.43
  -2 -13  -6   -0.51    0.32
   2  13  -6   -0.13    0.45
  -2  14  -6    0.39    0.54
  -2 -14  -6   -0.51    0.38
   2  14  -6    0.63    0.58
   2 -15  -6    0.50    0.58
  -2  15  -6    0.66    0.69
  -2 -15  -6    0.94    0.59
   2  15  -6    0.32    0.56
  -3   0  -6   39.47    1.33
   3   0  -6   40.70    1.15
   3   0  -6   41.13    1.34
  -3   0  -6   41.16    1.22
  -3   0   6   40.81    1.11
   3  -1  -6   69.13    1.92
  -3   1  -6   65.21    1.86
  -3   1  -6   65.39    1.81
   3  -1  -6   67.50    1.77
  -3  -1  -6   68.64    1.93
  -3  -1  -6   68.88    1.73
   3   1  -6   68.64    1.73
   3   1  -6   63.87    1.87
  -3   1   6   70.99    1.59
   3  -2  -6    0.18    0.16
  -3   2  -6    0.35    0.21
  -3   2  -6    0.07    0.21
   3  -2  -6   -0.21    0.18
   3   2  -6    0.41    0.20
  -3  -2  -6   -0.23    0.17
  -3  -2  -6    0.12    0.14
   3   2  -6    0.41    0.21
  -3   2   6    0.04    0.09
  -3   3  -6    1.53    0.33
   3  -3  -6    1.97    0.36
   3  -3  -6    1.86    0.33
  -3   3  -6    1.79    0.30
   3   3  -6    1.80    0.32
  -3  -3  -6    1.22    0.29
  -3  -3  -6    2.94    0.40
  -3  -3  -6    2.04    0.27
  -3   3   6    2.26    0.20
   3   3  -6    2.30    0.36
   3  -4  -6    0.71    0.26
  -3   4  -6    0.93    0.31
  -3   4  -6    0.87    0.24
  -3  -4  -6    1.50    0.32
   3   4  -6    0.93    0.29
   3   4  -6    1.22    0.30
  -3  -4  -6    0.80    0.22
  -3   4   6    0.93    0.18
  -3  -4  -6    1.06    0.30
  -3   5  -6   66.98    1.79
  -3   5  -6   68.56    2.13
   3  -5  -6   66.04    1.91
   3   5  -6   66.60    1.89
  -3   5   6   65.51    1.70
  -3  -5  -6   67.54    2.00
  -3  -5  -6   67.25    1.84
  -3  -5  -6   68.72    2.10
   3   5  -6   67.41    2.09
  -3   6  -6    0.12    0.15
   3   6   6    0.65    0.25
  -3   6  -6    0.34    0.32
   3  -6  -6    0.30    0.24
   3   6  -6    0.85    0.35
   3   6  -6    0.32    0.20
  -3   6   6   -0.10    0.15
  -3  -6  -6    0.47    0.25
  -3  -6  -6    0.48    0.26
  -3   7  -6    0.01    0.27
  -3   7  -6    0.28    0.16
   3   7   6    0.78    0.26
   3  -7  -6    0.37    0.23
  -3  -7  -6    0.30    0.28
  -3   7   6    0.40    0.24
   3   7  -6    0.69    0.27
   3   7  -6    0.30    0.27
  -3  -7  -6    0.30    0.24
  -3   8  -6    4.98    0.70
   3  -8  -6    6.28    0.52
   3   8   6    5.41    0.55
  -3  -8  -6    6.78    0.60
  -3   8   6    5.45    0.53
   3   8  -6    5.34    0.69
  -3  -8  -6    5.78    0.70
  -3   9  -6    2.69    0.60
   3   9   6    2.65    0.47
   3   9  -6    2.06    0.55
  -3   9   6    2.31    0.45
  -3  -9  -6    3.55    0.63
   3  10   6    0.48    0.33
  -3  10  -6    0.90    0.47
   3  10  -6    0.18    0.40
  -3 -10  -6    0.77    0.40
   3  11   6    6.45    0.75
  -3  11  -6    5.37    0.93
  -3 -11  -6    6.94    0.82
   3  11  -6    4.76    0.85
  -3  12  -6    3.47    0.77
   3  12  -6    4.05    0.88
  -3 -12  -6    2.25    0.60
  -3  13  -6    1.07    0.63
   3  13  -6    1.91    0.69
  -3 -13  -6    0.26    0.41
  -3  14  -6    0.76    0.66
   3  14  -6    1.30    0.68
  -3 -14  -6    0.60    0.50
  -3  15  -6   -0.69    0.58
   3  15  -6    0.60    0.71
  -3 -15  -6    0.53    0.52
   4   0  -6   22.28    0.76
  -4   0   6   23.39    0.79
  -4   0  -6   22.85    0.89
   4   0  -6   22.95    0.96
  -4   0  -6   20.39    0.92
  -4   1  -6    0.03    0.18
  -4  -1   6    0.12    0.16
   4  -1  -6    0.12    0.15
   4  -1  -6   -0.04    0.20
  -4   1  -6    0.27    0.22
  -4   1   6    0.11    0.13
  -4  -1  -6    0.03    0.19
   4   1  -6   -0.10    0.21
  -4  -1  -6    0.21    0.18
   4  -2  -6   25.25    0.96
  -4   2  -6   26.35    1.01
   4  -2  -6   29.92    1.10
  -4   2  -6   26.49    1.07
   4   2  -6   26.24    1.05
  -4  -2  -6   27.35    0.95
  -4   2   6   28.05    0.82
  -4  -2  -6   26.08    1.08
  -4   3  -6   -0.30    0.19
  -4   3  -6   -0.13    0.13
   4  -3  -6    0.06    0.22
  -4  -3  -6   -0.13    0.18
   4   3  -6   -0.13    0.16
   4   3  -6   -0.12    0.18
  -4  -3  -6    0.06    0.21
  -4   3   6   -0.11    0.10
  -4  -3  -6   -0.20    0.12
  -4   4  -6    2.95    0.47
  -4   4  -6    3.50    0.37
   4  -4  -6    3.59    0.44
   4   4  -6    2.98    0.41
  -4  -4  -6    3.43    0.45
   4   4  -6    3.04    0.43
  -4  -4  -6    2.10    0.38
  -4  -4  -6    3.18    0.35
  -4   4   6    3.09    0.30
  -4   5  -6   69.34    2.22
   4  -5  -6   68.40    1.99
  -4   5  -6   71.31    1.88
  -4  -5  -6   67.95    2.14
  -4  -5  -6   71.23    2.10
   4   5  -6   69.97    2.01
  -4   5   6   71.72    1.83
  -4  -5  -6   68.94    1.95
   4   5  -6   67.28    2.16
   4  -6  -6   17.63    0.85
  -4   6  -6   17.54    0.75
  -4   6  -6   15.58    0.99
  -4  -6  -6   18.51    1.00
  -4  -6  -6   17.69    0.86
  -4   6   6   17.83    0.78
   4   6  -6   15.65    0.82
  -4  -6  -6   18.12    0.93
   4   6  -6   17.66    1.02
   4   7   6    8.90    0.64
   4  -7  -6    9.46    0.63
  -4   7  -6    8.22    0.51
  -4   7  -6    9.05    0.81
   4   7  -6    8.66    0.62
  -4   7   6    8.37    0.61
  -4  -7  -6    9.27    0.79
   4   7  -6    7.68    0.75
  -4  -7  -6   10.54    0.73
   4   8   6    8.07    0.66
  -4   8  -6    7.84    0.82
   4  -8  -6    8.45    0.61
  -4  -8  -6    7.00    0.65
   4   8  -6    7.49    0.59
  -4   8   6    6.92    0.60
  -4  -8  -6    8.29    0.76
   4   8  -6    7.46    0.80
   4   9   6    1.48    0.40
  -4   9  -6    0.57    0.43
   4   9  -6    1.71    0.52
  -4   9   6    1.82    0.43
  -4  -9  -6    0.94    0.35
  -4  -9  -6    0.69    0.37
   4  10   6    5.19    0.65
  -4  10  -6    4.37    0.78
  -4 -10  -6    5.59    0.82
   4  10  -6    3.49    0.69
  -4  11  -6    7.26    0.94
   4  11   6    7.79    0.82
   4  11  -6    7.45    0.93
  -4 -11  -6    8.51    0.94
  -4  12  -6    0.02    0.45
  -4 -12  -6   -0.15    0.39
   4  12  -6   -0.42    0.39
  -4  13  -6    3.20    0.78
   4  13  -6    2.54    0.79
  -4 -13  -6    2.80    0.74
  -4  14  -6   -0.30    0.52
   4  14  -6    0.45    0.60
  -4 -14  -6    0.80    0.57
  -4  15  -6    5.33    1.15
   4  15  -6    8.43    1.39
  -4 -15  -6    8.17    1.17
  -5   0   6   73.07    1.94
  -5   0  -6   72.58    2.13
   5   0  -6   80.85    2.20
   5   0  -6   79.64    1.85
  -5   0  -6   72.08    2.08
   5  -1  -6    1.03    0.22
  -5  -1   6    1.39    0.29
  -5   1  -6    1.10    0.27
  -5   1  -6    0.98    0.27
   5  -1  -6    1.65    0.35
  -5  -1  -6    1.20    0.28
  -5   1   6    1.26    0.23
  -5  -1  -6    1.03    0.28
   5   1  -6    1.55    0.34
  -5  -2   6   18.83    0.85
  -5   2  -6   17.36    0.85
   5  -2  -6   20.51    0.95
  -5   2  -6   20.89    0.96
  -5   2   6   20.31    0.74
  -5  -2  -6   21.20    0.97
  -5  -2  -6   21.24    0.87
   5   2  -6   18.02    0.90
  -5   3  -6   18.83    0.85
  -5   3  -6   18.29    0.94
   5  -3  -6   17.67    0.88
  -5  -3  -6   17.28    0.91
   5   3  -6   18.60    0.89
  -5  -3  -6   16.60    0.79
  -5   3   6   18.05    0.70
  -5   4  -6    3.59    0.51
  -5   4  -6    4.00    0.41
   5  -4  -6    4.58    0.49
   5   4  -6    4.61    0.47
  -5  -4  -6    4.69    0.51
   5   4  -6    3.95    0.50
  -5   4   6    3.76    0.35
  -5  -4  -6    3.46    0.41
  -5  -4  -6    4.79    0.51
   5  -5  -6  129.40    3.24
  -5   5  -6  130.58    3.12
  -5   5  -6  124.67    3.47
   5   5  -6  125.69    3.26
  -5  -5  -6  125.14    3.20
  -5  -5  -6  134.62    3.39
  -5  -5  -6  123.68    3.34
  -5   5   6  127.55    3.06
   5   5  -6  129.11    3.45
   5  -6  -6    4.07    0.48
  -5   6  -6    3.75    0.39
  -5   6  -6    3.82    0.58
  -5  -6  -6    4.66    0.49
  -5   6   6    3.28    0.41
   5   6  -6    3.80    0.48
  -5  -6  -6    3.49    0.51
  -5  -6  -6    2.68    0.44
   5   6  -6    4.16    0.62
  -5   7  -6    0.07    0.29
   5  -7  -6    0.01    0.21
  -5  -7  -6    0.15    0.28
   5   7  -6   -0.21    0.22
  -5   7   6    0.10    0.24
   5   7  -6   -0.37    0.23
  -5  -7  -6    0.03    0.22
  -5   8  -6    3.04    0.67
   5   8   6    3.15    0.53
  -5   8   6    2.82    0.45
  -5  -8  -6    2.94    0.52
  -5  -8  -6    3.94    0.60
   5   8  -6    3.86    0.68
   5   8  -6    3.26    0.49
   5   9   6    3.64    0.61
  -5   9  -6    2.92    0.67
  -5  -9  -6    4.39    0.70
   5   9  -6    3.74    0.72
  -5  -9  -6    3.75    0.54
  -5   9   6    3.92    0.59
   5  10   6    0.31    0.37
  -5  10  -6   -0.70    0.33
  -5 -10  -6    0.14    0.38
   5  10  -6   -0.24    0.35
   5  11   6    3.32    0.62
  -5  11  -6    3.07    0.77
  -5 -11  -6    2.73    0.61
   5  11  -6    3.97    0.81
  -5  12  -6   -0.23    0.46
   5  12  -6    0.14    0.42
  -5 -12  -6   -0.36    0.30
  -5  13  -6    0.10    0.52
  -5 -13  -6    1.10    0.57
   5  13  -6   -0.29    0.48
  -5  14  -6   -0.13    0.57
  -5 -14  -6    1.57    0.61
   5  14  -6    0.59    0.58
  -5  15  -6    0.91    0.76
  -5 -15  -6    1.45    0.68
   5  15  -6    0.77    0.69
  -6   0  -6  126.34    3.24
   6   0  -6  127.93    3.24
  -6   0   6  122.04    3.02
  -6   0  -6  120.53    3.16
   6   0  -6  126.10    2.79
  -6   1  -6    0.24    0.24
  -6  -1   6    0.30    0.21
   6  -1  -6    0.13    0.15
   6  -1  -6   -0.10    0.20
  -6   1  -6    0.17    0.22
   6   1  -6   -0.04    0.10
   6   1  -6    0.47    0.27
  -6  -1  -6    0.32    0.25
  -6  -1  -6   -0.07    0.20
  -6   1   6   -0.16    0.14
  -6  -2   6    7.40    0.56
  -6   2  -6    7.92    0.60
   6  -2  -6    7.24    0.59
  -6   2  -6    7.66    0.65
  -6  -2  -6    8.55    0.59
  -6   2   6    7.45    0.49
   6   2  -6    9.62    0.67
  -6  -2  -6    7.49    0.63
  -6  -3   6   20.49    0.98
  -6   3  -6   22.20    0.98
   6  -3  -6   20.85    1.01
  -6   3  -6   21.70    1.07
  -6  -3  -6   23.37    1.09
  -6  -3  -6   20.68    0.95
  -6   3   6   21.11    0.85
   6   3  -6   22.66    1.04
  -6   4  -6   12.68    0.72
  -6   4  -6   13.66    0.88
   6  -4  -6   11.67    0.75
  -6  -4  -6   13.39    0.77
  -6   4   6   13.34    0.66
   6   4  -6   13.00    0.79
  -6  -4  -6   12.90    0.84
  -6   5  -6   96.04    2.56
   6  -5  -6   97.69    2.66
  -6   5  -6  101.99    2.96
   6   5  -6   98.15    2.85
  -6  -5  -6   99.40    2.79
  -6   5   6   95.44    2.53
   6   5  -6   93.39    2.68
  -6  -5  -6  100.41    2.83
  -6  -5  -6   96.58    2.67
   6  -6  -6    0.08    0.25
  -6   6  -6   -0.31    0.29
  -6   6  -6   -0.02    0.19
  -6  -6  -6    0.12    0.24
   6   6  -6    0.13    0.27
  -6  -6  -6    0.37    0.30
   6   6  -6   -0.05    0.30
  -6  -6  -6    0.87    0.31
  -6   6   6    0.28    0.23
   6  -7  -6    4.06    0.51
  -6   7  -6    2.62    0.61
  -6  -7  -6    3.48    0.57
   6   7  -6    4.60    0.65
   6   7  -6    4.29    0.54
  -6  -7  -6    4.60    0.56
  -6  -7  -6    4.06    0.60
  -6   7   6    4.44    0.53
   6   8   6    3.78    0.57
  -6   8  -6    4.30    0.74
  -6   8   6    4.15    0.56
  -6  -8  -6    3.17    0.53
   6   8  -6    3.48    0.53
   6   8  -6    3.71    0.68
  -6  -8  -6    4.47    0.68
  -6   9  -6   42.86    2.00
   6   9   6   44.99    1.78
  -6  -9  -6   44.00    1.86
  -6  -9  -6   42.14    1.71
   6   9  -6   42.79    1.98
  -6  10  -6   -0.08    0.41
   6  10   6   -0.15    0.33
   6  10  -6    0.35    0.47
  -6 -10  -6    0.06    0.37
  -6  11  -6   -0.57    0.39
   6  11   6   -0.20    0.35
  -6 -11  -6   -0.53    0.31
   6  11  -6    0.27    0.47
  -6  12  -6   -0.48    0.41
  -6 -12  -6   -0.47    0.37
   6  12  -6    0.51    0.52
  -6  13  -6    0.70    0.59
  -6 -13  -6    0.45    0.46
   6  13  -6   -0.20    0.45
  -6  14  -6    2.74    0.90
   6  14  -6    1.92    0.81
  -6 -14  -6    1.43    0.68
   7   0  -6  132.65    2.93
  -7   0   6  129.20    3.25
  -7   0  -6  129.36    3.40
  -7   0  -6  135.05    3.48
   7   0  -6  131.79    3.44
   7  -1  -6   49.73    1.72
  -7   1  -6   51.32    1.75
  -7  -1   6   48.78    1.60
  -7   1  -6   51.21    1.75
  -7  -1  -6   50.15    1.77
  -7  -1  -6   49.56    1.69
   7   1  -6   54.31    1.80
  -7   1   6   49.31    1.56
   7   1  -6   50.88    1.22
  -7   2  -6    9.43    0.76
  -7  -2   6   11.23    0.71
  -7   2  -6   10.28    0.73
   7  -2  -6   10.70    0.73
   7   2  -6   11.61    0.78
  -7   2   6   11.17    0.63
  -7  -2  -6   11.85    0.81
  -7  -2  -6    9.00    0.66
   7  -3  -6   13.56    0.83
  -7  -3   6   13.43    0.82
  -7   3  -6   12.08    0.87
  -7   3  -6   13.34    0.78
  -7  -3  -6   12.84    0.78
  -7   3   6   11.69    0.67
   7   3  -6   12.66    0.82
  -7  -3  -6   12.20    0.83
  -7  -4   6   51.22    1.84
  -7   4  -6   52.76    1.72
   7  -4  -6   53.64    1.79
  -7   4  -6   49.30    1.89
   7   4  -6   52.06    1.81
  -7   4   6   51.04    1.61
  -7  -4  -6   52.87    1.88
  -7  -4  -6   52.57    1.76
  -7   5  -6    1.86    0.37
   7  -5  -6    1.73    0.41
  -7   5  -6    1.62    0.45
  -7   5   6    1.37    0.32
  -7  -5  -6    1.71    0.42
  -7  -5  -6    1.16    0.33
   7   5  -6    1.51    0.39
  -7   6  -6    0.50    0.37
   7  -6  -6    0.66    0.31
  -7   6  -6    1.65    0.34
  -7   6   6    1.09    0.32
  -7  -6  -6    0.81    0.32
   7   6  -6    1.31    0.40
  -7  -6  -6    0.65    0.31
   7   6  -6    0.64    0.38
  -7  -6  -6    0.55    0.31
   7  -7  -6    0.44    0.28
  -7   7  -6    0.55    0.41
   7   7  -6    0.35    0.31
  -7  -7  -6    0.17    0.29
  -7   7   6    0.56    0.31
  -7  -7  -6    0.54    0.34
   7   7  -6    0.51    0.39
  -7  -7  -6    0.33    0.34
  -7   8  -6    0.05    0.37
  -7   8   6   -0.10    0.29
  -7  -8  -6   -0.33    0.25
   7   8  -6    0.01    0.33
  -7  -8  -6   -0.36    0.23
   7   8  -6   -0.11    0.28
  -7  -8  -6    0.49    0.34
   7   9   6    3.16    0.61
  -7   9  -6    4.14    0.81
   7   9  -6    6.23    0.81
  -7  -9  -6    3.42    0.61
  -7  -9  -6    3.68    0.67
   7  10   6   14.11    1.10
  -7  10  -6   15.87    1.29
  -7 -10  -6   16.75    1.19
   7  10  -6   16.26    1.28
   7  11   6    9.42    0.97
  -7  11  -6    7.70    1.02
   7  11  -6    8.03    1.03
  -7 -11  -6    8.51    0.97
  -7  12  -6    1.08    0.61
   7  12   6    0.50    0.51
  -7 -12  -6    1.33    0.59
   7  12  -6    0.89    0.56
  -7  13  -6    1.32    0.71
  -7 -13  -6    0.81    0.54
   7  13  -6    0.47    0.62
  -7  14  -6    2.83    0.85
   7  14  -6    1.82    0.76
   8   0  -6   13.21    0.55
  -8   0   6   13.27    0.76
   8   0  -6   12.09    0.84
  -8   0  -6   13.95    0.89
  -8   0  -6   12.83    0.83
  -8   1  -6    3.11    0.51
  -8  -1   6    2.85    0.45
  -8   1  -6    3.14    0.50
   8  -1  -6    3.67    0.55
   8   1  -6    3.82    0.57
  -8   1   6    3.35    0.42
   8   1  -6    3.14    0.23
  -8  -1  -6    3.64    0.53
  -8  -1  -6    2.50    0.45
  -8   2  -6    3.50    0.51
  -8  -2   6    3.75    0.52
   8  -2  -6    3.16    0.49
  -8   2  -6    2.48    0.50
  -8   2   6    2.73    0.39
  -8  -2  -6    2.03    0.41
  -8  -2  -6    2.80    0.50
   8   2  -6    2.36    0.45
   8  -3  -6    1.41    0.40
  -8  -3   6    0.99    0.33
  -8   3  -6    0.62    0.32
  -8   3  -6    0.69    0.33
  -8   3   6    0.98    0.30
   8   3  -6    0.59    0.30
  -8  -3  -6    0.40    0.31
  -8  -3  -6    1.48    0.38
   8  -4  -6    0.55    0.31
  -8   4  -6    0.87    0.43
  -8   4  -6    0.97    0.33
  -8  -4   6    1.26    0.40
  -8   4   6    1.34    0.33
   8   4  -6    1.25    0.39
  -8  -4  -6    0.68    0.34
  -8  -4  -6    0.77    0.31
  -8   5  -6    0.32    0.40
  -8   5  -6    0.29    0.27
   8  -5  -6   -0.01    0.26
  -8  -5   6   -0.11    0.27
   8   5  -6   -0.04    0.27
  -8  -5  -6    0.16    0.23
  -8   5   6    0.24    0.24
  -8  -5  -6    0.25    0.32
  -8   6  -6    3.08    0.48
   8  -6  -6    2.11    0.46
  -8   6  -6    0.83    0.44
   8   6  -6    2.06    0.46
  -8  -6  -6    2.68    0.55
   8   6  -6    1.73    0.53
  -8  -6  -6    2.02    0.48
  -8   6   6    1.58    0.39
  -8   7  -6    0.32    0.40
   8  -7  -6   -0.24    0.26
   8   7  -6   -0.04    0.29
  -8   7   6    0.14    0.26
   8   7  -6    0.44    0.43
  -8  -7  -6   -0.04    0.32
  -8  -7  -6    0.72    0.38
  -8  -7  -6    0.14    0.26
  -8   8  -6    0.21    0.42
   8   8  -6    0.09    0.32
  -8  -8  -6    0.50    0.37
  -8  -8  -6   -0.10    0.29
  -8  -8  -6   -0.13    0.31
  -8   8   6   -0.24    0.26
   8   8  -6   -0.26    0.31
  -8   9  -6    8.94    1.01
  -8  -9  -6    8.87    0.89
   8   9  -6   10.07    1.01
  -8  -9  -6    8.16    0.85
   8  10   6   10.72    1.02
  -8  10  -6   10.82    1.16
  -8 -10  -6   12.42    1.05
   8  10  -6   12.64    1.15
   8  11   6    1.69    0.54
  -8  11  -6    1.97    0.69
   8  11  -6    1.02    0.59
  -8 -11  -6    1.50    0.54
   8  12   6    0.42    0.53
  -8  12  -6    0.22    0.59
   8  12  -6    0.50    0.60
  -8  13  -6    0.40    0.61
   8  13  -6   -0.45    0.45
  -8  14  -6   -0.02    0.54
   8  14  -6    0.17    0.61
   9   0  -6    0.51    0.31
  -9   0   6    1.00    0.31
  -9   0  -6    0.74    0.35
  -9   0  -6    0.46    0.31
  -9  -1   6    1.09    0.35
  -9   1  -6    0.32    0.31
   9  -1  -6    0.51    0.34
  -9   1  -6    0.51    0.31
  -9  -1  -6    0.42    0.28
  -9   1   6    0.52    0.25
   9   1  -6    0.21    0.28
  -9  -1  -6    0.60    0.32
  -9   2  -6   11.48    0.82
   9  -2  -6   12.33    0.88
  -9  -2   6   11.41    0.79
  -9   2  -6   12.13    0.88
   9   2  -6   11.09    0.88
  -9  -2  -6   11.19    0.84
  -9   2   6   11.36    0.74
  -9  -2  -6   11.85    0.88
  -9   3  -6   22.40    1.22
  -9  -3   6   19.19    1.08
  -9   3  -6   22.03    1.12
   9  -3  -6   23.20    1.17
  -9  -3  -6   18.71    1.14
   9   3  -6   21.57    1.16
  -9   3   6   21.52    1.02
  -9  -3  -6   22.36    1.14
  -9   4  -6    0.73    0.41
  -9  -4   6    1.04    0.41
   9  -4  -6    0.83    0.37
  -9   4  -6    1.01    0.36
  -9   4   6    0.61    0.29
   9   4  -6    0.91    0.34
  -9  -4  -6    1.07    0.36
  -9  -4  -6    0.90    0.39
  -9  -5   6   12.25    0.94
   9  -5  -6   14.05    0.89
  -9   5  -6   12.13    0.84
  -9   5  -6   11.14    0.95
  -9  -5  -6   13.89    0.95
  -9   5   6   12.27    0.81
   9   5  -6   12.89    0.92
  -9  -5  -6   14.67    1.04
  -9   6  -6   -0.39    0.30
   9  -6  -6    0.61    0.36
  -9  -6  -6    0.44    0.34
  -9   6   6    0.62    0.32
  -9  -6  -6    0.10    0.31
   9  -6   6    0.82    0.32
   9   6  -6    0.30    0.33
   9  -7  -6   18.52    1.04
  -9   7  -6   16.88    1.25
   9   7  -6   17.73    1.11
   9   7  -6   18.27    1.25
  -9  -7  -6   18.18    1.15
  -9  -7  -6   18.95    1.22
  -9   7   6   17.56    1.05
  -9   8  -6    8.09    0.96
   9   8  -6   10.62    0.91
   9   8  -6    8.23    0.93
  -9  -8  -6    9.82    0.90
  -9  -8  -6    9.77    0.90
  -9   8   6   10.35    0.85
  -9  -8  -6   10.59    0.97
  -9   9  -6   15.13    1.27
  -9  -9  -6   15.09    1.16
  -9  -9  -6   13.49    1.08
   9   9  -6   12.77    1.15
  -9  10  -6   17.39    1.44
   9  10   6   18.23    1.26
  -9 -10  -6   14.93    1.17
   9  10  -6   15.09    1.30
  -9  11  -6    0.24    0.49
   9  11   6    0.23    0.42
   9  11  -6    0.64    0.55
   9  12   6    3.26    0.78
  -9  12  -6    3.63    0.89
   9  12  -6    4.20    0.91
  -9  13  -6    0.07    0.59
   9  13  -6   -0.07    0.48
  10   0  -6    2.76    0.54
 -10   0  -6    2.25    0.50
 -10   0   6    2.66    0.47
 -10   0  -6    2.92    0.55
 -10   1  -6    4.16    0.59
  10  -1  -6    4.57    0.62
 -10   1  -6    2.66    0.52
 -10  -1   6    2.33    0.48
  10   1  -6    3.18    0.57
 -10  -1  -6    2.77    0.56
 -10  -1  -6    2.89    0.53
 -10   1   6    3.37    0.50
 -10   2  -6   -0.41    0.24
  10  -2  -6    0.56    0.35
 -10  -2   6    0.25    0.29
 -10   2  -6   -0.16    0.27
 -10   2   6    0.20    0.23
 -10  -2  -6   -0.03    0.23
  10   2  -6    0.26    0.30
 -10  -2  -6    0.39    0.34
  10  -3  -6    3.60    0.62
 -10   3  -6    2.25    0.52
 -10   3  -6    3.82    0.62
 -10  -3   6    2.61    0.53
 -10  -3  -6    4.34    0.68
 -10  -3  -6    2.02    0.47
 -10   3   6    2.67    0.48
  10   3  -6    2.94    0.57
 -10  -4   6   11.79    0.92
 -10   4  -6   12.10    0.98
  10  -4  -6   11.84    0.88
 -10   4  -6   11.53    0.88
  10   4  -6   11.56    0.95
 -10   4   6   11.35    0.82
 -10  -4  -6   12.05    0.97
 -10  -4  -6   11.12    0.87
 -10  -5   6   -0.21    0.27
 -10   5  -6    0.22    0.39
  10  -5  -6    0.65    0.39
 -10   5   6   -0.10    0.23
 -10  -5  -6   -0.04    0.29
 -10  -5  -6   -0.12    0.27
  10   5  -6    0.11    0.31
  10  -5   6   -0.30    0.23
 -10   6  -6    0.72    0.44
 -10  -6   6    1.16    0.46
  10  -6  -6    0.39    0.36
 -10  -6  -6   -0.04    0.32
 -10  -6  -6    1.36    0.48
  10  -6   6    0.51    0.33
 -10   6   6    0.62    0.32
  10   6  -6    1.12    0.45
  10  -7  -6    0.31    0.36
 -10   7  -6    0.42    0.43
 -10   7   6    0.67    0.38
 -10  -7  -6   -0.20    0.39
 -10  -7  -6   -0.10    0.29
  10   7  -6   -0.51    0.32
  10   7  -6   -0.13    0.34
 -10   8  -6   -0.05    0.48
  10   8  -6    0.15    0.34
  10   8  -6   -0.42    0.28
 -10  -8  -6    0.03    0.31
 -10   9  -6   10.75    1.15
  10   9   6   10.61    1.00
 -10  -9  -6   12.11    1.05
 -10  -9  -6   11.00    1.01
  10   9  -6    7.69    1.00
 -10  10  -6   11.61    1.30
  10  10   6   11.41    1.06
  10  10  -6   10.51    1.21
  10  11   6    0.77    0.56
 -10  11  -6    0.02    0.48
  10  11  -6    0.61    0.54
  10  12   6    0.52    0.51
 -10  12  -6   -0.18    0.56
  10  12  -6    1.22    0.66
 -10  13  -6    0.73    0.63
  10  13  -6    0.76    0.62
  11   0  -6    0.22    0.32
 -11   0   6   -0.08    0.26
 -11   0  -6   -0.17    0.26
 -11   0  -6    0.05    0.37
 -11   1  -6    0.12    0.33
  11  -1  -6    0.15    0.30
 -11  -1   6    0.23    0.29
 -11   1  -6   -0.09    0.24
  11   1  -6    0.08    0.30
 -11   1   6   -0.19    0.19
 -11  -1  -6   -0.07    0.31
 -11  -1  -6    0.17    0.29
  11  -2  -6   -0.42    0.23
 -11   2  -6    0.38    0.33
 -11   2  -6   -0.56    0.24
 -11  -2   6   -0.26    0.20
  11   2  -6    0.16    0.32
 -11  -2  -6   -0.42    0.24
 -11   2   6   -0.14    0.24
 -11  -2  -6    0.20    0.29
 -11   3  -6    0.69    0.43
 -11  -3   6    0.98    0.44
  11  -3  -6    0.97    0.43
 -11  -3  -6    0.61    0.36
 -11   3   6    0.59    0.36
 -11  -3  -6    0.92    0.46
  11   3  -6    0.94    0.41
 -11  -4   6   14.74    1.06
 -11   4  -6   13.89    1.11
  11  -4  -6   16.75    1.10
  11  -4   6   17.51    1.08
 -11   4   6   14.63    0.98
 -11  -4  -6   13.79    1.08
 -11  -4  -6   16.91    1.13
  11   4  -6   15.80    1.15
  11  -5  -6   16.42    1.11
 -11  -5   6   13.32    1.07
 -11   5  -6   15.09    1.20
 -11  -5  -6   15.39    1.15
 -11  -5  -6   17.49    1.15
  11   5  -6   16.23    1.18
  11  -5   6   16.38    1.06
 -11   5   6   14.54    1.00
 -11  -6   6    0.11    0.40
 -11   6  -6    0.22    0.41
  11  -6  -6    0.49    0.39
 -11  -6  -6   -0.03    0.32
  11   6  -6   -0.23    0.37
 -11   6   6    0.47    0.35
  11  -6   6    0.50    0.34
  11  -7  -6   -0.46    0.30
 -11   7  -6    0.53    0.46
 -11   7   6    0.85    0.41
 -11  -7  -6    0.46    0.31
  11   7  -6    0.67    0.42
  11   8   6    2.63    0.66
 -11   8  -6    3.01    0.75
  11   8  -6    3.57    0.70
  11   8  -6    1.32    0.54
 -11  -8  -6    2.85    0.65
 -11   9  -6    0.76    0.59
  11   9   6    3.51    0.73
  11   9  -6    1.95    0.62
 -11  -9  -6    1.24    0.52
  11   9  -6    2.59    0.66
 -11  10  -6    0.29    0.58
  11  10  -6    1.54    0.64
  11  11   6    0.02    0.44
 -11  11  -6   -0.87    0.49
  11  11  -6    0.02    0.58
  11  12   6   -0.05    0.53
 -11  12  -6   -0.18    0.55
  11  12  -6   -0.18    0.47
 -11  13  -6   -0.04    0.55
  11  13  -6    0.10    0.54
 -12   0   6    2.25    0.49
 -12   0  -6    1.16    0.48
  12   0  -6    1.40    0.54
  12  -1  -6    9.00    0.88
 -12   1  -6    7.73    0.85
 -12  -1   6    7.01    0.77
  12   1  -6    7.97    0.84
 -12  -1  -6    6.94    0.84
 -12  -1  -6    6.78    0.79
 -12   1   6    6.10    0.71
  12  -2  -6    2.00    0.59
 -12  -2   6    1.21    0.45
 -12   2  -6    1.10    0.47
  12  -2   6    1.47    0.48
 -12  -2  -6    0.69    0.43
 -12   2   6    1.72    0.46
  12   2  -6    0.29    0.44
 -12  -2  -6    0.93    0.43
 -12  -3   6    0.16    0.32
  12  -3  -6   -0.06    0.35
 -12   3  -6    0.19    0.36
  12  -3   6    0.24    0.35
  12   3  -6    0.19    0.38
 -12  -3  -6   -0.02    0.32
 -12   3   6   -0.16    0.26
 -12   4  -6    9.05    0.95
  12  -4  -6    8.00    0.83
 -12  -4   6    6.13    0.82
  12  -4   6   10.06    0.91
 -12   4   6    6.15    0.71
 -12  -4  -6    7.49    0.86
  12   4  -6    4.87    0.75
  12  -5  -6    1.08    0.50
 -12  -5   6    0.64    0.41
 -12   5  -6    0.93    0.50
  12  -5   6    0.68    0.39
  12   5  -6    1.29    0.51
 -12  -5  -6    1.26    0.48
 -12   5   6    0.50    0.40
  12  -6  -6    0.06    0.39
 -12  -6   6    0.19    0.40
  12   6   6    0.23    0.40
 -12   6  -6   -0.36    0.33
 -12   6   6    0.09    0.33
 -12  -6  -6   -0.13    0.32
  12  -6   6    0.14    0.34
  12   6  -6   -0.26    0.35
  12  -7  -6    0.03    0.34
 -12  -7   6   -0.05    0.37
 -12   7  -6   -0.14    0.41
  12   7   6    0.13    0.41
  12   7  -6    0.18    0.43
 -12  -7  -6    0.23    0.37
 -12   7   6    0.34    0.37
  12   8   6    0.20    0.39
 -12   8  -6    1.06    0.62
  12   8  -6    0.67    0.48
  12   8  -6    1.52    0.58
 -12  -8  -6    0.69    0.51
 -12   9  -6    1.94    0.68
  12   9   6    0.61    0.48
  12   9  -6   -0.02    0.47
 -12  -9  -6    0.83    0.51
  12   9  -6    1.55    0.59
 -12  10  -6    4.07    0.92
 -12 -10  -6    4.98    0.90
  12  10  -6    4.12    0.93
 -12  11  -6    0.57    0.57
  12  11   6    0.19    0.51
  12  11  -6    0.39    0.52
  12  12   6    0.58    0.56
 -12  12  -6   -0.12    0.55
  12  12  -6   -0.57    0.44
  13   0   6    1.83    0.57
 -13   0  -6    1.84    0.55
  13   0  -6    1.00    0.52
 -13   0   6    1.47    0.47
  13  -1  -6    2.10    0.57
  13   1   6    2.22    0.62
 -13  -1   6    2.55    0.57
 -13   1  -6    1.32    0.50
 -13   1   6    1.67    0.49
  13  -1   6    1.24    0.49
 -13  -1  -6    1.51    0.51
  13   1  -6    1.84    0.55
 -13   2  -6    0.99    0.48
 -13  -2   6    0.64    0.38
  13   2   6    1.22    0.51
  13  -2  -6    1.27    0.48
  13  -2   6    0.84    0.47
  13   2  -6    0.94    0.47
 -13  -2  -6    1.11    0.49
 -13   2   6    1.18    0.43
 -13  -3   6    7.06    0.85
 -13   3  -6    7.38    0.89
  13  -3  -6    7.66    0.84
  13   3   6    7.73    0.91
  13   3  -6    7.32    0.87
 -13   3   6    7.83    0.83
  13  -3   6    7.14    0.80
 -13  -3  -6    7.06    0.87
 -13   4  -6    3.63    0.74
  13   4   6    4.57    0.83
  13  -4  -6    6.07    0.85
 -13  -4   6    3.90    0.76
  13   4  -6    5.66    0.90
 -13  -4  -6    5.19    0.77
  13  -4   6    3.93    0.70
 -13   4   6    5.30    0.80
 -13  -5   6   -0.12    0.34
  13   5   6    0.42    0.45
 -13   5  -6   -0.31    0.31
  13  -5  -6   -0.13    0.39
  13  -5   6    0.64    0.40
 -13   5   6   -0.06    0.33
 -13  -5  -6    0.40    0.39
  13   5  -6    1.12    0.51
  13  -6  -6    0.35    0.40
 -13  -6   6    0.41    0.40
  13   6   6   -0.49    0.35
 -13   6  -6    0.06    0.43
  13   6  -6   -0.48    0.36
  13  -6   6    0.32    0.43
 -13   6   6    0.57    0.37
 -13  -6  -6    0.40    0.45
  13  -7  -6   -0.32    0.34
 -13  -7   6   -0.19    0.36
 -13   7  -6   -0.18    0.40
  13   7   6   -0.13    0.43
  13   7  -6    0.19    0.44
 -13   7   6   -0.15    0.31
 -13  -7  -6   -0.20    0.36
  13   8   6    0.89    0.56
 -13   8  -6    0.93    0.54
  13   8  -6   -0.20    0.37
 -13  -8  -6    1.34    0.58
 -13   9  -6   -0.60    0.41
  13   9   6    0.24    0.47
 -13  -9  -6    0.08    0.40
  13   9  -6   -0.21    0.40
  13   9  -6   -0.25    0.38
 -13  10  -6    3.09    0.87
  13  10   6    1.82    0.76
 -13 -10  -6    2.93    0.81
  13  10  -6    1.36    0.64
 -13  11  -6    0.73    0.66
  13  11  -6    0.75    0.72
  14   0  -6    0.40    0.40
  14   0   6   -0.30    0.34
 -14   0  -6   -0.04    0.32
 -14   0   6    0.25    0.35
 -14   1  -6   -0.30    0.38
  14  -1  -6   -0.46    0.39
 -14  -1   6   -0.05    0.31
  14   1   6   -0.13    0.33
  14   1  -6   -0.13    0.41
  14  -1   6    0.22    0.36
 -14   1   6    0.34    0.34
 -14  -1  -6   -0.58    0.30
  14   2   6    1.58    0.56
 -14   2  -6    1.52    0.59
  14  -2  -6    2.92    0.65
 -14  -2   6    2.43    0.58
  14   2  -6    3.39    0.75
 -14   2   6    2.56    0.58
  14  -2   6    2.77    0.67
 -14  -2  -6    2.94    0.67
  14   3   6    2.81    0.69
 -14   3  -6    3.20    0.73
  14  -3  -6    4.16    0.78
 -14  -3   6    3.89    0.77
  14  -3   6    4.94    0.75
  14   3  -6    4.88    0.84
 -14   3   6    4.72    0.78
 -14  -3  -6    4.20    0.77
  14  -4  -6    1.60    0.55
  14   4   6    1.40    0.55
 -14  -4   6    0.98    0.47
 -14   4  -6    0.96    0.54
 -14   4   6    1.39    0.50
  14   4  -6    0.64    0.47
 -14  -4  -6    1.10    0.53
  14  -4   6    0.49    0.47
 -14   5  -6    0.16    0.45
 -14  -5   6    0.00    0.37
  14   5   6   -0.11    0.37
  14  -5  -6   -0.32    0.31
  14  -5   6    0.39    0.39
 -14   5   6    0.20    0.38
  14   5  -6    0.31    0.42
 -14  -5  -6    0.25    0.42
 -14   6  -6    2.48    0.70
  14  -6  -6    1.80    0.59
  14   6   6    2.40    0.70
 -14  -6   6    2.28    0.67
 -14   6   6    1.43    0.56
  14  -6   6    2.19    0.62
 -14  -6  -6    2.79    0.70
  14   6  -6    2.22    0.65
 -14  -7   6    0.67    0.53
  14   7   6    0.97    0.52
 -14   7  -6    1.32    0.61
 -14  -7  -6    0.10    0.42
  14   7  -6   -0.08    0.42
  14   8   6    0.98    0.53
 -14   8  -6    0.44    0.55
 -14  -8   6    0.36    0.51
 -14  -8  -6   -0.06    0.38
  14   8  -6    0.86    0.56
 -14   9  -6   -0.74    0.49
  14   9   6   -0.36    0.44
  14   9  -6   -0.03    0.43
 -14  -9  -6   -0.14    0.45
  14   9  -6   -0.12    0.44
 -14  10  -6    6.06    1.22
  14  10   6    7.00    1.07
 -14 -10  -6    6.30    1.13
  14  10  -6    4.38    1.01
 -14  11  -6   -0.09    0.58
  14  11  -6    0.05    0.55
  15   0  -6   21.70    1.47
 -15   0  -6   22.33    1.51
  15   0   6   23.51    1.54
 -15   0   6   23.60    1.43
 -15   1  -6   -0.05    0.43
 -15  -1   6    0.12    0.38
  15   1   6   -0.35    0.35
  15  -1  -6    0.56    0.47
  15   1  -6   -0.47    0.38
  15  -1   6    0.34    0.42
 -15   1   6    0.10    0.39
 -15  -1  -6    0.38    0.39
 -15  -2   6    0.35    0.36
  15  -2  -6    0.40    0.42
  15   2   6   -0.20    0.37
 -15   2  -6    1.00    0.50
  15   2  -6   -0.27    0.42
  15  -2   6    0.54    0.46
 -15   2   6    0.31    0.38
 -15  -2  -6    0.56    0.44
  15   3   6    0.07    0.45
 -15  -3   6    0.54    0.42
 -15   3  -6    0.08    0.41
  15  -3  -6    0.17    0.40
  15  -3   6    0.30    0.42
 -15   3   6    0.04    0.38
  15   3  -6    0.93    0.52
 -15  -3  -6    0.97    0.52
  15  -4  -6    2.21    0.67
 -15  -4   6    0.64    0.46
 -15   4  -6    1.47    0.57
  15   4   6    0.68    0.48
  15  -4   6    0.53    0.47
 -15  -4  -6    0.57    0.47
  15   4  -6    0.88    0.50
 -15   4   6    1.53    0.56
  15   5   6    0.68    0.49
  15  -5  -6    0.70    0.57
 -15  -5   6    0.23    0.38
 -15   5  -6    1.19    0.67
 -15  -5  -6    0.94    0.53
  15   5  -6   -0.26    0.43
 -15   5   6    0.42    0.47
  15  -5   6    1.48    0.54
  15   6   6    0.11    0.44
 -15   6  -6    1.19    0.62
 -15  -6   6    1.19    0.63
  15  -6  -6   -0.16    0.42
 -15  -6  -6    0.30    0.46
  15   6  -6    0.38    0.47
 -15   6   6    0.56    0.49
  15   7   6   -0.22    0.48
 -15   7  -6    0.21    0.48
 -15  -7   6    0.18    0.44
  15   7  -6   -1.00    0.37
 -15  -7  -6    0.17    0.48
 -15  -8   6   -0.28    0.43
  15   8   6    0.89    0.55
 -15   8  -6   -0.46    0.44
  15   8  -6    0.25    0.47
 -15  -8  -6   -0.58    0.39
 -15   9  -6   -0.80    0.54
  15   9   6   -0.13    0.51
  15   9  -6   -0.36    0.45
  15   9  -6   -0.02    0.50
 -15  -9  -6    0.36    0.51
  15  10   6   -0.35    0.51
 -15  10  -6    0.35    0.70
 -15 -10  -6    0.91    0.66
  15  10  -6    1.17    0.69
 -16   0   6    1.38    0.53
  16   0  -6    1.83    0.62
  16   0   6    2.89    0.77
 -16   0  -6    2.42    0.75
 -16   1  -6    1.21    0.56
  16   1   6    2.05    0.66
 -16  -1   6    2.79    0.65
  16  -1  -6    1.07    0.56
  16  -1   6    1.52    0.59
 -16   1   6    2.11    0.64
 -16  -1  -6    0.99    0.53
  16   1  -6    1.42    0.65
 -16   2  -6    3.97    0.90
  16   2   6    4.80    0.97
 -16  -2   6    3.51    0.73
  16  -2  -6    5.42    0.94
  16  -2   6    3.74    0.80
 -16   2   6    6.08    0.94
  16   2  -6    4.05    0.85
 -16  -2  -6    4.12    0.86
  16   3   6    1.68    0.66
 -16   3  -6    1.63    0.68
 -16  -3   6    1.67    0.56
  16  -3  -6    0.72    0.52
 -16  -3  -6    1.36    0.57
  16   3  -6    1.80    0.68
 -16   3   6    1.20    0.52
  16  -3   6    1.06    0.59
 -16   4  -6    0.75    0.54
 -16  -4   6    1.30    0.60
  16   4   6    0.87    0.61
  16  -4  -6    0.80    0.56
  16   4  -6   -0.18    0.52
 -16  -4  -6    0.80    0.49
 -16   4   6    1.02    0.48
  16  -4   6    1.28    0.54
 -16   5  -6    1.75    0.70
  16  -5  -6    0.89    0.58
  16   5   6    1.21    0.66
 -16  -5   6    1.08    0.56
 -16   5   6    1.42    0.56
  16  -5   6    2.00    0.65
  16   5  -6    0.78    0.54
 -16  -5  -6    2.43    0.78
  16   6   6    0.38    0.48
 -16   6  -6    0.81    0.62
  16  -6  -6   -0.16    0.48
 -16  -6   6   -0.05    0.42
 -16  -6  -6    0.41    0.50
  16   6  -6    0.35    0.49
 -16   6   6   -0.17    0.40
 -16  -7   6    1.18    0.61
 -16   7  -6    0.48    0.57
  16   7   6    0.26    0.55
 -16  -7  -6    1.45    0.64
  16   7  -6    0.73    0.56
  16   8   6    1.09    0.59
 -16   8  -6    0.65    0.64
 -16  -8   6    1.20    0.66
 -16  -8  -6    1.01    0.62
  16   8  -6    0.60    0.56
  16   9   6    0.79    0.69
 -16   9  -6    2.41    0.86
 -16  -9  -6    2.62    0.81
  16   9  -6    4.02    0.95
 -17   0   6   10.31    1.12
  17   0  -6    9.37    1.20
 -17   0  -6   11.73    1.25
  17   0   6   11.64    1.22
 -17  -1   6    1.11    0.54
 -17   1  -6   -0.21    0.40
  17  -1  -6    2.04    0.72
  17   1   6    0.49    0.54
 -17   1   6    1.05    0.49
  17   1  -6    0.48    0.55
  17  -1   6    0.66    0.58
 -17  -1  -6    0.21    0.43
  17   2   6    0.62    0.51
  17  -2  -6    0.31    0.47
 -17   2  -6    0.68    0.55
 -17  -2   6    0.55    0.50
 -17  -2  -6    0.88    0.57
  17  -2   6    0.39    0.55
  17   2  -6    1.75    0.69
 -17   2   6    1.56    0.60
 -17   3  -6    1.07    0.64
 -17  -3   6    1.07    0.52
  17  -3  -6    3.71    0.82
  17   3   6    1.70    0.66
 -17  -3  -6    2.52    0.72
  17   3  -6    2.03    0.73
 -17   3   6    2.24    0.65
  17  -3   6    1.70    0.64
 -17  -4   6    0.33    0.47
 -17   4  -6    0.06    0.51
  17   4   6   -0.25    0.40
  17  -4  -6   -0.48    0.47
 -17   4   6    0.47    0.49
  17  -4   6   -0.30    0.46
  17   4  -6    0.48    0.56
 -17  -4  -6    0.97    0.58
 -17  -5   6    0.62    0.55
  17   5   6    0.61    0.59
 -17   5  -6    1.30    0.68
  17  -5  -6    0.16    0.48
 -17   5   6   -0.32    0.47
  17  -5   6    0.77    0.55
  17   5  -6   -0.34    0.49
 -17  -5  -6    0.79    0.64
  17   6   6    1.90    0.74
 -17   6  -6    0.11    0.49
 -17  -6   6    0.20    0.54
  17  -6  -6    0.28    0.54
 -17  -6  -6    1.11    0.57
  17   6  -6   -0.02    0.62
 -17   7  -6    1.94    0.78
  17   7   6    1.50    0.75
 -17  -7   6    2.72    0.80
 -17  -7  -6    2.14    0.75
  17   7  -6    2.57    0.81
  17   8   6    0.35    0.61
 -17  -8   6    1.23    0.71
 -17   8  -6    1.01    0.68
 -17  -8  -6    2.58    0.88
  17   8  -6    0.99    0.71
 -18   0  -6    4.51    0.96
  18   0  -6    3.87    0.88
  18   0   6    4.29    0.97
 -18   0   6    5.28    0.92
  18   1   6    3.11    0.85
  18  -1  -6    2.28    0.75
 -18  -1   6    2.27    0.74
 -18   1  -6    1.82    0.66
 -18   1   6    2.45    0.71
 -18  -1  -6    2.67    0.75
  18   1  -6    1.66    0.70
  18  -1   6    2.70    0.76
 -18  -2   6    0.03    0.42
 -18   2  -6   -1.06    0.35
  18  -2  -6    0.01    0.53
  18   2   6    0.90    0.66
  18  -2   6    0.93    0.61
 -18   2   6    0.12    0.50
 -18  -2  -6   -0.33    0.46
  18   2  -6   -0.85    0.38
 -18  -3   6    0.25    0.42
  18   3   6    0.69    0.61
  18  -3  -6    0.06    0.55
 -18   3  -6    0.55    0.54
  18   3  -6   -0.44    0.52
  18  -3   6    0.84    0.63
 -18  -3  -6   -0.26    0.44
 -18   3   6    0.67    0.54
  18  -4  -6    0.01    0.50
 -18  -4   6    0.01    0.54
 -18   4  -6    0.87    0.57
  18   4   6   -0.03    0.53
  18  -4   6    0.40    0.55
 -18  -4  -6   -0.40    0.39
 -18   4   6    0.32    0.51
  18   4  -6   -0.66    0.40
  18  -5  -6    2.58    0.74
 -18  -5   6    5.16    1.05
  18   5   6    1.37    0.69
 -18   5  -6    2.18    0.79
 -18   5   6    3.42    0.85
 -18  -5  -6    3.44    0.96
  18   5  -6    3.25    0.90
  18  -5   6    2.39    0.75
 -18   6  -6    0.50    0.63
 -18  -6   6    1.24    0.64
  18  -6  -6    1.63    0.75
  18   6   6    0.93    0.76
  18   6  -6    1.89    0.83
 -18  -6  -6    1.15    0.66
 -18  -7   6    0.13    0.49
  18   7   6   -0.02    0.62
 -18   7  -6   -0.54    0.49
  18   7  -6   -0.39    0.58
 -18  -7  -6   -0.17    0.50
 -19   0  -6    0.34    0.46
  19   0  -6    0.29    0.50
  19   0   6    0.46    0.56
 -19   0   6   -0.01    0.49
  19   1   6    1.07    0.63
 -19  -1   6    0.50    0.57
  19  -1  -6    0.70    0.62
 -19   1  -6    2.30    0.81
  19   1  -6    0.61    0.63
 -19   1   6    0.43    0.55
 -19  -1  -6    0.73    0.64
  19  -1   6   -0.01    0.57
  19   2   6    7.46    1.25
 -19   2  -6    6.72    1.20
  19  -2  -6    7.05    1.18
 -19  -2   6    6.49    1.00
 -19  -2  -6    4.09    0.96
 -19   2   6    6.63    1.12
  19   2  -6    8.24    1.18
  19  -2   6    7.29    1.11
  19   3   6   -0.42    0.54
 -19  -3   6    0.66    0.52
 -19   3  -6   -0.05    0.60
  19  -3  -6    0.31    0.55
  19   3  -6    0.33    0.68
  19  -3   6   -0.29    0.53
 -19   3   6   -0.31    0.50
 -19  -3  -6   -0.06    0.49
  19   4   6   -0.30    0.50
 -19  -4   6   -0.01    0.55
  19  -4  -6    0.20    0.62
 -19   4  -6    0.58    0.64
 -19  -4  -6    1.13    0.62
 -19   4   6    0.30    0.58
  19   4  -6    0.24    0.63
  19  -4   6    0.49    0.61
 -19   5  -6    0.24    0.60
  19   5   6   -0.12    0.54
  19  -5  -6    1.09    0.68
 -19  -5   6    0.45    0.58
 -19  -5  -6   -0.36    0.53
  19   5  -6    0.40    0.67
  19  -5   6    0.45    0.61
 -20   0  -6    0.65    0.63
  20   0  -6   -0.72    0.54
  20   0   6   -0.52    0.46
 -20   0   6    0.01    0.51
  20  -1  -6   -0.36    0.50
 -20   1  -6    0.00    0.49
 -20  -1   6    0.17    0.51
  20   1   6    1.38    0.78
  20   1  -6   -0.03    0.54
  20  -1   6   -0.51    0.57
 -20   1   6   -0.35    0.48
 -20  -1  -6    0.11    0.52
  20   2   6    0.94    0.76
 -20   2  -6    0.15    0.62
  20  -2  -6    0.16    0.63
 -20  -2   6    0.26    0.61
 -20  -2  -6    0.44    0.53
  20   2  -6   -0.19    0.55
 -20   2   6    0.10    0.57
  20  -2   6   -0.11    0.54
 -20   3  -6    0.48    0.63
 -20  -3   6    0.35    0.53
 -20   3   6   -0.08    0.52
 -20  -3  -6   -0.38    0.46
   0   0  -7   -0.19    0.12
   0   0  -7   -0.06    0.20
   0  -1  -7    0.01    0.08
   0  -1  -7   -0.27    0.15
   0   1  -7   -0.14    0.15
   0   1  -7   -0.12    0.20
   0  -1  -7   -0.02    0.19
   0   2  -7   62.16    1.80
   0  -2  -7   65.76    1.87
   0  -2  -7   61.17    1.84
   0   2  -7   67.25    1.76
   0  -3  -7   -0.09    0.17
   0   3  -7    0.11    0.16
   0   3  -7    0.34    0.22
   0  -3  -7   -0.02    0.18
   0   4   7   31.71    0.79
   0  -4  -7   28.06    1.13
   0   4  -7   28.70    1.06
   0  -4  -7   29.64    1.23
   0   4  -7   30.87    1.21
   0   5   7    0.05    0.12
   0  -5  -7    0.01    0.20
   0   5  -7   -0.31    0.20
   0  -5  -7   -0.21    0.18
   0   5  -7    0.03    0.16
   0  -6  -7    0.20    0.24
   0  -6  -7    0.00    0.20
   0   6  -7   -0.16    0.16
   0   6  -7   -0.03    0.24
   0   6   7   -0.04    0.15
   0  -7  -7    0.04    0.19
   0   7   7   -0.02    0.17
   0   7  -7   -0.01    0.29
   0   7  -7   -0.16    0.15
   0  -7  -7   -0.24    0.23
   0   8  -7    1.50    0.48
   0   8   7    1.14    0.30
   0  -8  -7    1.28    0.31
   0  -8  -7   -0.25    0.23
   0  -9  -7    0.11    0.32
   0   9  -7   -0.19    0.30
   0 -10  -7    4.81    0.79
   0  10  -7    3.91    0.76
   0 -11  -7   -0.02    0.31
   0  11  -7   -0.43    0.31
   0 -12  -7    1.23    0.57
   0  12  -7    0.86    0.50
   0  13  -7   -0.06    0.47
   0 -13  -7    0.00    0.39
   0  14  -7    1.48    0.67
   0 -14  -7    1.02    0.62
   0 -15  -7   -0.63    0.48
   0  15  -7    0.00    0.51
   1   0  -7    0.09    0.12
  -1   0  -7   -0.07    0.13
  -1   0  -7   -0.08    0.19
   1   0  -7   -0.04    0.21
  -1   1  -7    0.08    0.21
   1  -1  -7    0.20    0.22
   1  -1  -7    0.25    0.17
   1  -1  -7    0.08    0.08
  -1   1  -7    0.07    0.16
  -1  -1  -7    0.19    0.12
  -1  -1  -7    0.12    0.21
   1   1  -7    0.14    0.22
   1   1  -7    0.40    0.18
  -1   2  -7   19.45    0.86
   1  -2  -7   20.21    0.90
  -1   2  -7   20.84    0.84
   1  -2  -7   19.99    0.88
   1   2  -7   19.95    0.88
  -1  -2  -7   19.59    0.90
  -1  -2  -7   19.73    0.91
  -1  -2  -7   20.46    0.57
   1   2  -7   21.08    0.82
  -1   3  -7   63.58    1.88
  -1   3  -7   62.94    1.82
   1  -3  -7   64.71    1.90
   1  -3  -7   63.87    1.93
   1   3  -7   66.78    1.88
  -1  -3  -7   67.95    1.98
  -1  -3  -7   69.81    1.95
  -1  -3  -7   66.79    1.49
   1   3  -7   61.72    1.82
   1   4   7    1.83    0.21
   1  -4  -7    1.24    0.29
   1  -4  -7    1.82    0.37
  -1   4  -7    1.83    0.41
  -1   4  -7    2.01    0.33
  -1  -4  -7    1.40    0.32
  -1   4   7    1.92    0.17
  -1  -4  -7    2.39    0.41
   1   4  -7    1.93    0.32
   1   4  -7    1.74    0.38
  -1   5  -7    0.51    0.23
   1   5   7    1.06    0.20
   1  -5  -7    1.03    0.30
  -1   5  -7    0.68    0.31
   1  -5  -7    0.56    0.26
   1   5  -7    0.66    0.29
   1   5  -7    1.22    0.27
  -1  -5  -7    1.30    0.33
  -1   5   7    0.78    0.17
  -1  -5  -7    0.80    0.28
   1   6   7   19.58    0.77
   1  -6  -7   18.88    1.03
   1  -6  -7   19.01    0.91
  -1   6  -7   17.87    0.79
  -1   6  -7   21.72    1.11
  -1   6   7   19.10    0.73
   1   6  -7   20.36    0.85
   1   6  -7   19.32    1.04
  -1  -6  -7   18.62    1.03
  -1  -6  -7   18.66    0.92
   1  -7  -7    1.06    0.31
  -1   7  -7    0.68    0.40
   1   7   7    1.40    0.29
  -1   7  -7    0.90    0.23
   1  -7  -7    1.07    0.39
  -1   7   7    0.81    0.25
  -1  -7  -7    1.31    0.37
  -1  -7  -7    1.20    0.30
   1   7  -7    0.96    0.26
   1   7  -7    1.17    0.40
   1  -8  -7   17.16    1.08
   1   8   7   16.57    0.85
   1  -8  -7   17.41    0.87
  -1   8  -7   16.67    1.10
  -1  -8  -7   17.07    1.07
  -1   8   7   17.60    0.85
  -1  -8  -7   16.34    0.88
   1   8  -7   15.93    1.11
   1   9   7    0.31    0.28
   1  -9  -7    0.58    0.34
  -1   9  -7    0.56    0.38
   1   9  -7    0.73    0.40
  -1  -9  -7    1.05    0.40
  -1  10  -7    1.01    0.51
   1 -10  -7    0.96    0.45
   1  10  -7    1.56    0.52
  -1 -10  -7    0.43    0.41
   1 -11  -7   13.13    1.14
  -1  11  -7   11.81    1.13
   1  11  -7   10.93    1.09
  -1 -11  -7   14.50    1.15
   1 -12  -7    0.03    0.39
  -1  12  -7   -0.31    0.39
   1  12  -7   -0.38    0.44
  -1 -12  -7   -0.53    0.35
  -1  13  -7    0.48    0.54
   1 -13  -7    0.79    0.52
  -1 -13  -7    0.18    0.41
   1  13  -7    1.25    0.59
   1 -14  -7    0.58    0.50
  -1  14  -7   -0.14    0.53
   1  14  -7    0.19    0.52
  -1 -14  -7    0.23    0.45
   1 -15  -7    1.56    0.69
  -1  15  -7    0.58    0.75
   1  15  -7    1.42    0.78
  -1 -15  -7    0.23    0.56
  -2   0  -7    0.02    0.14
   2   0  -7   -0.13    0.11
   2   0  -7    0.04    0.19
  -2   0  -7    0.20    0.24
  -2   1  -7   32.86    1.16
  -2   1  -7   31.59    1.04
   2  -1  -7   29.62    1.07
   2  -1  -7   33.22    0.79
   2  -1  -7   32.99    1.20
  -2  -1  -7   29.58    1.15
  -2  -1  -7   31.93    0.94
   2   1  -7   32.42    0.99
   2   1  -7   30.94    1.15
   2  -2  -7    7.99    0.55
   2  -2  -7    7.60    0.56
  -2   2  -7    6.37    0.51
  -2   2  -7    6.71    0.52
   2   2  -7    7.64    0.55
   2   2  -7    7.45    0.50
  -2  -2  -7    7.07    0.36
  -2  -2  -7    6.18    0.55
  -2  -2  -7    6.92    0.55
   2  -3  -7   55.60    1.71
   2  -3  -7   54.85    1.72
  -2   3  -7   55.21    1.70
  -2   3  -7   55.61    1.65
  -2  -3  -7   56.01    1.78
  -2  -3  -7   57.65    1.41
  -2  -3  -7   55.00    1.74
   2   3  -7   55.95    1.68
   2   3  -7   57.50    1.69
  -2   4  -7    0.95    0.32
   2  -4  -7    1.76    0.35
  -2   4  -7    1.04    0.26
   2  -4  -7    0.81    0.28
  -2  -4  -7    1.12    0.20
  -2   4   7    1.16    0.15
   2   4  -7    1.73    0.35
   2   4  -7    0.65    0.25
  -2  -4  -7    0.92    0.32
  -2  -4  -7    1.00    0.28
  -2   5  -7   40.01    1.57
   2   5   7   45.16    1.27
   2  -5  -7   46.85    1.63
  -2   5  -7   42.73    1.35
   2  -5  -7   44.25    1.48
   2   5  -7   45.82    1.44
  -2   5   7   43.52    1.15
  -2  -5  -7   43.16    1.50
  -2  -5  -7   42.74    1.61
   2   5  -7   41.35    1.57
   2  -6  -7   41.71    1.44
   2   6   7   42.73    1.31
  -2   6  -7   43.24    1.32
   2  -6  -7   41.29    1.61
  -2   6  -7   41.66    1.65
   2   6  -7   42.45    1.63
   2   6  -7   41.93    1.39
  -2  -6  -7   39.56    1.47
  -2  -6  -7   43.54    1.66
  -2   6   7   43.74    1.24
   2  -7  -7    0.41    0.25
  -2   7  -7    0.57    0.36
  -2   7  -7    0.36    0.19
   2   7   7    0.28    0.21
   2  -7  -7    1.06    0.36
  -2  -7  -7    0.95    0.34
  -2  -7  -7    0.76    0.29
   2   7  -7    0.28    0.23
  -2   7   7    0.59    0.23
   2   7  -7    0.85    0.37
   2   8   7   -0.23    0.19
  -2   8  -7   -0.40    0.34
   2  -8  -7   -0.08    0.25
   2  -8  -7    0.00    0.23
   2   8  -7    0.29    0.33
  -2   8   7    0.35    0.24
  -2  -8  -7    0.22    0.22
  -2  -8  -7    0.04    0.27
   2   9   7    6.53    0.61
  -2   9  -7    5.23    0.76
   2   9  -7    6.08    0.76
  -2  -9  -7    5.06    0.69
  -2  10  -7    7.50    0.90
  -2 -10  -7    8.72    0.91
   2  10  -7    7.22    0.88
  -2  11  -7    1.91    0.62
   2  11  -7    1.85    0.59
  -2 -11  -7    1.76    0.56
   2 -12  -7    0.23    0.44
  -2  12  -7    1.39    0.59
   2  12  -7    0.56    0.47
  -2 -12  -7    0.42    0.43
  -2  13  -7   -0.12    0.43
   2 -13  -7   -0.05    0.41
  -2 -13  -7   -0.22    0.41
   2  13  -7   -0.26    0.44
   2 -14  -7    0.02    0.49
  -2  14  -7   -0.20    0.51
   2  14  -7   -0.46    0.53
  -2 -14  -7    0.01    0.46
   2 -15  -7    0.69    0.57
  -2  15  -7   -0.30    0.66
   2  15  -7    0.43    0.61
  -2 -15  -7    0.01    0.53
  -3   0  -7    0.15    0.22
   3   0  -7    0.03    0.22
  -3   0  -7   -0.07    0.15
   3   0  -7    0.18    0.13
   3   0  -7   -0.06    0.14
  -3   1  -7   10.08    0.58
  -3   1  -7   10.11    0.64
   3  -1  -7   10.47    0.57
   3  -1  -7    9.42    0.64
  -3  -1  -7    9.40    0.49
   3   1  -7    9.44    0.51
  -3   1   7    9.17    0.38
   3   1  -7    9.59    0.63
  -3   2  -7   18.29    0.82
  -3   2  -7   17.17    0.82
   3  -2  -7   17.85    0.88
   3  -2  -7   17.11    0.79
  -3   2   7   17.68    0.51
  -3  -2  -7   17.41    0.67
   3   2  -7   17.14    0.84
   3   2  -7   16.86    0.76
  -3   3  -7    5.56    0.53
   3  -3  -7    7.02    0.56
   3  -3  -7    6.78    0.52
  -3   3  -7    5.57    0.48
  -3  -3  -7    7.43    0.42
   3   3  -7    5.93    0.49
  -3  -3  -7    6.57    0.57
  -3  -3  -7    7.03    0.57
   3   3  -7    5.90    0.51
  -3   3   7    6.70    0.28
   3  -4  -7    0.04    0.22
  -3   4  -7    0.13    0.24
   3  -4  -7    0.01    0.21
  -3   4  -7   -0.05    0.15
   3   4  -7   -0.11    0.19
  -3  -4  -7   -0.02    0.14
   3   4  -7   -0.10    0.19
  -3  -4  -7    0.25    0.21
  -3   4   7   -0.07    0.10
  -3  -4  -7   -0.26    0.20
  -3   5  -7    4.58    0.56
   3  -5  -7    3.21    0.45
  -3   5  -7    3.39    0.39
   3  -5  -7    3.01    0.45
   3   5  -7    2.70    0.47
  -3   5   7    3.18    0.30
  -3  -5  -7    4.24    0.50
  -3  -5  -7    3.33    0.36
   3   5  -7    3.08    0.43
  -3  -5  -7    4.03    0.51
  -3   6  -7   23.51    1.21
   3  -6  -7   25.66    1.07
   3   6   7   24.87    0.95
  -3   6  -7   25.75    0.95
  -3  -6  -7   25.16    1.22
  -3  -6  -7   24.46    1.12
   3   6  -7   24.74    1.24
  -3   6   7   23.28    0.87
   3   6  -7   24.06    1.02
   3   7   7    9.96    0.64
  -3   7  -7   10.16    0.57
   3  -7  -7   10.39    0.69
  -3   7  -7   10.55    0.87
   3   7  -7    9.38    0.65
   3   7  -7   10.31    0.84
  -3   7   7    9.95    0.60
  -3  -7  -7   12.96    0.91
  -3  -7  -7    9.36    0.71
   3   8   7    0.89    0.31
   3  -8  -7    1.37    0.34
  -3   8  -7    0.34    0.38
  -3   8   7    0.95    0.31
  -3  -8  -7    0.99    0.33
  -3  -8  -7    0.57    0.38
   3   8  -7    1.35    0.47
   3   9   7    3.14    0.52
  -3   9  -7    2.61    0.63
   3   9  -7    3.05    0.67
  -3  -9  -7    3.11    0.52
  -3  -9  -7    3.32    0.62
  -3  10  -7    0.10    0.39
  -3 -10  -7    0.71    0.42
   3  10  -7    0.26    0.39
  -3  11  -7    0.07    0.47
   3  11  -7    0.28    0.40
  -3 -11  -7    0.02    0.31
  -3  12  -7    0.60    0.55
  -3 -12  -7   -0.03    0.39
   3  12  -7   -0.09    0.41
  -3  13  -7   -0.11    0.45
  -3 -13  -7    0.16    0.43
   3  13  -7   -0.09    0.45
   3 -14  -7    4.98    0.95
  -3  14  -7    1.67    0.76
  -3 -14  -7    4.02    0.87
   3  14  -7    3.57    0.91
   3 -15  -7    0.61    0.49
  -3  15  -7   -0.27    0.58
  -3 -15  -7   -0.56    0.45
   3  15  -7   -0.42    0.48
  -4   0  -7   -0.02    0.17
   4   0  -7   -0.13    0.13
  -4   0   7    0.06    0.13
   4   0  -7   -0.09    0.19
  -4   0  -7   -0.06    0.22
  -4   1  -7    1.97    0.34
   4  -1  -7    2.40    0.31
  -4   1  -7    1.46    0.32
   4  -1  -7    1.60    0.35
  -4   1   7    1.68    0.24
  -4  -1  -7    1.97    0.37
  -4  -1  -7    1.88    0.30
   4   1  -7    1.90    0.36
  -4   2  -7   12.59    0.73
   4  -2  -7   12.95    0.75
  -4   2  -7   13.51    0.73
   4  -2  -7   12.37    0.66
   4   2  -7   10.85    0.63
  -4   2   7   12.83    0.49
   4   2  -7   12.20    0.73
  -4  -2  -7   12.79    0.62
  -4  -2  -7   14.43    0.80
  -4   3  -7   29.59    1.15
  -4   3  -7   33.63    1.29
   4  -3  -7   29.93    1.16
   4  -3  -7   32.47    1.24
   4   3  -7   31.65    1.22
  -4  -3  -7   33.97    1.31
  -4   3   7   32.58    0.90
  -4  -3  -7   31.89    1.27
   4   3  -7   32.18    1.20
  -4  -3  -7   30.08    1.05
  -4   4  -7   36.64    1.26
   4  -4  -7   36.36    1.36
  -4   4  -7   36.76    1.43
   4  -4  -7   36.88    1.35
  -4  -4  -7   36.46    1.39
  -4  -4  -7   35.15    1.41
  -4  -4  -7   35.51    1.17
  -4   4   7   36.05    1.02
   4   4  -7   35.68    1.38
   4   4  -7   34.27    1.30
  -4   5  -7   90.91    2.44
  -4   5  -7   92.38    2.76
   4  -5  -7   96.08    2.58
   4   5  -7   92.74    2.55
  -4  -5  -7   96.80    2.70
  -4   5   7   94.79    2.27
   4   5  -7   95.23    2.72
  -4  -5  -7   95.59    2.74
  -4  -5  -7   92.32    2.44
   4  -6  -7    0.10    0.23
  -4   6  -7    0.17    0.31
  -4   6  -7   -0.05    0.15
  -4  -6  -7    0.10    0.28
   4   6  -7    0.17    0.27
  -4   6   7   -0.01    0.17
  -4  -6  -7    0.15    0.19
  -4  -6  -7   -0.06    0.22
   4   6  -7   -0.01    0.22
  -4   7  -7   13.90    1.00
  -4   7  -7   11.60    0.65
   4  -7  -7   13.32    0.78
   4   7   7   12.98    0.75
   4   7  -7   13.29    0.76
  -4  -7  -7   12.92    0.83
  -4   7   7   11.90    0.67
  -4  -7  -7   12.78    0.94
   4   7  -7   11.48    0.92
  -4   8  -7    0.03    0.35
   4   8   7    0.21    0.27
   4  -8  -7    0.02    0.23
   4   8  -7    0.06    0.33
   4   8  -7    0.03    0.25
  -4  -8  -7   -0.08    0.24
  -4  -8  -7    0.09    0.28
  -4   9  -7    2.39    0.61
   4   9   7    1.68    0.42
  -4  -9  -7    2.34    0.53
  -4  -9  -7    1.62    0.41
   4   9  -7    2.68    0.62
  -4  10  -7   -0.16    0.36
   4  10   7    0.33    0.33
   4  10  -7    0.43    0.41
  -4 -10  -7    0.31    0.38
  -4  11  -7    0.56    0.49
  -4 -11  -7    0.09    0.32
   4  11  -7    0.61    0.49
  -4  12  -7   -0.20    0.44
   4  12  -7    0.77    0.54
  -4 -12  -7    0.41    0.47
  -4  13  -7   -0.15    0.47
   4  13  -7    0.59    0.59
  -4 -13  -7   -0.01    0.43
  -4  14  -7    1.05    0.74
   4  14  -7    0.52    0.58
  -4 -14  -7    0.53    0.59
  -4  15  -7   -0.08    0.60
  -4 -15  -7    0.59    0.60
   4  15  -7    0.83    0.66
   5   0  -7   -0.32    0.17
  -5   0  -7    0.17    0.20
  -5   0   7   -0.12    0.15
  -5   0  -7   -0.23    0.19
   5   0  -7   -0.04    0.11
   5  -1  -7    4.97    0.41
   5  -1  -7    4.68    0.51
  -5  -1   7    5.34    0.44
  -5   1  -7    5.26    0.52
  -5   1  -7    5.04    0.53
  -5   1   7    5.93    0.40
  -5  -1  -7    5.81    0.55
   5   1  -7    5.46    0.58
  -5  -1  -7    5.64    0.47
  -5  -2   7   18.88    0.88
  -5   2  -7   20.02    0.95
   5  -2  -7   19.97    0.96
  -5   2  -7   20.42    0.97
   5  -2  -7   19.25    0.84
  -5  -2  -7   19.84    0.86
  -5   2   7   20.10    0.73
   5   2  -7   21.29    1.01
  -5  -2  -7   19.95    1.00
  -5   3  -7    2.13    0.42
   5  -3  -7    1.45    0.34
   5  -3  -7    1.99    0.35
  -5   3  -7    1.56    0.33
  -5   3   7    1.74    0.25
   5   3  -7    1.84    0.39
   5   3  -7    0.87    0.29
  -5  -3  -7    1.97    0.33
  -5  -3  -7    2.05    0.41
   5  -4  -7   10.43    0.70
  -5   4  -7   10.02    0.63
  -5   4  -7   10.95    0.78
   5   4  -7   11.10    0.75
  -5  -4  -7    9.89    0.62
  -5   4   7   10.41    0.52
  -5  -4  -7   10.15    0.76
   5   4  -7    9.42    0.70
  -5  -4  -7   11.08    0.74
  -5   5  -7   20.26    0.91
  -5   5  -7   17.26    1.05
   5  -5  -7   20.48    1.00
  -5  -5  -7   20.31    1.09
   5   5  -7   20.31    0.99
   5   5  -7   19.99    1.06
  -5  -5  -7   21.57    1.09
  -5   5   7   19.19    0.78
  -5  -5  -7   19.46    0.90
   5  -6  -7    8.73    0.68
  -5   6  -7    8.58    0.83
  -5   6  -7    7.62    0.57
  -5  -6  -7    9.37    0.76
   5   6  -7    8.49    0.76
   5   6  -7    8.56    0.68
  -5   6   7    8.34    0.56
  -5  -6  -7    8.92    0.76
  -5  -6  -7    8.22    0.61
   5  -7  -7   31.05    1.25
  -5   7  -7   28.98    1.49
   5   7  -7   28.89    1.45
   5   7  -7   32.11    1.29
  -5  -7  -7   30.25    1.35
  -5   7   7   32.04    1.18
  -5  -7  -7   31.80    1.48
  -5   8  -7    0.47    0.42
   5   8   7   -0.35    0.20
   5  -8  -7   -0.26    0.21
   5   8  -7    0.19    0.27
   5   8  -7   -0.26    0.29
  -5  -8  -7   -0.02    0.28
  -5  -8  -7    0.28    0.28
  -5   9  -7    2.48    0.67
   5   9   7    2.27    0.49
   5   9  -7    3.50    0.71
  -5  -9  -7    2.16    0.49
  -5  -9  -7    2.73    0.61
  -5  10  -7   13.36    1.23
   5  10   7   13.55    0.97
  -5 -10  -7   12.13    1.08
   5  10  -7   12.19    1.13
  -5  11  -7    0.79    0.54
   5  11  -7    1.65    0.62
  -5 -11  -7    1.62    0.56
  -5  12  -7    0.82    0.58
  -5 -12  -7   -0.03    0.40
   5  12  -7    0.64    0.52
  -5  13  -7   -0.56    0.50
  -5 -13  -7   -0.04    0.40
   5  13  -7   -0.08    0.48
  -5  14  -7   -0.45    0.59
   5  14  -7   -0.33    0.55
  -5 -14  -7   -0.51    0.38
  -6   0  -7   -0.16    0.20
   6   0  -7    0.40    0.25
  -6   0   7   -0.32    0.12
   6   0  -7   -0.03    0.13
  -6   0  -7    0.02    0.19
  -6   1  -7    9.65    0.69
  -6  -1   7    7.86    0.57
  -6   1  -7   10.66    0.71
   6  -1  -7    9.94    0.71
   6  -1  -7   10.33    0.56
   6   1  -7    9.50    0.70
  -6   1   7    9.02    0.54
  -6  -1  -7    9.73    0.66
  -6  -1  -7   10.12    0.72
   6  -2  -7    3.23    0.51
  -6   2  -7    2.65    0.46
  -6   2  -7    3.60    0.48
   6  -2  -7    3.68    0.38
  -6  -2   7    3.14    0.42
  -6  -2  -7    2.95    0.41
  -6   2   7    3.60    0.35
  -6  -2  -7    3.40    0.48
   6   2  -7    3.67    0.52
  -6   3  -7   39.19    1.52
   6  -3  -7   39.40    1.48
  -6   3  -7   38.21    1.41
  -6  -3   7   38.79    1.46
   6   3  -7   39.06    1.50
  -6  -3  -7   39.26    1.37
  -6   3   7   36.23    1.18
  -6  -3  -7   39.14    1.53
  -6   4  -7   19.16    1.08
   6  -4  -7   18.14    0.97
  -6   4  -7   18.69    0.92
   6   4  -7   19.52    1.02
  -6   4   7   17.97    0.77
   6   4  -7   18.69    1.01
  -6  -4  -7   18.46    1.04
  -6  -4  -7   17.90    0.90
  -6   5  -7    7.97    0.77
   6  -5  -7    7.13    0.61
  -6   5  -7    8.30    0.63
  -6  -5  -7    8.09    0.72
   6   5  -7    7.78    0.67
  -6   5   7    7.99    0.52
  -6  -5  -7    9.10    0.64
   6   5  -7    6.63    0.67
  -6  -5  -7    6.74    0.67
   6  -6  -7    1.04    0.34
  -6   6  -7    1.59    0.47
  -6   6  -7    1.49    0.33
   6   6  -7    1.50    0.37
  -6   6   7    0.83    0.26
   6   6  -7    2.01    0.46
  -6  -6  -7    0.93    0.35
  -6  -6  -7    1.08    0.40
  -6  -6  -7    1.47    0.36
   6  -7  -7    6.17    0.61
  -6   7  -7    8.27    0.84
   6   7  -7    6.03    0.74
  -6  -7  -7    5.90    0.67
  -6  -7  -7    6.97    0.65
  -6  -7  -7    5.99    0.72
   6   7  -7    6.63    0.66
  -6   7   7    6.31    0.57
  -6   8  -7    5.59    0.81
   6   8   7    4.91    0.62
   6   8  -7    5.13    0.64
   6   8  -7    4.75    0.72
  -6  -8  -7    6.27    0.73
  -6  -8  -7    4.98    0.67
  -6   9  -7    3.21    0.70
   6   9   7    2.40    0.52
   6   9  -7    2.30    0.59
  -6  -9  -7    1.82    0.46
  -6  -9  -7    2.66    0.62
   6  10   7    6.38    0.78
  -6  10  -7    5.33    0.90
  -6 -10  -7    7.00    0.88
   6  10  -7    6.33    0.94
  -6  11  -7   -0.26    0.44
   6  11  -7   -0.25    0.40
  -6 -11  -7   -0.36    0.34
  -6  12  -7    1.24    0.67
  -6 -12  -7    0.76    0.52
   6  12  -7    0.29    0.46
  -6  13  -7    0.37    0.58
   6  13  -7    0.63    0.58
  -6 -13  -7    0.22    0.48
  -6  14  -7    0.73    0.62
   6  14  -7    0.80    0.67
  -6 -14  -7    0.31    0.56
  -7   0   7   -0.04    0.15
   7   0  -7   -0.16    0.22
   7   0  -7   -0.09    0.12
  -7   0  -7   -0.42    0.16
  -7   0  -7    0.12    0.23
  -7   1  -7    0.23    0.27
  -7   1  -7    0.10    0.24
   7  -1  -7    0.40    0.27
  -7  -1   7   -0.06    0.20
   7  -1  -7    0.36    0.18
  -7  -1  -7    0.04    0.23
   7   1  -7    0.27    0.13
   7   1  -7    0.19    0.26
  -7   1   7    0.32    0.19
  -7  -1  -7    0.22    0.24
  -7   2  -7    4.17    0.53
   7  -2  -7    4.35    0.42
   7  -2  -7    4.50    0.54
  -7  -2   7    3.20    0.45
  -7   2  -7    3.44    0.55
  -7   2   7    3.39    0.37
   7   2  -7    3.45    0.51
  -7  -2  -7    3.62    0.51
  -7  -2  -7    3.40    0.46
   7  -3  -7   15.55    0.95
  -7   3  -7   14.48    0.94
  -7   3  -7   14.52    0.87
  -7  -3   7   17.07    0.92
  -7  -3  -7   15.28    0.85
   7   3  -7   15.89    0.93
  -7   3   7   14.62    0.72
  -7  -3  -7   15.63    0.96
   7  -4  -7    5.29    0.57
  -7   4  -7    5.19    0.64
  -7   4  -7    4.97    0.55
  -7  -4   7    5.97    0.61
  -7  -4  -7    6.69    0.66
  -7  -4  -7    6.35    0.59
   7   4  -7    5.90    0.62
  -7   4   7    5.08    0.46
   7  -5  -7    2.81    0.49
  -7   5  -7    2.84    0.58
  -7   5  -7    3.22    0.49
  -7  -5  -7    3.39    0.48
  -7  -5  -7    2.69    0.52
   7   5  -7    4.03    0.56
   7   5  -7    3.38    0.57
  -7   5   7    3.61    0.42
  -7   6  -7    0.62    0.40
   7  -6  -7    0.22    0.30
  -7   6  -7    0.20    0.25
  -7  -6  -7    0.22    0.27
  -7  -6  -7    0.35    0.30
   7   6  -7    0.18    0.31
  -7  -6  -7   -0.03    0.21
   7   6  -7    0.24    0.29
  -7   6   7    0.21    0.22
  -7   7  -7    9.84    0.95
   7  -7  -7    9.84    0.77
  -7   7   7    8.20    0.67
  -7  -7  -7    8.17    0.74
   7   7  -7   10.17    0.81
  -7  -7  -7    9.85    0.87
   7   7  -7    9.71    0.88
  -7  -7  -7    8.43    0.79
  -7   8  -7    0.67    0.47
   7   8  -7    0.34    0.41
  -7  -8  -7    0.71    0.36
   7   8  -7    0.42    0.32
  -7  -8  -7   -0.49    0.24
  -7  -8  -7    0.10    0.31
   7   9   7    2.39    0.54
  -7   9  -7    2.00    0.61
  -7  -9  -7    1.79    0.51
   7   9  -7    2.08    0.61
  -7  -9  -7    2.24    0.58
  -7  10  -7    0.43    0.50
   7  10   7    0.24    0.41
   7  10  -7    0.67    0.45
  -7 -10  -7    0.76    0.45
  -7  11  -7    0.48    0.54
   7  11  -7   -0.18    0.42
  -7 -11  -7    0.39    0.47
  -7  12  -7    0.20    0.53
  -7 -12  -7   -0.54    0.40
   7  12  -7   -0.30    0.41
  -7  13  -7    0.12    0.60
   7  13  -7   -0.19    0.53
  -7 -13  -7    0.23    0.49
  -7  14  -7    0.28    0.65
   7  14  -7    1.20    0.75
   8   0  -7   -0.03    0.12
  -8   0  -7   -0.04    0.18
  -8   0  -7   -0.23    0.20
   8   0  -7   -0.26    0.20
  -8   0   7   -0.09    0.18
  -8   1  -7    4.64    0.59
  -8   1  -7    4.64    0.57
   8  -1  -7    3.61    0.37
   8  -1  -7    3.64    0.53
  -8  -1   7    3.79    0.48
   8   1  -7    4.19    0.29
  -8  -1  -7    4.30    0.53
  -8  -1  -7    2.27    0.50
   8   1  -7    5.22    0.60
  -8   1   7    4.05    0.45
  -8   2  -7    1.63    0.42
   8  -2  -7    1.79    0.42
  -8  -2   7    2.35    0.42
  -8   2  -7    3.10    0.53
   8   2  -7    1.64    0.43
  -8  -2  -7    2.06    0.45
  -8  -2  -7    1.91    0.40
  -8   2   7    1.91    0.36
   8  -3  -7    6.57    0.64
  -8  -3   7    7.82    0.70
  -8   3  -7    5.91    0.68
  -8   3  -7    6.96    0.67
  -8  -3  -7    6.79    0.62
  -8  -3  -7    6.92    0.72
   8   3  -7    5.25    0.62
  -8   3   7    6.81    0.54
   8  -4  -7    8.82    0.74
  -8   4  -7    7.30    0.67
  -8   4  -7    5.66    0.70
  -8  -4   7    6.63    0.71
  -8  -4  -7    6.96    0.72
   8   4  -7    6.49    0.68
  -8   4   7    7.26    0.58
  -8  -4  -7    8.53    0.68
  -8   5  -7    9.27    0.87
  -8   5  -7    9.90    0.77
   8  -5  -7   10.13    0.78
  -8  -5  -7    9.93    0.75
   8   5  -7   11.71    0.85
  -8  -5  -7   11.22    0.89
  -8   5   7   11.18    0.70
  -8   6  -7   -0.06    0.33
   8  -6  -7    0.30    0.31
  -8   6  -7    0.15    0.28
  -8  -6  -7    0.89    0.34
  -8   6   7    0.16    0.23
  -8  -6  -7    0.71    0.39
   8   6  -7    0.50    0.35
   8   6  -7    0.30    0.33
  -8   7  -7   19.65    1.31
   8  -7  -7   18.76    1.06
   8   7  -7   19.70    1.15
  -8  -7  -7   20.73    1.24
  -8  -7  -7   20.96    1.23
   8   7  -7   19.22    1.29
  -8  -7  -7   20.43    1.16
  -8   8  -7    3.08    0.72
   8   8  -7    4.13    0.63
  -8  -8  -7    5.42    0.79
  -8  -8  -7    4.54    0.70
  -8  -8  -7    5.08    0.74
   8   8  -7    5.70    0.85
  -8   9  -7   -0.46    0.40
   8   9  -7    0.10    0.38
  -8  -9  -7    1.20    0.47
  -8  -9  -7    1.03    0.48
  -8  10  -7   -0.23    0.41
   8  10   7   -0.05    0.38
  -8 -10  -7    0.19    0.38
   8  10  -7   -0.13    0.41
  -8  11  -7    0.66    0.52
  -8 -11  -7    0.18    0.41
   8  11  -7    1.08    0.57
  -8  12  -7    0.70    0.60
   8  12  -7    0.45    0.53
  -8 -12  -7    0.53    0.48
  -8  13  -7    2.28    0.83
   8  13  -7    1.89    0.72
  -8  14  -7   -0.16    0.59
   8  14  -7    0.19    0.66
   9   0  -7    0.17    0.27
  -9   0  -7   -0.02    0.26
  -9   0  -7   -0.21    0.24
  -9   0   7   -0.02    0.21
   9   0  -7    0.07    0.13
  -9   1  -7   -0.16    0.28
  -9  -1   7    0.16    0.27
   9  -1  -7    0.01    0.15
  -9   1  -7    0.19    0.24
   9  -1  -7    0.33    0.32
  -9   1   7    0.04    0.21
  -9  -1  -7    0.47    0.29
  -9  -1  -7   -0.09    0.25
   9   1  -7    0.20    0.29
  -9   2  -7    0.16    0.27
  -9  -2   7   -0.29    0.19
  -9   2  -7   -0.06    0.23
   9  -2  -7   -0.17    0.24
  -9  -2  -7   -0.05    0.23
   9   2  -7    0.25    0.32
  -9  -2  -7   -0.14    0.30
  -9   2   7    0.00    0.21
  -9   3  -7    0.01    0.28
  -9   3  -7    0.06    0.30
   9  -3  -7    0.69    0.33
  -9  -3   7    0.21    0.29
   9   3  -7    0.23    0.31
  -9  -3  -7   -0.06    0.19
  -9   3   7   -0.11    0.22
  -9  -3  -7    0.34    0.33
  -9   4  -7    1.48    0.48
  -9  -4   7    1.08    0.37
   9  -4  -7    1.67    0.46
  -9   4  -7    1.00    0.37
  -9  -4  -7    1.08    0.43
  -9   4   7    1.66    0.37
   9   4  -7    1.36    0.43
  -9  -4  -7    1.89    0.45
  -9   5  -7   -0.45    0.27
  -9   5  -7    0.12    0.26
   9  -5  -7    0.04    0.29
  -9  -5   7   -0.02    0.29
   9   5  -7    0.26    0.30
  -9  -5  -7   -0.38    0.18
  -9  -5  -7    0.67    0.36
  -9   5   7    0.04    0.24
  -9   6  -7   48.31    2.09
  -9   6  -7   48.85    1.79
   9  -6  -7   49.35    1.86
   9   6  -7   47.18    2.01
   9   6  -7   49.01    1.94
  -9  -6  -7   49.45    1.88
  -9   6   7   49.98    1.75
  -9  -6  -7   48.08    2.01
   9  -7  -7   11.76    0.89
  -9   7  -7    8.88    0.99
   9   7  -7   10.19    1.03
   9   7  -7    9.19    0.84
  -9  -7  -7    9.17    0.95
  -9  -7  -7    9.39    0.86
  -9   8  -7   11.75    1.11
   9   8  -7   10.98    0.94
   9   8  -7   10.04    1.07
  -9  -8  -7   11.87    1.02
  -9  -8  -7   10.08    0.94
  -9  -8  -7   11.95    1.05
  -9   9  -7    2.90    0.74
  -9  -9  -7    2.52    0.62
  -9  -9  -7    2.52    0.65
  -9  -9  -7    2.76    0.65
   9   9  -7    2.51    0.70
  -9  10  -7    1.66    0.69
   9  10   7    0.52    0.41
   9  10  -7    1.70    0.65
  -9 -10  -7    0.54    0.46
   9  11   7   -0.26    0.43
  -9  11  -7    0.92    0.61
  -9 -11  -7    1.48    0.57
   9  11  -7    0.35    0.49
  -9  12  -7   -0.07    0.51
   9  12  -7    1.94    0.70
  -9  13  -7    0.16    0.65
   9  13  -7    0.99    0.62
 -10   0  -7   -0.02    0.25
  10   0  -7   -0.10    0.26
 -10   0   7    0.12    0.24
 -10   0  -7   -0.37    0.24
 -10   1  -7   -0.10    0.26
 -10   1  -7    0.28    0.30
 -10  -1   7    0.11    0.26
  10  -1  -7    0.11    0.29
  10   1  -7   -0.12    0.28
 -10  -1  -7   -0.16    0.25
 -10  -1  -7    0.19    0.26
 -10   1   7    0.09    0.24
 -10   2  -7    1.03    0.42
  10  -2  -7    1.79    0.48
 -10   2  -7    0.77    0.37
 -10  -2   7    1.09    0.36
 -10  -2  -7    1.67    0.45
 -10   2   7    0.84    0.30
  10   2  -7    1.18    0.47
 -10  -2  -7    1.13    0.39
 -10   3  -7    7.38    0.74
 -10  -3   7    7.68    0.74
  10  -3  -7    7.66    0.76
 -10   3  -7    6.54    0.76
 -10  -3  -7    6.75    0.70
 -10  -3  -7    7.57    0.80
  10   3  -7    7.22    0.76
 -10   3   7    7.29    0.65
 -10   4  -7   -0.42    0.30
 -10  -4   7   -0.21    0.28
 -10   4  -7   -0.25    0.21
  10  -4  -7   -0.28    0.25
  10   4  -7    0.29    0.33
 -10   4   7   -0.01    0.23
 -10  -4  -7    0.22    0.37
 -10  -4  -7    0.04    0.28
  10  -5  -7   10.90    0.88
 -10  -5   7   10.96    0.97
 -10   5  -7   10.76    0.89
 -10   5  -7   10.26    0.98
  10   5  -7   11.95    0.96
 -10  -5  -7   10.91    0.88
 -10   5   7   10.68    0.80
 -10  -5  -7   12.21    1.01
  10  -6  -7   27.25    1.40
 -10   6  -7   27.69    1.62
 -10   6   7   28.79    1.33
  10   6  -7   28.25    1.50
 -10  -6  -7   28.51    1.54
 -10  -6  -7   26.80    1.39
  10  -7  -7    3.34    0.61
 -10   7  -7    4.63    0.81
  10   7  -7    2.57    0.63
 -10  -7  -7    5.14    0.82
 -10  -7  -7    3.65    0.66
  10   7  -7    4.22    0.73
 -10   8  -7   25.85    1.64
 -10  -8  -7   25.40    1.54
 -10  -8  -7   26.00    1.47
  10   8  -7   29.05    1.66
  10   8  -7   24.51    1.43
 -10   9  -7    3.18    0.81
  10   9  -7    3.71    0.80
 -10  -9  -7    4.43    0.77
 -10  10  -7   -0.15    0.50
  10  10  -7   -0.33    0.49
 -10  11  -7   -0.36    0.49
  10  11   7    0.10    0.46
  10  11  -7    0.09    0.45
 -10  12  -7   -0.21    0.59
  10  12  -7    0.33    0.52
 -10  13  -7    0.46    0.79
  10  13  -7    0.61    0.69
 -11   0  -7   -0.06    0.32
 -11   0   7   -0.15    0.24
 -11   0  -7   -0.41    0.24
  11   0  -7   -0.32    0.25
 -11  -1   7    4.36    0.57
 -11   1  -7    3.35    0.64
 -11   1  -7    5.34    0.79
  11  -1  -7    5.02    0.68
  11   1  -7    5.25    0.75
 -11  -1  -7    4.44    0.75
 -11  -1  -7    3.89    0.60
 -11   1   7    4.13    0.57
 -11   2  -7   -0.17    0.30
 -11   2  -7    0.84    0.42
 -11  -2   7    0.20    0.28
  11  -2  -7    0.96    0.45
 -11  -2  -7    0.49    0.38
  11   2  -7    0.25    0.31
 -11  -2  -7    0.02    0.28
 -11   2   7    0.61    0.31
 -11   3  -7    6.12    0.78
  11  -3  -7    6.15    0.78
 -11   3  -7    6.24    0.78
 -11  -3   7    6.61    0.73
 -11   3   7    6.50    0.66
  11   3  -7    5.56    0.79
 -11  -3  -7    4.90    0.66
 -11  -3  -7    6.87    0.88
 -11  -4   7    4.62    0.67
 -11   4  -7    4.45    0.77
 -11   4  -7    4.08    0.62
  11  -4  -7    5.37    0.74
  11   4  -7    4.65    0.77
 -11  -4  -7    3.98    0.72
 -11  -4  -7    3.04    0.61
 -11   4   7    4.26    0.60
  11  -5  -7   10.73    0.91
 -11   5  -7   11.40    1.06
 -11  -5   7   12.28    1.06
 -11  -5  -7   12.47    1.02
  11   5  -7   10.29    0.99
 -11   5   7   12.72    0.94
 -11  -5  -7   11.25    1.03
 -11  -6   7   28.08    1.59
 -11   6  -7   26.92    1.66
  11  -6  -7   28.34    1.49
 -11  -6  -7   29.04    1.49
  11  -6   7   27.75    1.39
 -11  -6  -7   28.20    1.61
 -11   6   7   28.41    1.38
  11   6  -7   27.64    1.50
 -11   7  -7    1.21    0.56
  11  -7  -7    0.00    0.33
  11   7  -7    0.72    0.46
 -11  -7  -7    0.34    0.42
  11   7  -7    0.77    0.46
 -11  -7  -7    0.40    0.36
 -11   8  -7    6.49    0.96
  11   8  -7    6.44    1.00
  11   8  -7    4.06    0.77
 -11  -8  -7    5.10    0.77
 -11   9  -7    0.01    0.48
  11   9   7    0.51    0.45
  11   9  -7    0.21    0.45
 -11  -9  -7   -0.20    0.35
 -11  10  -7    2.59    0.80
  11  10  -7    2.55    0.72
 -11 -10  -7    2.39    0.63
 -11  11  -7   -0.15    0.52
  11  11   7    0.06    0.46
  11  11  -7   -0.82    0.37
 -11  12  -7    1.09    0.76
  11  12  -7    1.46    0.71
 -12   0   7    0.13    0.29
 -12   0  -7   -0.27    0.27
 -12   0  -7   -0.14    0.38
  12   0  -7    0.10    0.34
 -12   1  -7    5.47    0.79
 -12  -1   7    5.31    0.70
  12  -1  -7    5.27    0.75
 -12   1  -7    6.93    0.82
 -12  -1  -7    6.71    0.79
 -12  -1  -7    6.26    0.81
 -12   1   7    6.12    0.69
  12   1  -7    5.85    0.82
  12  -2  -7   18.16    1.20
 -12   2  -7   14.77    1.11
 -12  -2   7   16.21    1.11
 -12   2  -7   15.54    1.14
 -12  -2  -7   16.35    1.14
 -12  -2  -7   15.36    1.16
  12   2  -7   15.67    1.19
 -12   2   7   15.11    0.98
  12  -3  -7    1.40    0.48
 -12   3  -7    0.49    0.41
 -12  -3   7    2.40    0.54
 -12   3   7    1.69    0.45
  12   3  -7    1.15    0.48
 -12  -3  -7    1.03    0.45
 -12  -3  -7    0.99    0.42
  12  -4  -7   36.42    1.75
 -12   4  -7   35.53    1.84
 -12  -4   7   36.91    1.77
 -12  -4  -7   39.67    1.81
  12   4  -7   35.50    1.77
  12  -4   7   38.04    1.75
 -12   4   7   38.13    1.64
 -12  -4  -7   37.77    1.86
  12  -5  -7    3.82    0.68
 -12   5  -7    3.58    0.76
 -12  -5   7    4.71    0.82
 -12  -5  -7    3.54    0.74
  12  -5   7    4.12    0.69
 -12   5   7    4.16    0.64
 -12  -5  -7    4.12    0.73
  12   5  -7    5.10    0.83
  12  -6  -7   -0.27    0.33
 -12   6  -7    0.26    0.43
 -12  -6   7    0.27    0.41
  12   6  -7   -0.23    0.32
 -12  -6  -7   -0.49    0.31
 -12  -6  -7    0.09    0.38
  12  -6   7    0.16    0.34
 -12   7  -7    0.74    0.51
  12  -7  -7    0.58    0.47
  12   7  -7    0.02    0.35
 -12  -7  -7    0.71    0.48
 -12   8  -7   -0.22    0.43
  12   8   7   -0.08    0.41
 -12  -8  -7   -0.19    0.39
  12   8  -7   -0.30    0.35
  12   8  -7    0.46    0.46
  12   9   7    3.73    0.83
 -12   9  -7    6.42    1.06
  12   9  -7    7.40    1.03
 -12  -9  -7    6.98    0.95
 -12  10  -7    8.18    1.30
  12  10  -7    7.23    1.04
 -12 -10  -7    8.45    1.11
  12  11   7    0.90    0.54
 -12  11  -7    1.25    0.72
  12  11  -7    0.86    0.66
 -12  12  -7    0.70    0.68
  12  12  -7    0.10    0.53
  13   0  -7    0.05    0.38
 -13   0   7    0.33    0.37
 -13   0  -7   -0.14    0.30
 -13   1  -7    1.40    0.49
 -13  -1   7    1.32    0.45
  13  -1  -7    0.34    0.44
 -13  -1  -7    0.09    0.41
 -13  -1  -7    1.58    0.52
  13   1  -7    1.93    0.55
 -13   1   7    0.42    0.32
 -13   2  -7    2.83    0.67
  13  -2  -7    4.09    0.76
 -13  -2   7    2.72    0.58
 -13  -2  -7    4.15    0.75
 -13   2   7    3.98    0.69
 -13  -2  -7    3.01    0.69
  13  -2   7    2.79    0.62
  13   2  -7    3.07    0.67
 -13  -3   7    4.78    0.80
  13  -3  -7    7.11    0.85
 -13   3  -7    6.13    0.92
  13  -3   7    5.91    0.84
 -13  -3  -7    6.21    0.80
 -13   3   7    6.84    0.74
  13   3  -7    6.57    0.85
 -13  -4   7   20.67    1.34
  13  -4  -7   20.15    1.35
 -13   4  -7   18.29    1.36
 -13  -4  -7   19.73    1.35
  13   4  -7   21.20    1.38
 -13   4   7   17.30    1.16
  13  -4   7   17.67    1.26
 -13  -5   7   -0.14    0.32
  13  -5  -7   -0.34    0.37
 -13   5  -7   -0.09    0.39
  13  -5   7    0.19    0.40
 -13   5   7    0.45    0.34
 -13  -5  -7   -0.15    0.33
  13   5  -7    0.40    0.48
 -13  -6   7    0.39    0.43
  13  -6  -7    0.17    0.37
  13   6   7    1.10    0.51
 -13   6  -7    0.85    0.52
 -13  -6  -7    1.81    0.60
  13  -6   7    0.86    0.44
  13   6  -7    0.42    0.42
  13   7   7   -0.12    0.33
 -13  -7   7   -0.19    0.43
  13  -7  -7    0.01    0.44
 -13   7  -7   -0.34    0.46
 -13  -7  -7    0.04    0.34
  13   7  -7    0.10    0.40
 -13   8  -7    1.82    0.68
  13   8   7    1.54    0.63
 -13  -8  -7    0.50    0.50
  13   8  -7    0.75    0.55
  13   8  -7    0.39    0.54
 -13   9  -7    0.14    0.54
  13   9   7    1.19    0.54
 -13  -9  -7    0.79    0.55
  13   9  -7    1.08    0.60
  13   9  -7    1.40    0.58
  13  10   7    0.17    0.49
 -13  10  -7   -0.05    0.57
  13  10  -7   -0.18    0.49
 -13 -10  -7    0.29    0.48
 -13  11  -7    2.67    0.90
  13  11  -7    0.45    0.60
 -14   0   7    0.46    0.39
 -14   0  -7    0.62    0.44
  14   0   7    0.23    0.41
  14   0  -7   -0.02    0.35
  14   1   7    1.15    0.54
  14  -1  -7    2.04    0.61
 -14   1  -7   -0.07    0.35
 -14  -1   7    1.16    0.49
 -14   1   7    0.65    0.42
 -14  -1  -7    1.51    0.54
  14   1  -7    0.70    0.47
  14  -1   7    0.92    0.51
 -14   2  -7    2.34    0.68
  14  -2  -7    3.31    0.73
 -14  -2   7    3.61    0.68
  14   2   7    3.65    0.78
  14  -2   7    2.91    0.68
 -14   2   7    2.81    0.61
  14   2  -7    4.46    0.86
 -14  -2  -7    3.09    0.66
  14   3   7    4.22    0.78
  14  -3  -7    5.51    0.90
 -14  -3   7    3.36    0.75
 -14   3  -7    3.54    0.76
 -14   3   7    5.24    0.81
  14  -3   7    4.93    0.84
  14   3  -7    4.84    0.84
 -14  -3  -7    4.50    0.81
 -14  -4   7   16.37    1.28
  14  -4  -7   16.87    1.24
 -14   4  -7   14.27    1.29
  14   4   7   13.97    1.24
  14   4  -7   13.92    1.21
  14  -4   7   15.83    1.22
 -14  -4  -7   15.06    1.22
 -14   4   7   13.45    1.05
  14   5   7    0.32    0.47
 -14  -5   7    1.76    0.58
  14  -5  -7    0.05    0.41
 -14   5  -7    0.85    0.50
  14  -5   7    1.30    0.52
 -14  -5  -7    0.21    0.41
 -14   5   7    0.16    0.38
  14   5  -7    0.10    0.38
  14   6   7   -0.58    0.38
 -14   6  -7    0.53    0.58
  14  -6  -7    0.69    0.49
 -14  -6   7    0.33    0.42
  14   6  -7    0.12    0.37
 -14  -6  -7    0.09    0.39
  14  -7  -7    3.27    0.80
  14   7   7    3.56    0.80
 -14   7  -7    2.77    0.86
 -14  -7   7    2.66    0.71
  14   7  -7    2.22    0.69
 -14  -7  -7    3.70    0.79
  14   8   7    0.27    0.45
 -14   8  -7    0.00    0.43
  14   8  -7    0.08    0.45
 -14  -8  -7    0.02    0.40
  14   9   7    0.35    0.53
 -14   9  -7    0.70    0.64
 -14  -9  -7   -0.05    0.47
  14   9  -7   -0.07    0.42
  14   9  -7    0.04    0.47
  14  10   7    2.45    0.75
 -14  10  -7    5.29    1.10
 -14 -10  -7    4.39    0.96
  14  10  -7    2.56    0.81
 -14  11  -7    2.34    1.01
  14  11  -7    2.26    0.78
  15   0  -7   -0.28    0.43
 -15   0  -7    0.77    0.47
  15   0   7    0.49    0.51
 -15   0   7    0.28    0.41
  15   1   7    0.15    0.46
 -15  -1   7   -0.08    0.39
  15  -1  -7   -0.46    0.33
 -15   1  -7    0.57    0.54
  15   1  -7    0.62    0.49
 -15  -1  -7    0.04    0.38
  15  -1   7   -0.06    0.35
 -15   1   7    0.18    0.36
 -15  -2   7    3.51    0.75
 -15   2  -7    5.37    0.94
  15  -2  -7    4.98    0.90
  15   2   7    4.83    0.90
 -15   2   7    4.54    0.78
 -15  -2  -7    3.79    0.83
  15  -2   7    4.18    0.76
  15   2  -7    2.66    0.69
  15  -3  -7    0.73    0.50
 -15  -3   7    1.16    0.56
  15   3   7    0.87    0.53
 -15   3  -7    1.31    0.64
  15  -3   7    1.62    0.63
  15   3  -7    0.86    0.53
 -15  -3  -7    0.68    0.48
 -15   3   7    0.38    0.42
  15   4   7    7.39    1.00
 -15  -4   7    6.35    0.91
  15  -4  -7    8.10    1.03
 -15   4  -7    6.79    0.95
  15   4  -7    6.03    0.92
 -15   4   7    4.04    0.74
 -15  -4  -7    6.12    0.90
  15  -4   7    5.54    0.85
  15   5   7    0.68    0.51
 -15  -5   7    1.50    0.58
  15  -5  -7    2.17    0.69
 -15   5  -7    0.87    0.57
  15  -5   7    0.87    0.49
 -15   5   7    1.08    0.54
  15   5  -7    1.97    0.73
 -15  -5  -7    1.63    0.60
 -15   6  -7    0.32    0.53
  15  -6  -7   -0.02    0.46
 -15  -6   7    0.62    0.51
  15   6   7   -0.17    0.43
  15   6  -7    0.06    0.49
 -15  -6  -7   -0.12    0.45
  15   7   7    1.41    0.66
 -15  -7   7    0.98    0.56
 -15   7  -7    0.81    0.56
 -15  -7  -7    1.21    0.61
  15   7  -7    0.71    0.57
  15   8   7    1.04    0.67
 -15   8  -7   -0.23    0.43
  15   8  -7    0.43    0.54
 -15  -8  -7   -0.15    0.44
  15   9   7    0.40    0.63
 -15   9  -7   -0.21    0.54
  15   9  -7    1.10    0.65
 -15  -9  -7    0.27    0.48
  15   9  -7   -0.18    0.45
 -15  10  -7    4.09    1.07
  15  10   7    4.45    0.94
 -15 -10  -7    4.50    1.03
  15  10  -7    3.23    1.02
 -16   0   7   -0.59    0.28
  16   0   7   -0.12    0.44
 -16   0  -7   -0.60    0.28
  16   0  -7   -0.35    0.39
 -16  -1   7   -0.50    0.28
  16   1   7   -0.45    0.37
  16  -1  -7   -0.02    0.47
 -16   1  -7    0.03    0.40
 -16   1   7   -0.34    0.37
  16   1  -7    0.05    0.41
 -16  -1  -7    0.33    0.40
  16  -1   7   -0.57    0.35
 -16   2  -7    2.32    0.76
 -16  -2   7    1.35    0.59
  16  -2  -7    2.15    0.70
  16   2   7    1.66    0.65
 -16   2   7    1.72    0.61
  16  -2   7    0.90    0.53
  16   2  -7    1.77    0.65
 -16  -2  -7    2.11    0.66
 -16   3  -7   -0.36    0.40
 -16  -3   7   -0.22    0.35
  16  -3  -7    0.45    0.56
  16   3   7    0.13    0.48
 -16  -3  -7    0.02    0.38
  16  -3   7   -0.11    0.47
  16   3  -7    0.03    0.39
 -16   3   7    0.01    0.38
 -16  -4   7    4.12    0.85
 -16   4  -7    3.13    0.82
  16  -4  -7    2.08    0.68
  16   4   7    2.91    0.82
  16   4  -7    2.86    0.79
 -16  -4  -7    3.02    0.76
 -16   4   7    3.05    0.71
  16  -4   7    2.44    0.72
 -16   5  -7   -0.17    0.40
 -16  -5   7    0.68    0.51
  16  -5  -7    0.19    0.52
  16   5   7   -0.30    0.43
  16   5  -7   -0.30    0.46
  16  -5   7    0.36    0.48
 -16  -5  -7    0.78    0.58
 -16  -6   7    0.06    0.41
  16  -6  -7    0.60    0.58
  16   6   7   -0.11    0.51
 -16   6  -7    0.42    0.55
  16   6  -7    0.14    0.55
 -16  -6  -7    0.41    0.48
  16   7   7    0.67    0.55
 -16  -7   7    0.29    0.47
 -16   7  -7    0.27    0.57
  16   7  -7    0.31    0.48
 -16  -7  -7    0.18    0.49
  16   8   7    0.42    0.58
 -16   8  -7   -0.48    0.48
 -16  -8   7    0.18    0.45
 -16  -8  -7   -0.08    0.46
  16   8  -7    0.28    0.54
  16   9   7    1.27    0.67
 -16   9  -7   -0.67    0.64
 -16  -9  -7    0.20    0.47
  16   9  -7   -0.34    0.47
  16   9  -7   -0.12    0.50
 -17   0  -7   -0.31    0.48
  17   0  -7   -0.42    0.43
  17   0   7    0.21    0.57
 -17   0   7   -0.28    0.35
 -17  -1   7    0.16    0.46
 -17   1  -7   -0.05    0.43
  17  -1  -7    0.43    0.55
  17   1   7    0.13    0.50
  17  -1   7   -0.03    0.43
  17   1  -7    0.31    0.46
 -17   1   7    0.58    0.46
 -17  -1  -7   -0.88    0.36
 -17  -2   7   -0.11    0.37
  17  -2  -7    2.26    0.70
  17   2   7   -0.26    0.45
 -17   2  -7    0.49    0.61
 -17  -2  -7   -0.17    0.39
  17  -2   7    0.39    0.48
 -17   2   7    0.42    0.46
  17   2  -7    0.37    0.55
  17  -3  -7    0.00    0.47
 -17  -3   7    0.44    0.44
 -17   3  -7   -0.22    0.44
  17   3   7   -0.10    0.49
 -17  -3  -7   -0.18    0.43
 -17   3   7   -0.19    0.42
  17   3  -7    0.44    0.47
  17  -3   7    0.47    0.55
 -17   4  -7   -0.37    0.48
 -17  -4   7    0.23    0.42
  17   4   7    0.45    0.56
  17  -4  -7    0.68    0.59
  17  -4   7    0.59    0.52
  17   4  -7    0.15    0.49
 -17   4   7   -0.08    0.43
 -17  -4  -7   -0.31    0.42
  17  -5  -7   -0.26    0.44
  17   5   7    1.02    0.66
 -17   5  -7    0.35    0.57
 -17  -5   7   -0.23    0.43
  17  -5   7   -0.06    0.53
  17   5  -7   -0.09    0.48
 -17  -5  -7   -0.44    0.47
  17  -6  -7   -0.19    0.52
 -17   6  -7    0.95    0.60
 -17  -6   7    0.44    0.50
  17   6   7   -0.20    0.47
 -17  -6  -7   -0.40    0.40
  17   6  -7   -0.11    0.49
  17   7   7    0.43    0.53
 -17   7  -7   -0.37    0.50
 -17  -7   7   -0.44    0.45
  17   7  -7    0.31    0.59
 -17  -7  -7    0.39    0.52
 -17   8  -7   -0.10    0.56
 -17  -8   7    0.78    0.63
  17   8   7    1.79    0.83
  17   8  -7    1.55    0.73
 -17  -8  -7    1.16    0.65
 -18   0  -7    0.26    0.50
  18   0  -7   -0.01    0.48
 -18   0   7    0.61    0.55
  18   0   7   -0.24    0.41
 -18  -1   7   -0.10    0.46
  18  -1  -7   -0.02    0.49
 -18   1  -7    0.57    0.56
  18   1   7    0.76    0.65
 -18   1   7    0.31    0.49
  18   1  -7    0.11    0.49
 -18  -1  -7   -0.43    0.49
  18  -1   7    0.20    0.55
  18  -2  -7    0.22    0.55
 -18   2  -7    0.20    0.51
 -18  -2   7    0.61    0.54
  18   2   7   -0.40    0.42
  18   2  -7    0.30    0.52
 -18  -2  -7   -0.62    0.46
  18  -2   7   -0.15    0.52
 -18   2   7    0.42    0.48
 -18   3  -7    0.23    0.55
 -18  -3   7    0.21    0.48
  18   3   7   -0.43    0.44
  18  -3  -7    0.34    0.56
  18  -3   7    0.39    0.52
 -18   3   7    0.70    0.64
  18   3  -7   -0.30    0.54
 -18  -3  -7   -0.63    0.40
  18  -4  -7    0.15    0.60
 -18  -4   7    0.68    0.53
  18   4   7   -0.28    0.54
 -18   4  -7    0.98    0.62
  18  -4   7    0.07    0.50
  18   4  -7    0.15    0.56
 -18  -4  -7    0.35    0.45
 -18   5  -7   -0.52    0.47
 -18  -5   7    0.41    0.53
  18  -5  -7    0.19    0.61
  18   5   7   -0.12    0.47
 -18  -5  -7    0.31    0.62
  18  -5   7    0.13    0.56
  18   5  -7    0.33    0.54
  18   6   7    3.26    0.94
 -18   6  -7    2.53    0.87
 -18  -6   7    2.96    0.86
  18  -6  -7    3.62    0.92
 -18  -6  -7    3.39    0.92
  18   6  -7    3.76    0.93
  19   0   7    0.48    0.57
 -19   0   7    0.49    0.50
 -19   0  -7    0.08    0.54
  19   0  -7    0.33    0.56
  19   1   7    0.04    0.48
 -19   1  -7    0.36    0.52
 -19  -1   7    1.10    0.64
  19  -1  -7    1.22    0.69
 -19  -1  -7    0.03    0.47
 -19   1   7    0.07    0.53
  19   1  -7    0.92    0.67
  19  -1   7   -0.33    0.47
 -19   2  -7    0.18    0.64
  19  -2  -7   -0.40    0.55
 -19  -2   7    0.46    0.52
  19   2   7   -0.05    0.57
 -19   2   7    0.29    0.54
  19   2  -7   -0.41    0.51
  19  -2   7   -0.19    0.47
 -19  -2  -7    0.12    0.49
  19   3   7    1.06    0.74
 -19  -3   7   -0.67    0.43
 -19   3  -7    0.29    0.62
  19  -3  -7   -0.02    0.63
  19   3  -7    0.06    0.54
 -19  -3  -7    0.01    0.57
  19  -3   7    0.04    0.54
 -19   3   7   -0.22    0.46
 -19   4  -7    0.63    0.62
  19  -4  -7   -0.03    0.51
 -19  -4   7    0.45    0.52
  19   4   7    0.13    0.55
 -19  -4  -7   -0.05    0.52
  19  -4   7   -0.36    0.53
  19   4  -7   -0.35    0.57
  19   5   7    0.91    0.65
  19  -5  -7    0.70    0.66
 -19  -5   7    0.46    0.55
 -19   5  -7    0.70    0.70
  19   5  -7    0.56    0.57
 -19  -5  -7    0.86    0.71
  19  -5   7    0.44    0.61
  20   0   7   -0.88    0.49
 -20   0  -7    0.38    0.57
  20   0  -7   -0.32    0.62
 -20   0   7   -0.07    0.53
  20  -1  -7    1.62    0.81
  20   1   7    1.47    0.81
 -20  -1   7    0.62    0.55
 -20   1  -7    1.77    0.82
 -20  -1  -7    1.24    0.70
  20   1  -7    1.10    0.75
  20  -1   7    1.24    0.78
 -20   1   7    1.06    0.67
   0   0  -8   14.39    0.80
   0   0  -8   15.06    0.56
   0  -1  -8   -0.02    0.09
   0   1  -8    0.12    0.15
   0   1  -8    0.19    0.21
   0  -1  -8    0.13    0.22
   0   2  -8   65.72    1.98
   0   2  -8   70.77    1.90
   0  -2  -8   70.25    2.05
   0  -2  -8   72.36    2.07
   0   3  -8   -0.22    0.18
   0  -3  -8    0.22    0.25
   0   3  -8   -0.08    0.17
   0  -3  -8   -0.30    0.15
   0   4  -8    6.03    0.58
   0  -4  -8    6.26    0.58
   0  -4  -8    5.84    0.57
   0   4   8    6.05    0.25
   0   4  -8    5.34    0.49
   0   5   8    0.05    0.11
   0  -5  -8    0.09    0.23
   0  -5  -8   -0.23    0.16
   0   5  -8    0.12    0.27
   0   5  -8    0.14    0.20
   0  -6  -8    1.23    0.35
   0   6  -8    2.07    0.46
   0   6  -8    2.04    0.33
   0   6   8    2.17    0.28
   0  -6  -8    1.97    0.42
   0   7   8    0.37    0.21
   0   7  -8   -0.30    0.26
   0  -7  -8   -0.12    0.24
   0  -7  -8   -0.29    0.19
   0   7  -8    0.13    0.20
   0   8  -8    2.10    0.54
   0  -8  -8    1.22    0.36
   0  -8  -8    2.11    0.48
   0   9  -8    0.16    0.36
   0  -9  -8    0.08    0.34
   0  10  -8   16.54    1.23
   0 -10  -8   15.83    1.18
   0 -11  -8   -0.24    0.31
   0  11  -8   -0.10    0.38
   0 -12  -8    1.51    0.58
   0  12  -8    1.31    0.61
   0 -13  -8   -0.35    0.45
   0  13  -8   -0.08    0.44
   0 -14  -8    1.54    0.69
   0  14  -8    1.17    0.64
   0  15  -8   -0.61    0.52
   0 -15  -8    0.36    0.56
  -1   0  -8   19.68    0.93
  -1   0  -8   17.83    0.68
   1   0  -8   18.91    0.63
   1   0  -8   18.02    0.88
   1  -1  -8   17.68    0.83
   1  -1  -8   18.97    0.90
   1  -1  -8   18.25    0.50
  -1   1  -8   18.50    0.73
  -1   1  -8   16.75    0.86
   1   1  -8   16.18    0.84
   1   1  -8   18.00    0.70
  -1  -1  -8   18.02    0.90
  -1  -1  -8   17.03    0.58
  -1   2  -8    9.29    0.61
  -1   2  -8    9.48    0.58
   1  -2  -8    9.98    0.66
   1  -2  -8    8.59    0.62
  -1  -2  -8    9.82    0.68
  -1  -2  -8    9.70    0.36
   1   2  -8    8.08    0.60
   1   2  -8    9.35    0.56
  -1  -2  -8   10.27    0.70
  -1   3  -8   73.46    2.05
   1  -3  -8   69.61    2.08
  -1   3  -8   72.82    2.05
   1  -3  -8   68.24    2.09
   1   3  -8   72.83    2.07
  -1  -3  -8   71.58    1.58
  -1  -3  -8   71.12    2.11
  -1  -3  -8   70.23    2.14
   1   3  -8   70.87    2.02
  -1   4  -8    0.08    0.19
  -1   4  -8    0.81    0.32
   1   4   8    0.46    0.13
   1  -4  -8    0.75    0.27
   1  -4  -8    0.30    0.27
   1   4  -8    0.45    0.23
   1   4  -8    0.38    0.27
  -1  -4  -8    0.22    0.23
  -1  -4  -8    0.31    0.25
   1  -5  -8    5.01    0.51
   1   5   8    4.53    0.32
  -1   5  -8    5.02    0.57
   1  -5  -8    5.18    0.56
  -1   5  -8    5.11    0.47
   1   5  -8    5.09    0.56
   1   5  -8    6.09    0.51
  -1  -5  -8    5.73    0.59
  -1  -5  -8    5.05    0.55
  -1   5   8    5.21    0.29
   1  -6  -8    5.48    0.55
   1  -6  -8    5.23    0.59
   1   6   8    4.91    0.38
  -1   6  -8    4.82    0.47
  -1   6  -8    3.70    0.60
  -1  -6  -8    5.93    0.58
   1   6  -8    4.90    0.63
  -1  -6  -8    4.86    0.58
  -1   6   8    4.54    0.35
   1   6  -8    4.36    0.47
   1  -7  -8    1.29    0.40
  -1   7  -8    1.11    0.28
   1   7   8    2.09    0.33
   1  -7  -8    1.58    0.38
  -1   7  -8    2.12    0.51
  -1  -7  -8    1.38    0.39
  -1  -7  -8    1.31    0.36
   1   7  -8    2.08    0.37
   1   7  -8    1.72    0.46
   1  -8  -8    0.57    0.33
  -1   8  -8    0.90    0.43
   1  -8  -8    0.60    0.31
  -1  -8  -8    1.16    0.43
   1   8  -8    2.01    0.53
  -1  -8  -8    0.54    0.28
   1  -9  -8    0.57    0.40
  -1   9  -8    0.33    0.42
   1   9  -8    0.68    0.42
  -1  -9  -8   -0.17    0.26
  -1  10  -8    5.47    0.89
   1 -10  -8    4.84    0.81
  -1 -10  -8    5.04    0.80
   1  10  -8    3.99    0.77
   1 -11  -8    0.60    0.44
  -1  11  -8    0.13    0.46
   1  11  -8    0.13    0.42
  -1 -11  -8    0.91    0.45
  -1  12  -8    0.14    0.49
   1 -12  -8    0.05    0.40
  -1 -12  -8   -0.05    0.40
   1  12  -8   -0.07    0.43
   1 -13  -8    0.00    0.45
  -1  13  -8   -0.99    0.43
  -1 -13  -8    0.23    0.45
   1  13  -8    0.91    0.57
  -1  14  -8    0.39    0.58
   1 -14  -8    0.52    0.59
  -1 -14  -8    0.39    0.54
   1  14  -8   -0.09    0.57
   1 -15  -8   -0.09    0.45
  -1  15  -8    0.42    0.62
   1  15  -8    0.10    0.60
  -1 -15  -8    0.39    0.63
   2   0  -8   93.55    2.15
  -2   0  -8   94.55    2.55
   2   0  -8   94.40    2.56
  -2   0  -8   90.50    2.25
   2  -1  -8   17.63    0.51
  -2   1  -8   16.45    0.84
  -2   1  -8   16.92    0.75
   2  -1  -8   17.38    0.81
   2  -1  -8   18.41    0.89
   2   1  -8   16.44    0.87
  -2  -1  -8   16.57    0.86
  -2  -1  -8   17.63    0.64
   2   1  -8   16.75    0.69
   2  -2  -8   30.93    1.20
  -2   2  -8   29.77    1.16
  -2   2  -8   28.06    1.08
   2  -2  -8   29.32    1.14
  -2  -2  -8   29.29    0.86
   2   2  -8   29.78    1.17
  -2  -2  -8   29.70    1.20
  -2  -2  -8   29.90    1.21
   2   2  -8   28.90    1.04
  -2   3  -8   15.36    0.79
   2  -3  -8   16.18    0.85
  -2   3  -8   15.01    0.81
   2  -3  -8   15.22    0.84
  -2  -3  -8   15.83    0.56
   2   3  -8   15.80    0.81
  -2  -3  -8   15.06    0.86
  -2  -3  -8   15.64    0.88
   2   3  -8   16.30    0.81
  -2   4  -8    4.81    0.57
  -2   4  -8    5.02    0.47
   2  -4  -8    5.86    0.56
   2  -4  -8    5.69    0.56
  -2  -4  -8    5.88    0.35
  -2  -4  -8    6.13    0.60
  -2  -4  -8    6.42    0.60
   2   4  -8    6.32    0.57
   2   4  -8    5.15    0.51
   2   5   8   10.30    0.51
   2  -5  -8    9.54    0.73
  -2   5  -8   10.51    0.64
   2  -5  -8   11.54    0.74
  -2   5  -8   11.36    0.80
  -2  -5  -8   10.85    0.78
   2   5  -8    9.35    0.71
   2   5  -8   11.27    0.70
  -2   5   8   11.00    0.43
  -2  -5  -8   11.82    0.76
  -2   6  -8    1.85    0.44
   2  -6  -8    0.71    0.33
   2   6   8    1.23    0.26
  -2   6  -8    1.11    0.28
   2  -6  -8    1.06    0.29
   2   6  -8    1.24    0.32
  -2   6   8    1.23    0.22
   2   6  -8    0.87    0.36
  -2  -6  -8    0.91    0.31
  -2  -6  -8    0.57    0.32
   2  -7  -8   13.95    0.99
  -2   7  -8   13.68    0.70
   2  -7  -8   14.47    0.83
   2   7   8   12.98    0.69
  -2   7  -8   13.75    0.99
   2   7  -8   12.86    0.94
  -2  -7  -8   13.47    0.85
  -2  -7  -8   14.03    0.99
   2   7  -8   14.59    0.79
   2  -8  -8   12.01    0.78
   2  -8  -8   12.28    0.95
  -2   8  -8   10.57    0.94
  -2  -8  -8   14.05    1.03
  -2  -8  -8   12.10    0.82
   2   8  -8   11.47    0.94
  -2   9  -8    6.67    0.89
   2  -9  -8    8.42    0.84
   2   9  -8    9.95    0.94
  -2  -9  -8    8.76    0.89
  -2  -9  -8    8.08    0.75
  -2  10  -8    2.52    0.66
   2 -10  -8    1.72    0.52
  -2 -10  -8    1.19    0.48
   2  10  -8    0.74    0.47
  -2  11  -8    2.36    0.75
   2 -11  -8    2.68    0.62
   2  11  -8    2.65    0.71
  -2 -11  -8    2.83    0.69
  -2  12  -8    3.91    0.83
   2 -12  -8    7.64    0.93
   2  12  -8    6.07    1.02
  -2 -12  -8    4.71    0.84
  -2  13  -8    0.56    0.55
   2 -13  -8    0.37    0.42
   2  13  -8    0.33    0.52
  -2 -13  -8   -0.21    0.42
  -2  14  -8    0.06    0.54
   2 -14  -8    0.69    0.49
   2  14  -8    0.65    0.56
  -2 -14  -8    0.18    0.43
  -2  15  -8   -0.43    0.61
   2 -15  -8   -0.39    0.44
   2  15  -8    0.45    0.65
  -2 -15  -8   -0.14    0.47
   3   0  -8  175.24    3.78
   3   0  -8  173.53    4.19
  -3   0  -8  170.58    4.18
  -3   0  -8  177.25    3.95
   3   0  -8  170.23    3.92
   3  -1  -8    3.12    0.38
  -3   1  -8    2.90    0.45
  -3   1  -8    3.46    0.39
   3  -1  -8    2.94    0.44
   3  -1  -8    3.42    0.24
  -3  -1  -8    3.33    0.33
  -3  -1  -8    2.47    0.43
   3   1  -8    3.21    0.44
   3   1  -8    3.64    0.35
   3  -2  -8   10.25    0.70
  -3   2  -8   10.27    0.66
   3  -2  -8   10.40    0.65
  -3   2  -8   10.47    0.66
  -3  -2  -8   11.65    0.74
   3   2  -8   10.05    0.60
  -3  -2  -8   10.19    0.51
   3   2  -8    9.40    0.69
  -3   3  -8   13.28    0.79
  -3   3  -8   13.34    0.75
   3  -3  -8   12.96    0.78
   3  -3  -8   12.60    0.75
  -3   3   8   12.69    0.36
   3   3  -8   13.16    0.74
  -3  -3  -8   12.10    0.79
  -3  -3  -8   13.11    0.79
   3   3  -8   13.67    0.79
  -3  -3  -8   12.73    0.57
  -3   4  -8    0.74    0.28
  -3   4  -8    1.42    0.39
   3  -4  -8    1.69    0.38
   3  -4  -8    1.20    0.32
  -3   4   8    1.57    0.16
  -3  -4  -8    0.76    0.34
   3   4  -8    1.20    0.32
  -3  -4  -8    1.31    0.22
  -3  -4  -8    1.04    0.31
   3   4  -8    1.27    0.36
   3  -5  -8    2.27    0.43
   3  -5  -8    2.72    0.45
  -3   5  -8    3.38    0.40
  -3   5  -8    3.13    0.53
   3   5  -8    3.09    0.49
  -3  -5  -8    3.32    0.55
  -3  -5  -8    2.87    0.47
   3   5  -8    3.28    0.47
  -3  -5  -8    2.41    0.31
  -3   5   8    2.68    0.25
   3  -6  -8   11.22    0.85
  -3   6  -8   11.02    0.87
   3  -6  -8   12.54    0.78
  -3   6  -8   11.48    0.66
   3   6   8   12.18    0.63
   3   6  -8   11.33    0.84
  -3   6   8   11.22    0.55
   3   6  -8   11.56    0.73
  -3  -6  -8   10.85    0.84
  -3  -6  -8   11.29    0.79
   3  -7  -8    2.79    0.46
   3   7   8    2.66    0.40
   3  -7  -8    2.55    0.54
  -3   7  -8    2.42    0.37
  -3   7  -8    2.48    0.54
   3   7  -8    3.30    0.60
  -3  -7  -8    2.17    0.52
   3   7  -8    3.04    0.46
  -3  -7  -8    3.07    0.53
   3  -8  -8   -0.07    0.24
  -3   8  -8    0.05    0.36
   3   8   8    0.09    0.24
   3  -8  -8   -0.02    0.30
  -3  -8  -8   -0.34    0.23
   3   8  -8    0.31    0.40
  -3  -8  -8   -0.24    0.24
  -3   9  -8    1.50    0.54
   3  -9  -8    0.05    0.34
   3   9  -8    0.48    0.40
  -3  -9  -8    0.63    0.34
  -3  -9  -8    0.00    0.31
   3 -10  -8   -0.29    0.28
  -3  10  -8   -0.47    0.36
   3  10  -8   -0.20    0.33
  -3 -10  -8   -0.16    0.33
  -3  11  -8    1.23    0.55
   3 -11  -8    1.42    0.53
   3  11  -8    1.09    0.57
  -3 -11  -8    1.77    0.54
  -3  12  -8   -0.43    0.43
   3 -12  -8    0.36    0.40
  -3 -12  -8    0.52    0.49
   3  12  -8    0.79    0.52
   3 -13  -8    0.35    0.46
  -3  13  -8    0.28    0.55
  -3 -13  -8    0.16    0.48
   3  13  -8    0.31    0.48
   3 -14  -8    0.87    0.54
  -3  14  -8    1.26    0.71
  -3 -14  -8   -0.11    0.49
   3  14  -8    1.57    0.77
  -4   0  -8   14.87    0.85
   4   0  -8   14.95    0.86
   4   0  -8   15.07    0.68
  -4   0  -8   13.87    0.71
   4  -1  -8   72.99    2.00
  -4   1  -8   75.11    2.18
  -4   1  -8   74.06    2.07
   4  -1  -8   74.63    2.21
  -4  -1  -8   71.59    1.96
   4   1  -8   73.28    1.94
   4   1  -8   73.48    2.19
  -4   1   8   73.28    1.78
  -4  -1  -8   73.64    2.22
  -4   2  -8    1.08    0.30
  -4   2  -8    2.01    0.39
   4  -2  -8    2.41    0.41
   4  -2  -8    2.26    0.37
  -4  -2  -8    2.10    0.30
   4   2  -8    2.14    0.35
  -4  -2  -8    1.64    0.38
   4   2  -8    2.12    0.39
  -4   2   8    2.05    0.21
  -4   3  -8   45.22    1.61
   4  -3  -8   45.59    1.60
   4  -3  -8   46.39    1.55
  -4   3  -8   46.42    1.56
  -4  -3  -8   45.82    1.65
   4   3  -8   44.83    1.57
  -4  -3  -8   45.02    1.37
  -4   3   8   44.54    1.14
   4   3  -8   45.90    1.54
  -4   4  -8    1.95    0.45
   4  -4  -8    2.30    0.42
  -4   4  -8    2.90    0.41
   4  -4  -8    2.24    0.44
   4   4  -8    2.94    0.43
  -4   4   8    1.90    0.22
  -4  -4  -8    1.91    0.42
  -4  -4  -8    2.44    0.32
  -4  -4  -8    2.08    0.43
   4   4  -8    1.37    0.35
  -4   5  -8   10.98    0.84
   4  -5  -8   10.93    0.74
   4  -5  -8   10.62    0.79
  -4   5  -8   11.57    0.68
  -4  -5  -8   10.01    0.60
  -4   5   8   12.01    0.52
   4   5  -8    9.80    0.71
  -4  -5  -8   12.03    0.81
  -4  -5  -8   12.71    0.88
   4   5  -8   11.81    0.81
  -4   6  -8    4.87    0.72
   4  -6  -8    4.49    0.60
  -4   6  -8    5.38    0.50
   4  -6  -8    4.55    0.55
  -4  -6  -8    5.21    0.62
  -4  -6  -8    5.67    0.68
  -4  -6  -8    4.83    0.47
   4   6  -8    4.76    0.60
   4   6  -8    5.37    0.59
   4  -7  -8    0.74    0.35
  -4   7  -8    1.10    0.33
   4   7   8    1.20    0.32
  -4   7  -8    0.46    0.40
   4  -7  -8    0.79    0.32
   4   7  -8   -0.36    0.24
  -4  -7  -8    1.35    0.44
  -4  -7  -8    0.75    0.33
   4   7  -8    1.21    0.34
  -4   8  -8   -0.71    0.26
   4   8   8    0.25    0.26
   4  -8  -8    0.13    0.27
  -4  -8  -8   -0.51    0.21
   4   8  -8    0.19    0.32
   4   8  -8    0.11    0.25
  -4  -8  -8   -0.03    0.29
  -4   9  -8    2.98    0.66
  -4  -9  -8    4.12    0.71
  -4  -9  -8    4.01    0.61
   4   9  -8    4.36    0.76
  -4  10  -8   -0.10    0.38
   4  10  -8   -0.42    0.37
  -4 -10  -8   -0.24    0.33
  -4  11  -8    0.10    0.43
   4  11  -8   -0.09    0.39
  -4 -11  -8    0.49    0.43
  -4  12  -8    4.17    0.90
  -4 -12  -8    2.52    0.65
   4  12  -8    2.84    0.79
   4 -13  -8    5.74    1.03
  -4  13  -8    6.28    1.09
   4  13  -8    4.70    0.97
  -4 -13  -8    4.44    0.93
  -4  14  -8   -0.01    0.53
   4 -14  -8    0.98    0.55
   4  14  -8    0.10    0.63
  -4 -14  -8    0.12    0.50
   5   0  -8    1.50    0.26
  -5   0  -8    1.50    0.32
   5   0  -8    2.06    0.43
  -5   0  -8    1.94    0.42
  -5   0   8    1.22    0.25
   5  -1  -8   20.98    0.87
   5  -1  -8   21.20    1.04
  -5  -1   8   21.54    0.90
  -5   1  -8   21.64    1.05
  -5   1  -8   21.82    1.00
  -5  -1  -8   20.83    0.91
   5   1  -8   22.91    1.07
  -5   1   8   22.19    0.80
  -5  -1  -8   22.57    1.10
  -5   2  -8    0.14    0.24
   5  -2  -8    0.32    0.21
   5  -2  -8    0.10    0.24
  -5   2  -8   -0.12    0.21
  -5   2   8    0.22    0.15
   5   2  -8    0.19    0.24
   5   2  -8    0.15    0.20
  -5  -2  -8    0.58    0.30
  -5  -2  -8    0.23    0.20
  -5   3  -8   48.98    1.72
   5  -3  -8   49.69    1.72
  -5   3  -8   49.37    1.66
   5  -3  -8   49.62    1.62
  -5  -3  -8   48.19    1.51
  -5  -3  -8   46.52    1.73
   5   3  -8   46.37    1.68
  -5   3   8   48.25    1.30
   5   3  -8   49.46    1.64
  -5   4  -8   28.18    1.30
   5  -4  -8   27.20    1.18
  -5   4  -8   26.87    1.14
   5  -4  -8   29.40    1.24
  -5  -4  -8   25.84    1.25
   5   4  -8   27.19    1.22
   5   4  -8   28.33    1.21
  -5   4   8   27.71    0.89
  -5  -4  -8   25.58    1.04
  -5  -4  -8   27.24    1.28
  -5   5  -8    0.39    0.37
   5  -5  -8    0.20    0.28
   5  -5  -8   -0.15    0.23
  -5   5  -8    0.09    0.23
   5   5  -8   -0.01    0.25
  -5   5   8    0.02    0.14
  -5  -5  -8    0.31    0.21
   5   5  -8   -0.23    0.24
  -5  -5  -8    0.74    0.36
  -5  -5  -8    0.46    0.29
  -5   6  -8    0.61    0.37
  -5   6  -8    0.36    0.22
   5  -6  -8    0.81    0.34
  -5  -6  -8    1.10    0.39
  -5  -6  -8    1.03    0.38
   5   6  -8    0.90    0.36
   5   6  -8    0.67    0.32
  -5  -6  -8    1.01    0.30
  -5   7  -8    8.66    0.89
   5  -7  -8    9.88    0.76
   5   7  -8   10.31    0.78
  -5  -7  -8    9.36    0.83
   5   7  -8   10.67    0.89
  -5  -7  -8    8.98    0.76
   5  -8  -8   32.93    1.37
   5   8   8   31.11    1.33
  -5   8  -8   29.96    1.63
  -5  -8  -8   33.11    1.60
   5   8  -8   32.59    1.66
   5   8  -8   35.52    1.42
  -5  -8  -8   30.70    1.44
  -5   9  -8    0.51    0.46
  -5  -9  -8    0.65    0.36
   5   9  -8    0.72    0.48
  -5  -9  -8    0.05    0.33
  -5  10  -8    4.16    0.84
   5  10  -8    5.03    0.86
  -5 -10  -8    4.04    0.71
  -5  11  -8    0.69    0.53
  -5 -11  -8    0.27    0.40
   5  11  -8    0.68    0.49
  -5  12  -8    2.41    0.77
  -5 -12  -8    0.93    0.57
   5  12  -8    0.44    0.57
  -5  13  -8    3.08    0.86
   5  13  -8    3.41    0.84
  -5 -13  -8    3.15    0.77
  -5  14  -8    0.08    0.57
   5  14  -8    0.84    0.76
  -5 -14  -8    1.36    0.64
  -6   0  -8   36.81    1.46
  -6   0  -8   36.47    1.37
  -6   0   8   37.19    1.24
   6   0  -8   37.55    1.16
   6   0  -8   35.67    1.45
   6  -1  -8   12.92    0.82
  -6   1  -8   10.42    0.76
  -6   1  -8    8.85    0.69
  -6  -1   8   11.04    0.65
   6  -1  -8   10.59    0.60
  -6  -1  -8   11.17    0.78
  -6  -1  -8    9.99    0.67
   6   1  -8   10.20    0.79
  -6   1   8   10.56    0.57
  -6   2  -8   10.52    0.74
  -6  -2   8    8.96    0.64
  -6   2  -8    9.00    0.67
   6  -2  -8   10.17    0.74
   6  -2  -8   10.30    0.63
  -6   2   8    9.01    0.51
   6   2  -8    8.73    0.71
  -6  -2  -8    9.34    0.64
  -6  -2  -8    9.65    0.74
  -6   3  -8    9.78    0.76
  -6   3  -8    7.68    0.64
[truncated: 346,540 more chars]
