# Supplementary material for: Crystal structure of 1-{4-[bis­(4-methyl­phen­yl)amino]­phen­yl}ethene-1,2,2-tricarbo­nitrile
Source: Acta Crystallogr E Crystallogr Commun. 2024 Feb 29;80(Pt 3):339–42. doi: 10.1107/S2056989024001804 (PMC10915659; doi:10.1107/S2056989024001804)
Supplement: Supplementary file 2 [file e-80-00339-Isup2.hkl]

data_I                                                                          
_shelx_title ' 13203z in Pbca'                                                  
_shelx_refln_list_code          4                                               
_shelx_F_calc_maximum      270.73                                               
_exptl_crystal_F_000      1568.00                                               
_reflns_d_resolution_high  0.7993                                               
                                                                                
loop_                                                                           
 _space_group_symop_operation_xyz                                               
 'x, y, z'                                                                      
 '-x+1/2, -y, z+1/2'                                                            
 '-x, y+1/2, -z+1/2'                                                            
 'x+1/2, -y+1/2, -z'                                                            
 '-x, -y, -z'                                                                   
 'x-1/2, y, -z-1/2'                                                             
 'x, -y-1/2, z-1/2'                                                             
 '-x-1/2, y-1/2, z'                                                             
                                                                                
_cell_length_a    16.8662                                                       
_cell_length_b    12.8555                                                       
_cell_length_c    18.7561                                                       
_cell_angle_alpha  90.000                                                       
_cell_angle_beta   90.000                                                       
_cell_angle_gamma  90.000                                                       
                                                                                
_shelx_F_squared_multiplier     1.000                                           
                                                                                
loop_                                                                           
 _refln_index_h                                                                 
 _refln_index_k                                                                 
 _refln_index_l                                                                 
 _refln_F_squared_calc                                                          
 _refln_F_squared_meas                                                          
 _refln_F_squared_sigma                                                         
 _refln_observed_status                                                         
   2   0   0      73296.32      66618.59       957.81 o                         
   4   0   0         10.38         13.01         7.55 o                         
   6   0   0       4080.66       3777.06        79.01 o                         
   8   0   0       2134.69       2077.65        59.20 o                         
  10   0   0         95.00        106.44        19.57 o                         
  12   0   0       3081.71       2891.28        86.29 o                         
  14   0   0          1.31        -14.68        15.67 o                         
  16   0   0       1868.70       2097.94        83.96 o                         
  18   0   0          9.09        -18.89        18.89 o                         
  20   0   0        122.00        121.75        35.38 o                         
   2   1   0         36.45         -2.91         2.91 o                         
   4   1   0       4195.96       4079.13        53.43 o                         
   6   1   0       2449.24       2463.78        43.81 o                         
   8   1   0        239.04        270.06        17.91 o                         
  10   1   0       2320.68       2332.67        49.28 o                         
  12   1   0       1519.47       1440.54        41.40 o                         
  14   1   0          4.15        -10.68        10.68 o                         
  16   1   0       3510.56       3753.21        82.01 o                         
  18   1   0       1178.01       1358.30        78.86 o                         
  20   1   0         18.94          6.55        17.38 o                         
   0   2   0       8629.09       8166.21       176.79 o                         
   2   2   0         95.12         58.91         7.22 o                         
   4   2   0      35020.89      32218.32       331.62 o                         
   6   2   0       7065.70       6711.05        86.53 o                         
   8   2   0        537.62        455.69        19.72 o                         
  10   2   0        610.97        571.28        24.38 o                         
  12   2   0        132.24        119.73        15.97 o                         
  14   2   0        694.47        746.79        34.03 o                         
  16   2   0        407.99        406.41        30.48 o                         
  18   2   0          3.02          0.70        14.67 o                         
  20   2   0          0.01         11.84        18.54 o                         
   2   3   0      10755.97      11033.96       135.51 o                         
   4   3   0       8891.05       8376.16        86.28 o                         
   6   3   0         13.70          1.98         6.31 o                         
   8   3   0        219.45        168.20        16.85 o                         
  10   3   0       3217.41       3122.02        59.27 o                         
  12   3   0        555.53        478.24        30.33 o                         
  14   3   0        201.95        214.39        23.30 o                         
  16   3   0        226.67        222.28        25.08 o                         
  18   3   0        325.07        306.68        30.63 o                         
  20   3   0        167.60        143.47        26.60 o                         
   0   4   0          0.66          0.17         7.67 o                         
   2   4   0       4236.05       4055.55        50.55 o                         
   4   4   0       8342.67       7913.95        83.69 o                         
   6   4   0       9381.29       9439.88       100.98 o                         
   8   4   0        385.18        436.01        20.09 o                         
  10   4   0       1125.98       1191.42        35.37 o                         
  12   4   0        174.19        170.28        18.33 o                         
  14   4   0         29.31         25.76        13.47 o                         
  16   4   0          4.32         -9.87        12.39 o                         
  18   4   0          0.14         -2.80        15.14 o                         
  20   4   0         26.88          3.84        17.01 o                         
   2   5   0       1478.45       1623.02        34.44 o                         
   4   5   0       1891.35       1859.94        29.21 o                         
   6   5   0       7736.30       8076.00        90.35 o                         
   8   5   0        312.30        302.90        18.26 o                         
  10   5   0        564.80        570.78        38.03 o                         
  12   5   0       2254.70       2317.65        54.72 o                         
  14   5   0        215.08        188.21        21.86 o                         
  16   5   0         14.72         13.68        14.11 o                         
  18   5   0        213.73        255.43        29.98 o                         
  20   5   0          6.15        -17.80        17.80 o                         
   0   6   0       2656.06       2666.48        94.06 o                         
   2   6   0        166.86        127.61        23.95 o                         
   4   6   0        224.21        230.66        11.58 o                         
   6   6   0         27.14         31.27         7.55 o                         
   8   6   0         51.13         55.75         8.86 o                         
  10   6   0         46.28         43.86        11.44 o                         
  12   6   0          3.16         32.79        12.90 o                         
  14   6   0          3.02        -11.84        11.84 o                         
  16   6   0         17.13          3.15        18.58 o                         
  18   6   0         43.82         51.35        23.67 o                         
   2   7   0        856.03        768.08        24.23 o                         
   4   7   0        957.48        966.62        26.58 o                         
   6   7   0        562.47        563.18        18.93 o                         
   8   7   0        747.01        805.79        25.14 o                         
  10   7   0         34.31         41.07        14.43 o                         
  12   7   0         14.18         17.91        24.35 o                         
  14   7   0        122.17         74.36        27.92 o                         
  16   7   0          0.50         -5.67        16.08 o                         
  18   7   0          6.73         16.00        22.17 o                         
   0   8   0         93.63         56.04        22.68 o                         
   2   8   0        912.64       1036.86        29.41 o                         
   4   8   0        523.65        585.87        29.12 o                         
   6   8   0        475.02        498.85        22.20 o                         
   8   8   0         51.75         31.56        16.78 o                         
  10   8   0          5.49         31.96        15.25 o                         
  12   8   0        664.26        594.33        38.05 o                         
  14   8   0         34.01         53.12        20.14 o                         
  16   8   0          0.92         23.09        18.58 o                         
  18   8   0          5.87        -19.85        19.85 o                         
   2   9   0        134.48         82.20        19.80 o                         
   4   9   0        160.98        122.11        47.70 o                         
   6   9   0          6.07          6.42        11.72 o                         
   8   9   0        241.03        214.29        23.66 o                         
  10   9   0        836.40        683.31        45.58 o                         
  12   9   0        376.18        310.03        33.38 o                         
  14   9   0          0.13         -7.79        17.64 o                         
  16   9   0        188.10        177.32        31.89 o                         
   0  10   0        258.68        178.79        36.69 o                         
   2  10   0        938.98        988.94        80.05 o                         
   4  10   0       1923.21       1950.79        72.17 o                         
   6  10   0          9.94         16.12        14.15 o                         
   8  10   0        207.39        192.85        30.96 o                         
  10  10   0         10.36         64.37        24.68 o                         
  12  10   0          3.91         14.17        31.02 o                         
  14  10   0          0.27          4.70        22.83 o                         
  16  10   0         50.70        -18.51        27.72 o                         
   2  11   0         93.14         80.48        24.48 o                         
   4  11   0         23.63         52.54        21.43 o                         
   6  11   0        475.78        424.39        41.48 o                         
   8  11   0        198.11        240.97        35.61 o                         
  10  11   0          6.46          7.87        22.11 o                         
  12  11   0         28.65         39.19        27.88 o                         
  14  11   0         24.17         66.38        40.36 o                         
   0  12   0       1525.08       1640.45       101.40 o                         
   2  12   0        985.70       1033.99        57.78 o                         
   4  12   0          1.30         -9.67        22.35 o                         
   6  12   0        447.49        580.83        47.58 o                         
   8  12   0         35.44         -5.67        19.47 o                         
  10  12   0         49.82        -19.88        29.69 o                         
  12  12   0        282.45        210.72        39.22 o                         
  14  12   0        192.08        245.60        65.71 o                         
   2  13   0        708.62        647.83        53.07 o                         
   4  13   0          0.58         27.82        22.16 o                         
   6  13   0         59.04         34.56        24.95 o                         
   8  13   0          8.54         -2.00        24.53 o                         
  10  13   0          3.54         14.01        55.04 o                         
  12  13   0          0.48         25.41        32.31 o                         
   0  14   0       5783.20       6288.94       229.49 o                         
   2  14   0       1253.48       1380.01        72.57 o                         
   4  14   0        168.03        187.30        36.03 o                         
   6  14   0        131.78         93.38        30.83 o                         
   8  14   0        113.77        120.64        53.04 o                         
  10  14   0          0.18         17.89        29.01 o                         
   2  15   0        368.19        319.32       104.40 o                         
   4  15   0          0.62         41.34        29.73 o                         
   6  15   0          0.32         13.03        28.29 o                         
   0  16   0        480.24        671.79        91.40 o                         
   2  16   0        131.28         85.66        36.71 o                         
   1   1   1      10595.58       9656.10        66.55 o                         
   2   1   1         76.06         59.06         3.84 o                         
   3   1   1       2060.66       1837.44        19.68 o                         
   4   1   1       1951.93       1804.81        22.57 o                         
   5   1   1          1.01          0.92         3.78 o                         
   6   1   1        538.40        531.79        13.78 o                         
   7   1   1         20.26         17.26         5.52 o                         
   8   1   1        385.80        355.61        12.27 o                         
   9   1   1        205.21        211.42        11.33 o                         
  10   1   1        162.35        183.97        13.54 o                         
  11   1   1        389.59        337.80        16.92 o                         
  12   1   1        115.28        125.01        11.49 o                         
  13   1   1        321.34        343.20        21.40 o                         
  14   1   1        821.81        736.01        23.81 o                         
  15   1   1       2525.81       2458.69        43.94 o                         
  16   1   1       1086.02       1109.62        47.23 o                         
  17   1   1        397.02        488.58        28.65 o                         
  18   1   1       1385.75       1417.11        37.78 o                         
  19   1   1         45.13         19.66        12.40 o                         
  20   1   1         30.64          9.17        12.63 o                         
  21   1   1          1.00          1.03        13.04 o                         
   0   2   1       9894.49       9375.78       114.18 o                         
   1   2   1       1313.42       1198.25        12.51 o                         
   2   2   1      28847.38      27121.65       183.34 o                         
   3   2   1        558.79        590.22         8.68 o                         
   4   2   1       1799.43       1685.49        20.63 o                         
   5   2   1        381.68        293.31         9.58 o                         
   6   2   1        115.56        123.18         8.93 o                         
   7   2   1         47.57         63.97         6.74 o                         
   8   2   1       1205.04       1199.93        21.86 o                         
   9   2   1         12.51         12.13         5.69 o                         
  10   2   1        408.01        408.19        15.57 o                         
  11   2   1        393.31        353.42        15.36 o                         
  12   2   1          3.85         -1.77         6.49 o                         
  13   2   1        465.29        463.38        22.29 o                         
  14   2   1          0.48         19.66         8.74 o                         
  15   2   1         87.34        112.09        13.55 o                         
  16   2   1          4.98          3.20         9.37 o                         
  17   2   1        373.62        398.04        23.85 o                         
  18   2   1         51.78         63.04        13.27 o                         
  19   2   1         30.01         16.50        11.67 o                         
  20   2   1        323.19        384.39        31.71 o                         
   1   3   1       1296.22       1355.72        16.12 o                         
   2   3   1       5330.65       4961.71        39.26 o                         
   3   3   1       3752.90       3521.59        32.82 o                         
   4   3   1      12163.58      11869.74        87.21 o                         
   5   3   1        888.59        892.69        13.22 o                         
   6   3   1        588.58        548.22        13.34 o                         
   7   3   1        726.04        760.72        16.68 o                         
   8   3   1       5431.40       5685.81        58.25 o                         
   9   3   1        444.53        426.71        14.91 o                         
  10   3   1        489.40        495.95        16.34 o                         
  11   3   1          0.19         -4.55         6.05 o                         
  12   3   1          1.23         -4.34         6.71 o                         
  13   3   1        133.60        161.12        13.40 o                         
  14   3   1          5.16         -7.68         7.68 o                         
  15   3   1        157.66        160.92        16.33 o                         
  16   3   1         44.16         53.80        11.55 o                         
  17   3   1         31.10         21.07        11.51 o                         
  18   3   1        105.95        119.01        16.37 o                         
  19   3   1          0.00          3.83        11.79 o                         
  20   3   1          3.89         -3.63        13.37 o                         
   0   4   1        219.83        233.79        14.71 o                         
   1   4   1        355.16        363.29         8.24 o                         
   2   4   1        223.80        203.29         6.18 o                         
   3   4   1       4008.39       3895.10        34.46 o                         
   4   4   1        624.58        650.78        12.55 o                         
   5   4   1        263.14        300.31         8.36 o                         
   6   4   1       1084.06       1215.83        17.09 o                         
   7   4   1        676.90        681.68        16.39 o                         
   8   4   1         30.22         51.50         7.04 o                         
   9   4   1        455.79        427.59        14.64 o                         
  10   4   1        226.29        220.90        13.24 o                         
  11   4   1          4.62         -0.69         6.48 o                         
  12   4   1         29.25         29.25         8.32 o                         
  13   4   1       1364.63       1374.54        30.52 o                         
  14   4   1         26.08         19.07         8.83 o                         
  15   4   1         42.68         46.10        10.76 o                         
  16   4   1        137.16        120.34        14.67 o                         
  17   4   1         63.42         77.81        13.50 o                         
  18   4   1        184.32        217.23        21.91 o                         
  19   4   1          1.82          3.39        12.29 o                         
  20   4   1          0.83        -11.26        12.67 o                         
   1   5   1        403.91        364.26         8.55 o                         
   2   5   1          0.03          0.03         3.48 o                         
   3   5   1        248.09        231.48         7.92 o                         
   4   5   1       2719.79       2907.08        29.68 o                         
   5   5   1        147.28        178.93         7.40 o                         
   6   5   1        220.58        226.14         8.58 o                         
   7   5   1          8.97          9.14         4.12 o                         
   8   5   1         42.99         54.11         7.65 o                         
   9   5   1        502.06        486.83        16.17 o                         
  10   5   1        401.43        382.05        15.32 o                         
  11   5   1        651.04        689.81        20.68 o                         
  12   5   1          7.33          5.51         7.64 o                         
  13   5   1        371.67        343.88        17.65 o                         
  14   5   1        514.06        528.36        26.85 o                         
  15   5   1          4.00          4.32         9.04 o                         
  16   5   1         92.66         71.26        12.95 o                         
  17   5   1         10.73         15.42        12.25 o                         
  18   5   1          3.30         34.87        13.99 o                         
  19   5   1         13.48         15.30        14.56 o                         
  20   5   1         43.52         28.46        14.99 o                         
   0   6   1         57.40         66.46         8.12 o                         
   1   6   1        345.79        378.37         8.72 o                         
   2   6   1        173.79        211.14         8.29 o                         
   3   6   1       1455.50       1504.25        18.78 o                         
   4   6   1       2151.63       2345.16        26.05 o                         
   5   6   1       1880.42       1977.26        27.76 o                         
   6   6   1         92.19        145.10         7.66 o                         
   7   6   1       1067.74        986.03        17.08 o                         
   8   6   1          9.74          5.47         4.71 o                         
   9   6   1        168.71        184.05        12.03 o                         
  10   6   1          0.06          1.94         6.56 o                         
  11   6   1         45.71         48.15         9.20 o                         
  12   6   1       1381.01       1376.89        30.25 o                         
  13   6   1         11.20          5.67         8.41 o                         
  14   6   1         18.95          9.45         9.12 o                         
  15   6   1          0.40         -1.78         9.72 o                         
  16   6   1          6.54          2.16        10.36 o                         
  17   6   1         42.67         27.08        12.94 o                         
  18   6   1         11.97          8.82        14.00 o                         
  19   6   1         11.40        -13.13        13.13 o                         
   1   7   1        231.19        247.51        16.46 o                         
   2   7   1        273.20        283.37        14.27 o                         
   3   7   1         61.16         84.45         7.77 o                         
   4   7   1        716.03        746.29        16.39 o                         
   5   7   1       2506.72       2636.55        36.25 o                         
   6   7   1          3.13         -3.37         4.54 o                         
   7   7   1         41.45         37.17         5.73 o                         
   8   7   1        260.87        287.09        12.25 o                         
   9   7   1         22.19         15.78         7.77 o                         
  10   7   1         20.37         27.44         8.32 o                         
  11   7   1        717.23        670.73        25.90 o                         
  12   7   1        221.77        234.91        21.03 o                         
  13   7   1        587.06        521.86        25.42 o                         
  14   7   1        396.06        395.93        24.95 o                         
  15   7   1          6.67         -6.57        12.15 o                         
  16   7   1        150.53        138.91        18.77 o                         
  17   7   1          6.15         -7.42        12.11 o                         
  18   7   1         36.68         40.19        16.32 o                         
   0   8   1        331.36        344.19        41.03 o                         
   1   8   1          1.78         -7.58         7.58 o                         
   2   8   1        596.88        639.99        29.31 o                         
   3   8   1        662.02        680.14        18.18 o                         
   4   8   1       1447.11       1454.70        28.17 o                         
   5   8   1        554.91        547.32        17.20 o                         
   6   8   1         93.36         94.43         8.97 o                         
   7   8   1         75.58         75.22         8.64 o                         
   8   8   1          0.06          0.32         7.14 o                         
   9   8   1          0.15         -8.11         8.11 o                         
  10   8   1          0.73         -8.57         8.57 o                         
  11   8   1        177.61        167.56        16.81 o                         
  12   8   1        141.22        138.92        16.88 o                         
  13   8   1         45.83         38.72        13.04 o                         
  14   8   1          4.66          1.84        12.88 o                         
  15   8   1         43.53         66.52        15.00 o                         
  16   8   1         54.45         43.05        15.43 o                         
  17   8   1         10.16         -4.70        13.66 o                         
  18   8   1         21.64         15.70        15.29 o                         
   1   9   1         88.47        114.72        18.09 o                         
   2   9   1        281.31        240.85        19.32 o                         
   3   9   1          1.15          3.49        10.42 o                         
   4   9   1         51.82         47.27        16.88 o                         
   5   9   1        126.84        133.29        14.85 o                         
   6   9   1        867.45        882.50        25.91 o                         
   7   9   1          3.10          5.77         8.43 o                         
   8   9   1         43.90         52.34        11.11 o                         
   9   9   1         11.69          1.60         9.19 o                         
  10   9   1        133.75         76.82        15.29 o                         
  11   9   1          0.70         -1.76        11.41 o                         
  12   9   1         84.43         72.23        14.78 o                         
  13   9   1        118.41        105.68        16.57 o                         
  14   9   1        189.08        181.29        23.79 o                         
  15   9   1          1.53          4.66        12.94 o                         
  16   9   1          0.00        -13.54        13.54 o                         
  17   9   1         32.53         39.73        16.16 o                         
   0  10   1        153.46        165.10        25.55 o                         
   1  10   1          5.39         -8.09         9.92 o                         
   2  10   1       1102.42       1082.67        37.24 o                         
   3  10   1        274.10        326.51        23.94 o                         
   4  10   1        239.83        220.45        21.71 o                         
   5  10   1         24.03          6.75         9.76 o                         
   6  10   1        101.24        132.45        15.69 o                         
   7  10   1         36.41         40.11        14.42 o                         
   8  10   1         42.13         31.00        15.70 o                         
   9  10   1          0.64         10.80        14.22 o                         
  10  10   1        114.80        136.92        27.68 o                         
  11  10   1         93.16         91.54        19.10 o                         
  12  10   1         13.86         18.92        17.52 o                         
  13  10   1        224.72        211.90        26.52 o                         
  14  10   1         17.99         -5.00        17.05 o                         
  15  10   1          2.59        -15.87        15.87 o                         
  16  10   1         16.27          6.48        18.91 o                         
   1  11   1        154.99        147.92        19.93 o                         
   2  11   1         12.13         15.06        12.88 o                         
   3  11   1        275.17        317.22        25.06 o                         
   4  11   1          2.84          8.94        13.38 o                         
   5  11   1         85.71         83.77        15.49 o                         
   6  11   1        117.73         95.15        16.17 o                         
   7  11   1          1.74          7.66        13.58 o                         
   8  11   1          2.43        -12.36        12.36 o                         
   9  11   1        113.12        111.51        20.22 o                         
  10  11   1         19.26          6.67        15.87 o                         
  11  11   1         92.61         85.03        23.21 o                         
  12  11   1          0.09          2.31        16.24 o                         
  13  11   1        107.58         82.35        25.71 o                         
  14  11   1         19.32         21.40        18.91 o                         
  15  11   1         19.53          5.99        18.84 o                         
   0  12   1       1007.20       1075.33        59.90 o                         
   1  12   1          0.07          3.98        14.90 o                         
   2  12   1        493.39        561.65        37.65 o                         
   3  12   1         11.04          5.70        14.32 o                         
   4  12   1        144.01        159.49        26.09 o                         
   5  12   1         89.42        118.07        16.96 o                         
   6  12   1        130.74        113.29        19.73 o                         
   7  12   1         30.57         33.73        16.42 o                         
   8  12   1          7.92         -9.94        13.57 o                         
   9  12   1         31.05         20.01        16.78 o                         
  10  12   1          0.58         -8.68        15.31 o                         
  11  12   1         24.47         50.07        19.05 o                         
  12  12   1          2.57          6.36        17.43 o                         
  13  12   1         25.30         33.27        20.90 o                         
  14  12   1          3.15         14.57        34.36 o                         
   1  13   1        546.79        540.32        34.01 o                         
   2  13   1        586.88        612.98        34.88 o                         
   3  13   1        130.99        138.09        21.69 o                         
   4  13   1         19.90         28.13        14.16 o                         
   5  13   1         27.40         14.18        16.38 o                         
   6  13   1         31.75         15.85        16.70 o                         
   7  13   1         62.10         84.11        20.82 o                         
   8  13   1          5.17          6.14        16.73 o                         
   9  13   1         36.68         -9.15        15.87 o                         
  10  13   1         26.04         11.40        18.59 o                         
  11  13   1          8.67         -7.15        17.56 o                         
  12  13   1          3.11        -19.07        19.07 o                         
   0  14   1        858.37       1150.18        78.39 o                         
   1  14   1        170.25        173.98        25.02 o                         
   2  14   1         63.54         75.68        30.52 o                         
   3  14   1        237.65        224.45        27.54 o                         
   4  14   1         37.18         19.90        15.67 o                         
   5  14   1        179.99        214.16        27.78 o                         
   6  14   1          2.05          0.52        17.01 o                         
   7  14   1          0.03         -6.54        17.67 o                         
   8  14   1         37.77         20.82        19.35 o                         
   9  14   1          1.72          3.30        17.83 o                         
  10  14   1          0.63         -7.44        19.17 o                         
   1  15   1         86.54        136.80        23.41 o                         
   2  15   1         78.97         86.30        22.42 o                         
   3  15   1        114.62        132.79        21.61 o                         
   4  15   1        273.54        273.31        31.12 o                         
   5  15   1         60.10         51.00        21.10 o                         
   6  15   1         13.99         20.14        20.58 o                         
   7  15   1         11.49         13.11        19.69 o                         
   0  16   1        115.33        199.06        43.40 o                         
   1  16   1         34.96         43.49        21.80 o                         
   0   0   2       9586.71       7695.89      1070.73 o                         
   1   0   2        111.84        110.80         6.68 o                         
   2   0   2        912.64        861.60        15.46 o                         
   3   0   2      26286.32      24683.56       253.92 o                         
   4   0   2       1987.97       1867.81        30.83 o                         
   5   0   2       7128.32       6811.84        89.84 o                         
   6   0   2       2084.37       1863.93        35.43 o                         
   7   0   2       2693.74       2665.17        46.75 o                         
   8   0   2       1176.27       1242.56        31.58 o                         
   9   0   2        654.24        640.60        24.06 o                         
  10   0   2          8.86         35.59        13.58 o                         
  11   0   2       1427.93       1379.34        66.73 o                         
  12   0   2        486.55        508.54        25.82 o                         
  13   0   2        432.22        469.59        27.11 o                         
  14   0   2          6.16          7.52        12.07 o                         
  15   0   2       1393.54       1506.13        48.52 o                         
  16   0   2         69.25        105.39        19.24 o                         
  17   0   2        150.53        192.69        25.17 o                         
  18   0   2        721.46        905.40        44.06 o                         
  19   0   2         36.28         -7.93        15.93 o                         
  20   0   2         26.47         27.43        18.98 o                         
  21   0   2         41.10         21.97        21.28 o                         
   1   1   2       2668.82       2383.48        19.90 o                         
   2   1   2      32839.89      30237.69       203.44 o                         
   3   1   2        709.33        739.02        19.37 o                         
   4   1   2       5142.39       4705.18        42.65 o                         
   5   1   2       4897.77       4450.70        42.89 o                         
   6   1   2       1445.04       1527.66        23.90 o                         
   7   1   2       4642.97       4377.45        49.23 o                         
   8   1   2          0.17          2.75         6.45 o                         
   9   1   2       1144.68       1187.33        22.81 o                         
  10   1   2        596.81        614.45        17.66 o                         
  11   1   2        550.80        541.42        18.85 o                         
  12   1   2         58.87         39.96         8.70 o                         
  13   1   2         15.01         -0.37         7.46 o                         
  14   1   2         61.66         36.12         9.55 o                         
  15   1   2         57.35         24.20        10.81 o                         
  16   1   2        479.35        474.25        36.05 o                         
  17   1   2        395.47        449.03        27.04 o                         
  18   1   2        153.31        107.57        17.32 o                         
  19   1   2         42.52         51.32        14.26 o                         
  20   1   2          6.05         16.04        13.57 o                         
   0   2   2        613.81        575.38        11.63 o                         
   1   2   2       2681.98       2675.75        22.73 o                         
   2   2   2       4361.34       4279.07        34.49 o                         
   3   2   2      11149.20      10724.54        78.56 o                         
   4   2   2       8776.81       8475.15        69.82 o                         
   5   2   2       2588.35       2485.83        28.68 o                         
   6   2   2          0.62          0.92         4.20 o                         
   7   2   2        158.45        159.24         9.09 o                         
   8   2   2        512.89        499.44        14.32 o                         
   9   2   2       1859.86       1923.56        32.31 o                         
  10   2   2          2.58          0.02         5.58 o                         
  11   2   2        881.49        836.21        21.63 o                         
  12   2   2          8.19         18.83         8.02 o                         
  13   2   2          2.45          5.24         9.11 o                         
  14   2   2         21.63         12.60         9.41 o                         
  15   2   2         28.07         27.32         9.57 o                         
  16   2   2         63.63         92.94        19.29 o                         
  17   2   2        322.30        329.94        23.67 o                         
  18   2   2        135.03        190.37        18.37 o                         
  19   2   2         22.57          3.47        11.70 o                         
  20   2   2         10.61         15.82        13.04 o                         
   1   3   2       4131.84       4180.94        35.67 o                         
   2   3   2      11048.75      11225.87        81.31 o                         
   3   3   2      26765.43      26148.83       180.45 o                         
   4   3   2       2055.76       1881.04        21.47 o                         
   5   3   2          4.89         -1.26         3.66 o                         
   6   3   2       7843.52       7796.07        69.61 o                         
   7   3   2         66.74         61.79        10.31 o                         
   8   3   2        466.15        526.20        17.24 o                         
   9   3   2         88.58         52.30         7.72 o                         
  10   3   2         48.58         82.68         8.74 o                         
  11   3   2         77.91         71.60         9.30 o                         
  12   3   2         72.22         82.27        10.12 o                         
  13   3   2          2.04          7.42         7.92 o                         
  14   3   2          0.35          4.98         8.46 o                         
  15   3   2        263.62        259.98        18.46 o                         
  16   3   2        275.66        284.69        19.83 o                         
  17   3   2         68.46         72.42        13.05 o                         
  18   3   2         50.16         43.05        13.24 o                         
  19   3   2        429.64        511.89        29.75 o                         
  20   3   2        447.62        564.33        29.16 o                         
   0   4   2        438.97        431.19        11.50 o                         
   1   4   2       1019.75        931.01        12.58 o                         
   2   4   2       1964.91       2038.84        21.76 o                         
   3   4   2         19.94         22.89         3.99 o                         
   4   4   2       1056.92       1180.05        16.65 o                         
   5   4   2        665.57        773.51        12.73 o                         
   6   4   2        626.58        568.72        12.10 o                         
   7   4   2       3375.69       3503.46        40.65 o                         
   8   4   2        397.17        412.19        15.31 o                         
   9   4   2        581.00        663.14        18.10 o                         
  10   4   2         16.38         18.58         7.33 o                         
  11   4   2        296.29        306.60        15.29 o                         
  12   4   2         36.25         38.16         8.57 o                         
  13   4   2          0.53          1.51         7.85 o                         
  14   4   2        163.68        143.04        13.47 o                         
  15   4   2         57.57         52.99        11.56 o                         
  16   4   2         36.07         28.65        11.02 o                         
  17   4   2        146.65        155.73        16.36 o                         
  18   4   2        198.43        204.09        19.19 o                         
  19   4   2          0.31         -7.54        11.59 o                         
  20   4   2          0.62         -0.52        12.64 o                         
   1   5   2       1239.32       1232.24        17.57 o                         
   2   5   2       4906.96       4874.88        43.21 o                         
   3   5   2       1988.28       2106.65        24.97 o                         
   4   5   2         17.43         24.83         4.35 o                         
   5   5   2         49.23         67.24         5.88 o                         
   6   5   2       2113.47       2256.85        28.93 o                         
   7   5   2        277.34        245.96        10.36 o                         
   8   5   2        118.37        132.08         9.92 o                         
   9   5   2       1225.71       1127.48        23.53 o                         
  10   5   2          0.16          0.29         6.41 o                         
  11   5   2        241.11        202.31        13.68 o                         
  12   5   2          0.10          0.76         7.46 o                         
  13   5   2         66.58         64.00        16.70 o                         
  14   5   2         30.92         16.64         9.01 o                         
  15   5   2         38.14         23.74        10.21 o                         
  16   5   2          3.28          5.42        10.38 o                         
  17   5   2          6.55         -3.93        10.61 o                         
  18   5   2         41.29         49.51        13.30 o                         
  19   5   2         37.26         34.48        14.04 o                         
   0   6   2        831.79        964.17        25.04 o                         
   1   6   2         69.92         82.74         5.81 o                         
   2   6   2          0.26         -1.72         4.42 o                         
   3   6   2       1187.20       1202.67        16.14 o                         
   4   6   2        876.81        990.09        15.75 o                         
   5   6   2       1384.94       1590.77        23.17 o                         
   6   6   2         35.57         47.58         5.40 o                         
   7   6   2        422.90        469.40        13.45 o                         
   8   6   2          3.36         -0.06         5.12 o                         
   9   6   2         31.26         29.49         7.43 o                         
  10   6   2         26.60         45.20        10.20 o                         
  11   6   2         22.18         19.83         8.08 o                         
  12   6   2          7.60          3.71         7.97 o                         
  13   6   2         31.82         24.33         9.12 o                         
  14   6   2          2.86         -9.05         9.05 o                         
  15   6   2         77.48         87.23        12.91 o                         
  16   6   2          8.80         -3.21         9.86 o                         
  17   6   2          0.75         -0.35        11.81 o                         
  18   6   2          4.72         -4.06        14.26 o                         
  19   6   2          7.28          3.06        14.47 o                         
   1   7   2         47.08         57.38         5.11 o                         
   2   7   2        216.37        268.14        16.69 o                         
   3   7   2         88.01         85.73         7.06 o                         
   4   7   2       1780.73       1820.98        27.68 o                         
   5   7   2        171.29        186.13         9.78 o                         
   6   7   2       1021.32        993.73        18.53 o                         
   7   7   2        128.00        120.20         8.49 o                         
   8   7   2        382.37        391.28        14.85 o                         
   9   7   2        196.03        200.75        14.81 o                         
  10   7   2         30.76         21.56         8.49 o                         
  11   7   2          1.39         -7.41         7.41 o                         
  12   7   2        199.85        172.00        17.07 o                         
  13   7   2         51.77         45.35        14.42 o                         
  14   7   2          0.83         -2.65        11.05 o                         
  15   7   2          3.73          5.59        11.51 o                         
  16   7   2         18.61         39.78        14.66 o                         
  17   7   2          8.91          3.29        14.19 o                         
  18   7   2          4.05         -1.77        14.03 o                         
   0   8   2         75.76         72.45        18.12 o                         
   1   8   2         95.92         90.30         9.78 o                         
   2   8   2         64.09         66.20        12.30 o                         
   3   8   2       1183.27       1280.33        25.32 o                         
   4   8   2       2614.01       2828.18        39.00 o                         
   5   8   2        223.19        271.81        13.45 o                         
   6   8   2        132.24        144.48        15.00 o                         
   7   8   2          7.80          7.78         7.65 o                         
   8   8   2         79.81         54.45         9.56 o                         
   9   8   2        109.39        128.64        15.60 o                         
  10   8   2        233.65        215.27        17.83 o                         
  11   8   2         64.16         37.27        12.31 o                         
  12   8   2         34.95         30.11        12.10 o                         
  13   8   2         46.39         55.06        15.67 o                         
  14   8   2          6.59          4.70        11.60 o                         
  15   8   2          3.57          2.69        12.14 o                         
  16   8   2          2.87          9.48        12.86 o                         
  17   8   2          2.18        -12.82        12.82 o                         
  18   8   2         14.36         -8.46        13.97 o                         
   1   9   2         21.12         17.26        10.06 o                         
   2   9   2         10.66         18.77        10.84 o                         
   3   9   2          0.17         -9.55         9.55 o                         
   4   9   2         26.58         18.03         9.59 o                         
   5   9   2        122.90        126.90        14.74 o                         
   6   9   2        696.69        669.16        26.30 o                         
   7   9   2          7.35         10.53         8.60 o                         
   8   9   2        361.31        349.84        17.49 o                         
   9   9   2         84.83         45.23        13.33 o                         
  10   9   2        254.74        236.36        22.16 o                         
  11   9   2         39.76         23.44        11.67 o                         
  12   9   2        270.41        234.17        35.36 o                         
  13   9   2         38.48         37.11        12.86 o                         
  14   9   2         62.42         71.19        15.93 o                         
  15   9   2          7.27          6.00        13.69 o                         
  16   9   2         26.28         25.41        15.00 o                         
  17   9   2         40.40         73.48        19.89 o                         
   0  10   2        163.70        170.90        25.71 o                         
   1  10   2          0.09         -4.42         9.84 o                         
   2  10   2        160.44        167.22        19.03 o                         
   3  10   2         88.32         78.15        15.12 o                         
   4  10   2        590.66        676.06        31.08 o                         
   5  10   2        127.01        126.57        15.35 o                         
   6  10   2        446.30        441.57        23.65 o                         
   7  10   2        818.56        849.81        31.00 o                         
   8  10   2         36.96          5.76        12.88 o                         
   9  10   2        174.62        164.33        22.58 o                         
  10  10   2         86.98         38.41        15.76 o                         
  11  10   2          0.27        -11.37        13.97 o                         
  12  10   2         12.75         -6.95        17.30 o                         
  13  10   2          5.85         10.55        15.40 o                         
  14  10   2         24.16         22.94        26.19 o                         
  15  10   2         49.75         29.77        37.01 o                         
  16  10   2          0.26          2.98        21.09 o                         
   1  11   2          9.57         -3.39        11.50 o                         
   2  11   2          8.46         31.22        14.08 o                         
   3  11   2        909.56        998.68        37.74 o                         
   4  11   2       2545.21       2464.93        52.81 o                         
   5  11   2        394.94        385.54        29.55 o                         
   6  11   2       1310.77       1251.16        50.00 o                         
   7  11   2        539.42        572.12        33.14 o                         
   8  11   2        282.53        274.90        31.50 o                         
   9  11   2         33.92         44.22        20.90 o                         
  10  11   2          9.26         17.03        15.68 o                         
  11  11   2         22.29         18.21        18.64 o                         
  12  11   2         39.17         50.28        19.45 o                         
  13  11   2          3.93          6.22        17.98 o                         
  14  11   2          1.49         44.81        20.31 o                         
  15  11   2         95.06         90.30        27.57 o                         
   0  12   2       2356.11       2292.18        88.73 o                         
   1  12   2          7.84          0.80        18.58 o                         
   2  12   2        271.96        308.40        26.60 o                         
   3  12   2        229.41        182.29        22.38 o                         
   4  12   2        316.80        370.35        27.28 o                         
   5  12   2         16.56          1.03        11.88 o                         
   6  12   2        538.86        563.53        29.67 o                         
   7  12   2         12.77         38.29        16.67 o                         
   8  12   2         11.15         11.91        16.00 o                         
   9  12   2          0.15         -3.69        15.69 o                         
  10  12   2        456.11        455.75        35.39 o                         
  11  12   2         45.88         96.22        22.38 o                         
  12  12   2         64.67         62.05        23.20 o                         
  13  12   2         10.86         16.14        19.62 o                         
   1  13   2       1798.87       1937.21        67.50 o                         
   2  13   2        402.79        494.08        37.65 o                         
   3  13   2        356.93        328.26        29.21 o                         
   4  13   2         74.93         74.34        16.44 o                         
   5  13   2        168.93        189.21        21.06 o                         
   6  13   2          0.63          4.32        16.59 o                         
   7  13   2          1.47         -1.78        15.98 o                         
   8  13   2          1.36        -10.07        15.94 o                         
   9  13   2         11.32          5.43        16.76 o                         
  10  13   2        210.06        267.89        31.04 o                         
  11  13   2         81.23         40.88        28.26 o                         
  12  13   2         22.01         47.85        25.05 o                         
   0  14   2       1233.78       1181.04        66.81 o                         
   1  14   2        149.83        166.99        27.06 o                         
   2  14   2         30.32         13.85        16.86 o                         
   3  14   2        958.37       1081.52        41.35 o                         
   4  14   2        175.71        216.70        23.81 o                         
   5  14   2        134.98         55.89        21.41 o                         
   6  14   2          1.20         -1.81        16.89 o                         
   7  14   2          5.61         22.63        18.92 o                         
   8  14   2          0.34         -9.12        19.34 o                         
   9  14   2          3.91         -0.64        22.02 o                         
  10  14   2          7.24          0.21        23.26 o                         
   1  15   2          3.87         -4.49        16.79 o                         
   2  15   2         86.45         98.87        22.98 o                         
   3  15   2        165.98        158.70        26.02 o                         
   4  15   2          4.37          2.53        21.74 o                         
   5  15   2          8.45          9.27        22.07 o                         
   6  15   2          3.73          0.45        25.21 o                         
   7  15   2         11.61         21.17        24.74 o                         
   0  16   2         20.14         52.04        48.70 o                         
   1  16   2         43.40         27.58        44.03 o                         
   1   1   3       2141.49       2097.43        19.19 o                         
   2   1   3       2556.62       2337.73        22.68 o                         
   3   1   3        998.18        887.86        13.24 o                         
   4   1   3        910.91        931.68        14.81 o                         
   5   1   3        520.33        424.03        14.97 o                         
   6   1   3       2715.72       2718.23        31.99 o                         
   7   1   3        362.45        378.69        12.31 o                         
   8   1   3          2.25          1.77         5.42 o                         
   9   1   3         36.89         54.78         8.13 o                         
  10   1   3         25.42         46.48         7.61 o                         
  11   1   3         20.51         19.13         6.99 o                         
  12   1   3       1052.36       1023.22        25.04 o                         
  13   1   3        844.51        864.73        29.58 o                         
  14   1   3        173.69        211.42        16.45 o                         
  15   1   3        248.57        308.33        20.59 o                         
  16   1   3        328.37        341.41        23.18 o                         
  17   1   3         31.38         24.45        10.71 o                         
  18   1   3         14.16          4.54        11.08 o                         
  19   1   3          0.41         25.74        12.99 o                         
  20   1   3          0.32         14.51        13.11 o                         
   0   2   3      10691.11       9994.23        95.97 o                         
   1   2   3       8294.74       8124.76        59.62 o                         
   2   2   3      57832.76      54975.68       366.76 o                         
   3   2   3      10339.10      10048.53        74.81 o                         
   4   2   3       7830.06       7213.00        61.41 o                         
   5   2   3      13100.59      12436.57       100.09 o                         
   6   2   3          0.01         -1.84         4.37 o                         
   7   2   3         98.12        145.17         9.87 o                         
   8   2   3        473.45        491.70        14.66 o                         
   9   2   3        960.88       1028.61        23.64 o                         
  10   2   3       2105.91       2122.94        33.48 o                         
  11   2   3        379.57        455.99        16.76 o                         
  12   2   3        263.28        216.57        14.59 o                         
  13   2   3          1.04          8.99         8.13 o                         
  14   2   3       1222.32       1264.78        30.68 o                         
  15   2   3       1115.05       1165.78        30.70 o                         
  16   2   3          4.94         18.54        10.08 o                         
  17   2   3          8.21         11.84        10.32 o                         
  18   2   3         24.34         19.57        11.68 o                         
  19   2   3         22.48         31.31        13.49 o                         
  20   2   3        145.23        109.60        17.37 o                         
   1   3   3      42664.27      42079.12       282.68 o                         
   2   3   3       3220.44       2907.53        26.98 o                         
   3   3   3       3245.61       3091.71        31.04 o                         
   4   3   3       1443.22       1372.39        18.19 o                         
   5   3   3       3132.64       2970.96        31.05 o                         
   6   3   3       4514.09       4557.31        46.54 o                         
   7   3   3       2874.46       2894.61        38.30 o                         
   8   3   3        198.37        225.39        11.03 o                         
   9   3   3       1470.14       1342.60        31.77 o                         
  10   3   3         51.43         40.42         7.60 o                         
  11   3   3          9.32          6.26         6.69 o                         
  12   3   3        240.46        222.04        14.66 o                         
  13   3   3         52.24         35.55         9.29 o                         
  14   3   3         47.01         53.93        10.39 o                         
  15   3   3        156.18        142.74        15.13 o                         
  16   3   3         71.77         75.68        12.73 o                         
  17   3   3          7.59         16.36        11.11 o                         
  18   3   3        524.94        582.01        26.67 o                         
  19   3   3        271.89        369.78        24.46 o                         
  20   3   3        121.29        101.52        17.15 o                         
   0   4   3       6715.45       6876.39        79.75 o                         
   1   4   3        653.09        591.60        10.25 o                         
   2   4   3        403.39        391.95         9.42 o                         
   3   4   3        153.40        146.78         6.79 o                         
   4   4   3          2.19          3.98         4.98 o                         
   5   4   3         74.65         76.22         6.19 o                         
   6   4   3       1290.90       1243.30        18.01 o                         
   7   4   3        457.52        503.91        14.97 o                         
   8   4   3        829.78        808.17        21.45 o                         
   9   4   3       1988.89       1927.01        30.97 o                         
  10   4   3        167.47        169.52        12.01 o                         
  11   4   3        989.68        894.94        22.94 o                         
  12   4   3        125.92        106.85        11.66 o                         
  13   4   3        218.74        216.82        15.77 o                         
  14   4   3        309.55        323.27        19.45 o                         
  15   4   3         98.63        143.16        14.85 o                         
  16   4   3          7.19         -9.11         9.16 o                         
  17   4   3        546.64        582.70        25.57 o                         
  18   4   3        272.00        324.13        22.48 o                         
  19   4   3          2.96         14.75        12.27 o                         
  20   4   3         53.17         39.67        14.89 o                         
   1   5   3       5565.39       5770.18        49.92 o                         
   2   5   3       2479.95       2419.67        25.02 o                         
   3   5   3        336.06        332.52         9.50 o                         
   4   5   3        534.50        584.78        15.87 o                         
   5   5   3       6306.96       6195.91        54.80 o                         
   6   5   3         31.11         17.56         5.26 o                         
   7   5   3         29.57         33.54         5.73 o                         
   8   5   3          7.56         16.56         5.95 o                         
   9   5   3        576.00        575.83        17.26 o                         
  10   5   3         43.32         33.31         7.86 o                         
  11   5   3        513.03        504.65        18.46 o                         
  12   5   3         43.12         42.26         9.31 o                         
  13   5   3         71.02         70.54        10.80 o                         
  14   5   3         81.97         82.28        12.25 o                         
  15   5   3         24.09         25.21        10.48 o                         
  16   5   3         85.72         59.67        12.62 o                         
  17   5   3         51.01         49.82        12.81 o                         
  18   5   3          9.83          4.07        10.68 o                         
  19   5   3          3.09         -7.91        13.18 o                         
   0   6   3       2100.82       2284.68        34.83 o                         
   1   6   3        909.88        886.67        15.29 o                         
   2   6   3        726.08        763.83        12.37 o                         
   3   6   3        194.71        195.80         8.95 o                         
   4   6   3        510.68        623.67        13.35 o                         
   5   6   3        513.07        548.56        14.16 o                         
   6   6   3        185.56        225.02         9.93 o                         
   7   6   3         71.04         55.80         6.17 o                         
   8   6   3          1.63         -3.03         5.06 o                         
   9   6   3       2967.00       3043.92        59.87 o                         
  10   6   3        128.42        119.81        12.01 o                         
  11   6   3         33.42         44.13         8.93 o                         
  12   6   3         71.01         66.48        10.00 o                         
  13   6   3        274.67        228.08        15.83 o                         
  14   6   3        140.79        120.76        14.69 o                         
  15   6   3          1.46          8.25         9.85 o                         
  16   6   3         65.90         53.04        13.51 o                         
  17   6   3        153.16        177.10        19.27 o                         
  18   6   3          3.95         13.42        13.06 o                         
  19   6   3          2.25         -8.76        13.78 o                         
   1   7   3        113.04        129.46         7.46 o                         
   2   7   3        563.94        594.70        16.86 o                         
   3   7   3        371.51        377.35        11.63 o                         
   4   7   3        618.95        603.07        14.78 o                         
   5   7   3         81.31         76.40         7.44 o                         
   6   7   3        153.94        155.84        12.54 o                         
   7   7   3         94.51        102.27         9.40 o                         
   8   7   3        285.37        281.63        14.50 o                         
   9   7   3          0.17          3.03         6.28 o                         
  10   7   3        262.68        268.62        16.40 o                         
  11   7   3        377.59        358.02        18.85 o                         
  12   7   3        394.07        327.54        19.85 o                         
  13   7   3        217.07        165.27        17.56 o                         
  14   7   3        762.54        679.54        29.87 o                         
  15   7   3        299.92        304.08        24.74 o                         
  16   7   3          0.48          4.82        12.21 o                         
  17   7   3         22.40         23.07        14.04 o                         
  18   7   3         26.27          3.59        15.83 o                         
   0   8   3         54.54         66.82        10.58 o                         
   1   8   3          8.14          3.37         6.34 o                         
   2   8   3         62.50         80.48        10.56 o                         
   3   8   3        116.42        111.53         9.15 o                         
   4   8   3        136.15        166.20        11.98 o                         
   5   8   3         21.68         32.62        10.15 o                         
   6   8   3        299.04        284.77        14.46 o                         
   7   8   3        133.83        129.27        12.53 o                         
   8   8   3         44.77         50.11        10.19 o                         
   9   8   3        349.88        353.90        17.82 o                         
  10   8   3         66.79         93.32        14.70 o                         
  11   8   3         25.16         26.78        11.01 o                         
  12   8   3         41.92         30.76        12.09 o                         
  13   8   3        111.04         99.76        16.07 o                         
  14   8   3         30.44         46.11        20.28 o                         
  15   8   3          0.25         -0.39        11.92 o                         
  16   8   3         12.18         18.94        14.22 o                         
  17   8   3          6.79        -11.97        13.33 o                         
  18   8   3          6.08          1.31        15.92 o                         
   1   9   3         40.04         41.70        11.77 o                         
   2   9   3         29.29         11.64        10.91 o                         
   3   9   3        460.00        440.69        21.34 o                         
   4   9   3         40.08         33.87        10.49 o                         
   5   9   3        570.33        506.54        23.35 o                         
   6   9   3        757.32        796.68        27.85 o                         
   7   9   3        938.80        898.28        43.01 o                         
   8   9   3        439.93        427.57        21.37 o                         
   9   9   3        401.44        314.90        22.28 o                         
  10   9   3          1.49          1.13        10.04 o                         
  11   9   3        233.72        190.28        18.75 o                         
  12   9   3          0.06          0.01        12.39 o                         
  13   9   3         47.96         26.90        14.74 o                         
  14   9   3        120.50         99.17        17.26 o                         
  15   9   3         81.30         76.70        16.73 o                         
  16   9   3        105.97        101.66        18.90 o                         
  17   9   3         45.05         55.59        18.58 o                         
   0  10   3         72.30         55.46        18.87 o                         
   1  10   3        197.95        248.45        21.16 o                         
   2  10   3        176.09        154.69        19.55 o                         
   3  10   3        801.75        820.67        29.94 o                         
   4  10   3        156.86        123.51        15.14 o                         
   5  10   3         76.83         75.98        14.94 o                         
   6  10   3        292.21        304.15        25.76 o                         
   7  10   3        358.79        357.50        23.41 o                         
   8  10   3         62.54         67.00        20.90 o                         
   9  10   3         69.33         74.09        17.50 o                         
  10  10   3        347.48        320.67        29.28 o                         
  11  10   3         73.52        116.45        24.30 o                         
  12  10   3        152.82        172.46        23.51 o                         
  13  10   3        119.91        105.91        23.40 o                         
  14  10   3          0.03         -6.98        15.58 o                         
  15  10   3         46.73         62.54        20.46 o                         
  16  10   3          2.77          1.41        40.69 o                         
   1  11   3        884.45        982.78        37.01 o                         
   2  11   3        695.97        691.08        34.55 o                         
   3  11   3         97.38        101.18        15.10 o                         
   4  11   3        587.70        515.58        35.35 o                         
   5  11   3        506.54        571.73        27.34 o                         
   6  11   3         20.08         17.10        12.14 o                         
   7  11   3        594.04        591.02        29.27 o                         
   8  11   3          5.22          8.91        14.46 o                         
   9  11   3         13.34         -6.33        17.43 o                         
  10  11   3         17.39         -8.01        14.91 o                         
  11  11   3          1.06         12.21        25.19 o                         
  12  11   3          0.07          9.21        18.58 o                         
  13  11   3          9.11         26.09        20.21 o                         
  14  11   3        134.66         94.31        33.92 o                         
  15  11   3         17.49          1.67        25.16 o                         
   0  12   3        258.61        208.79        32.77 o                         
   1  12   3         13.49         33.04        14.88 o                         
   2  12   3        514.68        570.38        34.96 o                         
   3  12   3        427.99        482.57        35.93 o                         
   4  12   3         55.26         57.39        14.61 o                         
   5  12   3        919.98        916.44        34.90 o                         
   6  12   3        205.23        225.41        22.51 o                         
   7  12   3        132.22         94.86        19.94 o                         
   8  12   3         58.59         59.13        17.41 o                         
   9  12   3        197.67        169.46        24.46 o                         
  10  12   3        138.04        144.51        40.63 o                         
  11  12   3        753.16        723.03        62.55 o                         
  12  12   3        163.45        110.49        45.07 o                         
  13  12   3        239.61        273.60        70.11 o                         
   1  13   3        197.21        267.84        26.63 o                         
   2  13   3          4.55         26.94        15.99 o                         
   3  13   3         20.99         22.05        14.17 o                         
   4  13   3         12.64         -4.04        13.53 o                         
   5  13   3         61.55         61.58        16.19 o                         
   6  13   3         22.77        -12.40        14.90 o                         
   7  13   3          5.98         22.42        19.89 o                         
   8  13   3         14.76          9.28        20.91 o                         
   9  13   3          6.98          4.85        19.23 o                         
  10  13   3         18.28         22.76        23.80 o                         
  11  13   3          3.50         33.23        21.48 o                         
  12  13   3         38.68          4.16        23.22 o                         
   0  14   3        242.80        239.43        38.66 o                         
   1  14   3         59.55         31.27        21.28 o                         
   2  14   3        271.85        308.49        27.05 o                         
   3  14   3         22.73         25.43        17.83 o                         
   4  14   3         36.81         23.60        17.53 o                         
   5  14   3         10.23         -4.31        19.25 o                         
   6  14   3         16.67         23.95        20.59 o                         
   7  14   3         44.11         48.18        24.30 o                         
   8  14   3         27.90         27.20        23.36 o                         
   9  14   3        116.92         88.29        28.03 o                         
  10  14   3         18.08         22.17        28.30 o                         
   1  15   3         27.73         46.05        27.40 o                         
   2  15   3        195.91        152.63        32.11 o                         
   3  15   3         18.55         11.27        20.72 o                         
   4  15   3          0.92        -14.01        17.03 o                         
   5  15   3          0.10         17.41        22.60 o                         
   6  15   3          0.04          2.11        21.73 o                         
   7  15   3         76.82         52.90        42.10 o                         
   0   0   4       3189.79       3297.91        57.37 o                         
   1   0   4        273.63        265.65         9.82 o                         
   2   0   4       6455.44       6250.78        64.14 o                         
   3   0   4      14159.74      13314.58       152.32 o                         
   4   0   4       1537.32       1468.11        26.13 o                         
   5   0   4          2.06          9.24         6.23 o                         
   6   0   4        380.44        358.37        26.96 o                         
   7   0   4         64.55         21.62        15.12 o                         
   8   0   4       1736.75       1868.33        40.38 o                         
   9   0   4        444.31        438.33        20.99 o                         
  10   0   4        111.69         89.03        29.48 o                         
  11   0   4       1185.69       1096.70        48.72 o                         
  12   0   4        203.62        207.27        19.80 o                         
  13   0   4        371.29        348.66        24.74 o                         
  14   0   4       1050.92       1025.78        42.37 o                         
  15   0   4        212.74        194.13        22.91 o                         
  16   0   4        555.24        638.94        35.30 o                         
  17   0   4        235.18        300.59        41.60 o                         
  18   0   4        174.00        157.03        27.25 o                         
  19   0   4        233.01        193.53        26.88 o                         
  20   0   4         10.75        -16.54        16.54 o                         
   1   1   4       1264.22       1171.10        13.83 o                         
   2   1   4      19450.13      18776.70       130.45 o                         
   3   1   4        741.05        643.68        10.89 o                         
   4   1   4       9736.76       9220.19        75.71 o                         
   5   1   4        152.87        198.56         6.91 o                         
   6   1   4        214.42        223.01         8.24 o                         
   7   1   4        560.73        550.27        14.44 o                         
   8   1   4          1.43         -3.61         4.68 o                         
   9   1   4          4.09         16.92         6.12 o                         
  10   1   4        173.69        173.71        12.39 o                         
  11   1   4         36.82         40.68         8.19 o                         
  12   1   4        201.75        220.27        14.34 o                         
  13   1   4       4652.55       4553.23        59.50 o                         
  14   1   4        638.42        590.78        27.27 o                         
  15   1   4        190.02        213.55        16.63 o                         
  16   1   4        475.61        523.70        23.60 o                         
  17   1   4        119.40        112.63        15.01 o                         
  18   1   4         50.34         29.87        12.07 o                         
  19   1   4         44.48         58.25        13.97 o                         
  20   1   4          0.90          6.56        12.68 o                         
   0   2   4      21903.86      21918.73       202.07 o                         
   1   2   4       2195.26       2154.86        19.69 o                         
   2   2   4      24335.56      23849.39       164.64 o                         
   3   2   4      29121.90      27732.59       191.54 o                         
   4   2   4        301.72        305.58         9.77 o                         
   5   2   4       5435.23       5412.12        50.97 o                         
   6   2   4        965.66       1044.42        18.65 o                         
   7   2   4        393.47        387.43        12.67 o                         
   8   2   4        950.16       1066.25        21.22 o                         
   9   2   4        323.65        291.78        13.98 o                         
  10   2   4       2141.59       2187.38        36.61 o                         
  11   2   4         11.06          4.85         6.56 o                         
  12   2   4          0.52          4.45         7.01 o                         
  13   2   4        169.46        188.44        14.35 o                         
  14   2   4       2172.43       2208.62        40.75 o                         
  15   2   4         12.12         27.05         9.55 o                         
  16   2   4        430.61        443.73        22.28 o                         
  17   2   4        426.35        470.73        23.82 o                         
  18   2   4          3.18         11.55        11.36 o                         
  19   2   4         66.61         63.64        14.56 o                         
  20   2   4         23.27         27.76        13.64 o                         
   1   3   4      13779.71      13615.17       104.25 o                         
   2   3   4      13263.84      13091.10        95.37 o                         
   3   3   4        345.69        334.41         8.90 o                         
   4   3   4       1808.95       1670.81        22.12 o                         
   5   3   4        163.97        161.08         7.99 o                         
   6   3   4        996.29        983.20        18.44 o                         
   7   3   4       2173.34       2263.01        30.82 o                         
   8   3   4        345.44        373.26        15.07 o                         
   9   3   4       3103.38       3123.81        40.98 o                         
  10   3   4        154.92        167.55        21.22 o                         
  11   3   4        162.49        136.69        11.48 o                         
  12   3   4        971.72        913.64        25.69 o                         
  13   3   4        272.99        238.46        21.18 o                         
  14   3   4          7.18          3.04         8.43 o                         
  15   3   4         70.31         48.22        10.73 o                         
  16   3   4         38.06         19.93        11.09 o                         
  17   3   4        157.66        174.24        17.03 o                         
  18   3   4         86.75         89.54        14.92 o                         
  19   3   4         13.06         47.03        14.32 o                         
  20   3   4         18.18         15.39        13.37 o                         
   0   4   4       7140.75       7083.50        75.36 o                         
   1   4   4       1188.57       1227.63        18.26 o                         
   2   4   4          2.86          3.38         3.52 o                         
   3   4   4         11.45         23.11         4.63 o                         
   4   4   4       5092.97       5005.35        45.06 o                         
   5   4   4        324.31        284.57         9.76 o                         
   6   4   4       1104.10       1060.37        18.39 o                         
   7   4   4       1752.37       1666.85        26.07 o                         
   8   4   4       1615.88       1615.50        26.99 o                         
   9   4   4        300.67        330.13        14.04 o                         
  10   4   4        460.20        485.92        16.94 o                         
  11   4   4         36.99         35.61         8.50 o                         
  12   4   4         31.37         25.55         8.48 o                         
  13   4   4       1333.85       1218.98        29.24 o                         
  14   4   4          1.40         -7.26         8.23 o                         
  15   4   4        281.16        277.40        23.15 o                         
  16   4   4         29.99         20.52        11.24 o                         
  17   4   4        225.58        274.01        19.94 o                         
  18   4   4          1.11        -11.81        11.81 o                         
  19   4   4          0.85          6.26        12.80 o                         
  20   4   4         27.50         14.35        13.80 o                         
   1   5   4       1382.42       1558.68        19.09 o                         
   2   5   4        305.32        366.60         9.35 o                         
   3   5   4       2629.17       2479.63        27.19 o                         
   4   5   4       1868.17       2007.43        24.60 o                         
   5   5   4         42.60         45.66         5.67 o                         
   6   5   4        483.72        447.45        12.66 o                         
   7   5   4        134.39        120.72         8.40 o                         
   8   5   4         87.93         80.94         8.47 o                         
   9   5   4        176.23        210.36        13.59 o                         
  10   5   4        280.34        312.81        14.71 o                         
  11   5   4         20.15         23.13         9.38 o                         
  12   5   4        337.24        300.61        24.61 o                         
  13   5   4         65.53         59.66        10.80 o                         
  14   5   4        179.91        169.22        15.05 o                         
  15   5   4        373.48        378.50        23.31 o                         
  16   5   4        211.84        261.85        19.32 o                         
  17   5   4         13.79         -4.53        10.82 o                         
  18   5   4          9.41          6.86        11.56 o                         
  19   5   4          4.52         29.34        13.58 o                         
   0   6   4       1335.95       1504.38        31.58 o                         
   1   6   4       1734.16       1720.03        20.82 o                         
   2   6   4       1983.60       2100.02        24.13 o                         
   3   6   4        329.47        315.05        11.69 o                         
   4   6   4       1830.02       1918.59        25.79 o                         
   5   6   4        734.56        783.57        17.37 o                         
   6   6   4        123.06        151.18         9.50 o                         
   7   6   4          0.04         -5.13         5.13 o                         
   8   6   4         31.60         28.51         6.65 o                         
   9   6   4         77.73         90.94         9.65 o                         
  10   6   4         29.80          9.89         7.06 o                         
  11   6   4        142.00        135.94        12.38 o                         
  12   6   4          3.54         12.67         8.53 o                         
  13   6   4          3.92          2.26        10.28 o                         
  14   6   4         11.39         -4.85         8.79 o                         
  15   6   4         30.83         32.99        11.35 o                         
  16   6   4         34.02         17.55        15.24 o                         
  17   6   4         80.32         78.78        15.81 o                         
  18   6   4         41.48         48.38        15.46 o                         
  19   6   4          5.36         -5.26        14.75 o                         
   1   7   4        271.74        300.45         9.71 o                         
   2   7   4        223.33        217.02         7.83 o                         
   3   7   4          7.87          6.26         5.11 o                         
   4   7   4         15.40         17.60         7.47 o                         
   5   7   4         60.85         69.17         8.06 o                         
   6   7   4         42.11         31.81         7.33 o                         
   7   7   4         15.57         24.89         6.87 o                         
   8   7   4        779.71        738.38        21.32 o                         
   9   7   4         19.89         11.34         7.58 o                         
  10   7   4         74.91         96.51        11.85 o                         
  11   7   4        266.06        250.09        16.85 o                         
  12   7   4        115.24        121.83        14.05 o                         
  13   7   4        190.24        187.27        18.82 o                         
  14   7   4        143.25        165.87        18.72 o                         
  15   7   4         14.91         -4.48        12.02 o                         
  16   7   4          3.34          1.88        12.64 o                         
  17   7   4          5.36         17.05        14.65 o                         
  18   7   4         10.26         27.41        16.43 o                         
   0   8   4       8306.86       8845.97       129.43 o                         
   1   8   4        118.31        135.92        10.19 o                         
   2   8   4       1092.69       1145.22        25.75 o                         
   3   8   4        319.75        382.50        15.77 o                         
   4   8   4        614.53        562.37        22.29 o                         
   5   8   4         57.68         62.11         8.77 o                         
   6   8   4         12.47          0.05         6.84 o                         
   7   8   4        596.51        575.22        24.03 o                         
   8   8   4         47.95         67.33        12.10 o                         
   9   8   4        319.36        306.93        17.40 o                         
  10   8   4          0.15         -4.74         9.39 o                         
  11   8   4        743.48        766.34        49.58 o                         
  12   8   4          0.13         -4.25        10.19 o                         
  13   8   4          0.25          0.31        11.39 o                         
  14   8   4         58.78         41.57        13.07 o                         
  15   8   4         18.93          6.37        13.22 o                         
  16   8   4         46.28         49.73        15.71 o                         
  17   8   4          9.28         26.68        14.77 o                         
   1   9   4        300.34        300.16        25.89 o                         
   2   9   4        140.74        119.77        16.38 o                         
   3   9   4       1331.44       1353.30        34.35 o                         
   4   9   4        166.97        176.46        16.09 o                         
   5   9   4        249.07        277.67        23.14 o                         
   6   9   4          7.33         16.12        10.22 o                         
   7   9   4         10.81         12.54         8.85 o                         
   8   9   4        394.27        374.43        20.42 o                         
   9   9   4         23.32         14.50        10.71 o                         
  10   9   4         77.91         66.25        15.88 o                         
  11   9   4          0.07          2.79        10.49 o                         
  12   9   4          4.86         21.45        12.35 o                         
  13   9   4         19.11         21.07        13.62 o                         
  14   9   4         22.77         16.13        14.39 o                         
  15   9   4         42.67         51.31        15.68 o                         
  16   9   4         52.63         37.46        22.87 o                         
  17   9   4         68.55        101.58        21.61 o                         
   0  10   4        220.72        186.57        27.10 o                         
   1  10   4          0.70          0.83        10.31 o                         
   2  10   4         48.43         68.78        13.44 o                         
   3  10   4         29.11         34.60        11.42 o                         
   4  10   4          0.07         -5.79         9.67 o                         
   5  10   4         27.49         40.92        12.24 o                         
   6  10   4        113.61         96.20        14.42 o                         
   7  10   4          6.66         -3.19        10.71 o                         
   8  10   4         41.87         42.62        13.37 o                         
   9  10   4         98.78         76.00        18.02 o                         
  10  10   4          3.37          1.90        14.52 o                         
  11  10   4        106.55         68.04        23.59 o                         
  12  10   4         62.03         79.61        19.68 o                         
  13  10   4        371.72        382.05        47.07 o                         
  14  10   4          0.04        -17.28        17.28 o                         
  15  10   4         63.09         62.84        25.73 o                         
  16  10   4         43.69         50.95        23.45 o                         
   1  11   4         71.41         41.26        14.18 o                         
   2  11   4        280.85        273.20        20.98 o                         
   3  11   4         49.29         43.47        17.53 o                         
   4  11   4         51.68         55.34        13.64 o                         
   5  11   4         58.57         67.76        14.42 o                         
   6  11   4         58.01         69.31        15.00 o                         
   7  11   4         21.19         15.65        17.45 o                         
   8  11   4          0.00         -6.03        14.49 o                         
   9  11   4        128.87        117.55        22.62 o                         
  10  11   4        342.79        287.44        32.93 o                         
  11  11   4        166.12        158.31        29.15 o                         
  12  11   4        112.11        125.43        28.47 o                         
  13  11   4          5.57         20.66        22.64 o                         
  14  11   4          5.74         36.65        28.35 o                         
   0  12   4        640.62        788.87        50.63 o                         
   1  12   4        171.13        148.11        28.41 o                         
   2  12   4          2.60          5.97        12.26 o                         
   3  12   4        220.96        220.60        21.06 o                         
   4  12   4         44.13         41.19        13.30 o                         
   5  12   4        156.86        137.09        18.05 o                         
   6  12   4         10.10         14.90        14.20 o                         
   7  12   4          8.72         31.88        16.67 o                         
   8  12   4         35.87         30.71        19.85 o                         
   9  12   4         85.99         80.97        24.01 o                         
  10  12   4         12.19         29.56        20.23 o                         
  11  12   4         19.14         48.94        23.98 o                         
  12  12   4          5.24          9.47        21.05 o                         
  13  12   4        389.18        444.78        44.34 o                         
   1  13   4         13.39         34.29        16.67 o                         
   2  13   4        157.49        131.88        21.24 o                         
   3  13   4         12.37         28.40        16.15 o                         
   4  13   4          0.07         26.33        16.08 o                         
   5  13   4        219.51        241.86        27.74 o                         
   6  13   4          5.84          0.53        15.54 o                         
   7  13   4         89.74         72.60        27.96 o                         
   8  13   4          0.53         -6.46        23.54 o                         
   9  13   4        176.42        154.45        28.99 o                         
  10  13   4          4.09        -17.86        17.86 o                         
  11  13   4          1.71         -6.02        25.16 o                         
   0  14   4         63.96         26.02        38.03 o                         
   1  14   4         60.31         57.93        29.69 o                         
   2  14   4        138.47        184.15        45.13 o                         
   3  14   4          4.68         -6.72        18.52 o                         
   4  14   4         66.92         43.81        34.07 o                         
   5  14   4         22.01         27.16        17.31 o                         
   6  14   4         20.84         14.24        20.58 o                         
   7  14   4          0.59         61.08        33.41 o                         
   8  14   4        176.69         95.65        28.74 o                         
   9  14   4          0.84          7.99        20.50 o                         
   1  15   4         32.67         33.49        21.61 o                         
   2  15   4          3.89          6.88        19.88 o                         
   3  15   4        246.77        269.17        36.62 o                         
   4  15   4          0.98          2.28        19.45 o                         
   5  15   4          5.14          3.88        28.54 o                         
   6  15   4          8.40        -17.74        32.69 o                         
   1   1   5        145.33        146.13         7.23 o                         
   2   1   5       2070.75       2039.29        20.83 o                         
   3   1   5       4999.61       4963.79        42.05 o                         
   4   1   5       7118.46       7134.28        57.97 o                         
   5   1   5        905.59        863.87        14.06 o                         
   6   1   5        845.48        886.93        14.72 o                         
   7   1   5         35.30         53.62         5.22 o                         
   8   1   5       4310.44       4396.90        43.90 o                         
   9   1   5       1292.49       1235.05        24.12 o                         
  10   1   5       1528.10       1542.99        28.42 o                         
  11   1   5       1440.29       1414.13        32.51 o                         
  12   1   5        768.59        737.19        27.07 o                         
  13   1   5         82.19         59.74        11.88 o                         
  14   1   5          3.62          3.21         8.13 o                         
  15   1   5         70.36         93.64        13.12 o                         
  16   1   5         66.38         64.25        12.47 o                         
  17   1   5          0.03          5.10        10.33 o                         
  18   1   5          1.67         -0.86        13.08 o                         
  19   1   5         82.85        124.92        17.16 o                         
  20   1   5          6.86          1.11        12.82 o                         
   0   2   5       3458.07       3358.70        68.46 o                         
   1   2   5        617.23        614.42        10.88 o                         
   2   2   5       1172.84       1150.78        14.06 o                         
   3   2   5       9258.25       9015.53        73.45 o                         
   4   2   5          6.08          9.14         4.60 o                         
   5   2   5       4904.46       4721.59        46.61 o                         
   6   2   5       1635.41       1517.61        23.24 o                         
   7   2   5        647.41        752.43        17.09 o                         
   8   2   5       2832.81       2867.93        37.33 o                         
   9   2   5          1.25          5.51         5.62 o                         
  10   2   5          3.08         -3.59         5.70 o                         
  11   2   5        637.13        654.97        21.48 o                         
  12   2   5          0.23          3.54         7.18 o                         
  13   2   5        149.33        142.26        13.34 o                         
  14   2   5        165.50        182.42        15.06 o                         
  15   2   5        130.00        118.44        15.60 o                         
  16   2   5          0.41          4.55         9.63 o                         
  17   2   5        207.88        230.97        19.16 o                         
  18   2   5          1.97          5.23        10.48 o                         
  19   2   5          3.05          8.88        12.64 o                         
  20   2   5         54.54         61.07        15.29 o                         
   1   3   5         93.29        110.98         5.39 o                         
   2   3   5       1388.65       1382.31        16.54 o                         
   3   3   5        165.36        149.65         6.93 o                         
   4   3   5        601.45        612.85        12.47 o                         
   5   3   5         15.92         14.41         4.77 o                         
   6   3   5        279.22        289.99        13.45 o                         
   7   3   5       1810.37       1671.47        26.26 o                         
   8   3   5          0.90         -6.56         6.56 o                         
   9   3   5        372.53        391.55        14.86 o                         
  10   3   5        234.57        240.21        14.94 o                         
  11   3   5       1577.19       1497.81        31.35 o                         
  12   3   5          1.36         -5.39         7.32 o                         
  13   3   5         99.66        109.36        12.22 o                         
  14   3   5        687.13        694.53        25.34 o                         
  15   3   5        118.84        115.45        13.92 o                         
  16   3   5        118.94        133.59        15.05 o                         
  17   3   5        149.06        164.08        17.68 o                         
  18   3   5         34.44         22.80        12.61 o                         
  19   3   5         63.46         64.21        16.85 o                         
  20   3   5          2.13         -7.66        12.85 o                         
   0   4   5       4323.72       4639.58        54.69 o                         
   1   4   5       1804.74       2012.78        21.40 o                         
   2   4   5       4647.01       4719.50        41.74 o                         
   3   4   5         62.88         97.87         8.95 o                         
   4   4   5         62.18         88.26         6.35 o                         
   5   4   5        711.45        715.61        14.66 o                         
   6   4   5       2222.84       2201.84        29.16 o                         
   7   4   5          0.02          7.13         5.36 o                         
   8   4   5        191.02        234.53        13.40 o                         
   9   4   5        251.06        322.45        15.21 o                         
  10   4   5        921.99        942.29        22.80 o                         
  11   4   5         12.51         -1.62         7.29 o                         
  12   4   5          4.75         20.60         8.31 o                         
  13   4   5        187.73        149.11        13.73 o                         
  14   4   5        115.73         78.95        11.87 o                         
  15   4   5        194.26        171.21        15.89 o                         
  16   4   5         23.01         21.11        10.75 o                         
  17   4   5        192.38        195.66        17.86 o                         
  18   4   5         98.33         67.42        14.24 o                         
  19   4   5         60.26         43.95        14.42 o                         
   1   5   5         14.85          3.49         3.53 o                         
   2   5   5       4025.36       4371.81        40.50 o                         
   3   5   5       2781.70       2943.21        31.23 o                         
   4   5   5       4641.69       4770.50        45.07 o                         
   5   5   5       6116.35       6216.17        56.30 o                         
   6   5   5        719.99        711.52        20.24 o                         
   7   5   5         42.97         31.48         6.17 o                         
   8   5   5       1796.39       1780.74        29.26 o                         
   9   5   5        376.04        378.96        15.20 o                         
  10   5   5        643.93        628.12        19.54 o                         
  11   5   5         27.09         37.94         8.70 o                         
  12   5   5         81.65         48.81        10.01 o                         
  13   5   5        140.12        143.64        14.06 o                         
  14   5   5         25.74          6.39         9.95 o                         
  15   5   5          7.86         10.74         9.90 o                         
  16   5   5         10.61         19.65        11.00 o                         
  17   5   5         29.05         29.10        12.49 o                         
  18   5   5         20.25         21.84        13.18 o                         
  19   5   5          5.84         38.95        14.01 o                         
   0   6   5        899.97        965.44        21.04 o                         
   1   6   5        182.16        167.22         7.52 o                         
   2   6   5        878.81        981.73        19.17 o                         
   3   6   5        400.59        341.36        10.33 o                         
   4   6   5        412.89        414.62        14.58 o                         
   5   6   5         84.17         84.32         7.10 o                         
   6   6   5       1478.68       1368.81        22.48 o                         
   7   6   5        832.35        810.76        19.57 o                         
   8   6   5         71.95         48.89         7.71 o                         
   9   6   5        165.09        181.66        12.51 o                         
  10   6   5        696.03        676.27        21.73 o                         
  11   6   5          6.15          5.30         7.41 o                         
  12   6   5         57.62         79.40        10.93 o                         
  13   6   5        189.76        208.31        16.15 o                         
  14   6   5          0.03         17.72         9.83 o                         
  15   6   5         39.20         17.52        11.22 o                         
  16   6   5         18.81         11.78        11.04 o                         
  17   6   5         37.22         17.24        13.20 o                         
  18   6   5         31.03         16.60        13.54 o                         
  19   6   5        114.32         60.47        18.30 o                         
   1   7   5        928.14        928.83        15.69 o                         
   2   7   5        107.86        127.26         8.94 o                         
   3   7   5        340.45        420.45        14.47 o                         
   4   7   5       1122.19       1181.28        19.60 o                         
   5   7   5        172.00        207.92        13.60 o                         
   6   7   5         88.20         88.34         8.92 o                         
   7   7   5        156.15        153.61        10.91 o                         
   8   7   5        369.45        361.39        15.55 o                         
   9   7   5         93.26         86.60        10.58 o                         
  10   7   5         38.02         44.54        10.65 o                         
  11   7   5        392.05        369.20        19.78 o                         
  12   7   5         35.71         16.78         9.89 o                         
  13   7   5         90.72         85.16        13.35 o                         
  14   7   5         18.90         -7.98        11.44 o                         
  15   7   5          6.66          6.16        12.60 o                         
  16   7   5        282.26        333.76        25.71 o                         
  17   7   5        150.43        226.31        26.35 o                         
  18   7   5         98.97         83.08        22.11 o                         
   0   8   5          0.46          5.07         8.25 o                         
   1   8   5         14.21          3.35         5.31 o                         
   2   8   5        862.25        930.47        20.94 o                         
   3   8   5        487.03        461.20        16.00 o                         
   4   8   5         91.12        106.74         9.85 o                         
   5   8   5       1809.24       1745.33        31.40 o                         
   6   8   5          5.72          0.33         6.75 o                         
   7   8   5       1148.11       1166.70        27.22 o                         
   8   8   5         78.72         68.87        10.53 o                         
   9   8   5          6.40          6.16         8.63 o                         
  10   8   5        544.93        518.15        23.77 o                         
  11   8   5         25.18         39.02        11.85 o                         
  12   8   5          6.83         -0.30        11.55 o                         
  13   8   5         10.34         31.84        12.86 o                         
  14   8   5          0.07          2.98        11.56 o                         
  15   8   5         27.55         14.89        14.28 o                         
  16   8   5          2.98        -13.75        13.75 o                         
  17   8   5          5.43         -2.07        17.22 o                         
   1   9   5        432.07        414.13        20.23 o                         
   2   9   5        212.34        221.72        17.23 o                         
   3   9   5        347.90        343.89        19.81 o                         
   4   9   5        529.75        519.34        23.28 o                         
   5   9   5       2515.33       2654.65        55.17 o                         
   6   9   5        915.08        929.76        28.34 o                         
   7   9   5         84.47        110.49        13.48 o                         
   8   9   5       2377.36       2360.13        55.14 o                         
   9   9   5        418.53        412.21        21.88 o                         
  10   9   5         33.32         30.91        11.44 o                         
  11   9   5        540.44        625.91        27.65 o                         
  12   9   5         46.51         27.87        14.17 o                         
  13   9   5        328.42        376.99        27.75 o                         
  14   9   5         38.24         48.59        17.08 o                         
  15   9   5         36.08         29.50        19.55 o                         
  16   9   5          4.95         20.34        19.04 o                         
   0  10   5         26.52         27.73        18.91 o                         
   1  10   5         67.62         63.83        12.49 o                         
   2  10   5        185.17        153.94        16.28 o                         
   3  10   5         71.11         53.80        14.39 o                         
   4  10   5        187.86        175.96        17.52 o                         
   5  10   5        520.91        490.14        24.87 o                         
   6  10   5          4.38         -4.64        10.87 o                         
   7  10   5        420.91        442.83        25.55 o                         
   8  10   5         14.20         22.47        14.52 o                         
   9  10   5        475.16        484.54        35.62 o                         
  10  10   5         79.07         69.76        32.93 o                         
  11  10   5          0.10         24.33        24.76 o                         
  12  10   5         56.35         27.90        19.11 o                         
  13  10   5          0.03          1.34        18.18 o                         
  14  10   5        222.18        203.08        31.20 o                         
  15  10   5        211.37        190.86        28.84 o                         
   1  11   5        511.69        455.33        29.85 o                         
   2  11   5        196.34        184.23        18.42 o                         
   3  11   5         27.85         12.58        11.67 o                         
   4  11   5        839.08        876.48        37.11 o                         
   5  11   5        287.67        288.43        25.74 o                         
   6  11   5        113.98         83.68        18.29 o                         
   7  11   5          2.21         -9.95        12.10 o                         
   8  11   5          2.94         -1.41        13.73 o                         
   9  11   5         57.57         22.31        18.58 o                         
  10  11   5         19.59         25.90        20.77 o                         
  11  11   5        116.08        111.41        25.47 o                         
  12  11   5          9.34          6.28        21.05 o                         
  13  11   5         33.93         14.97        21.95 o                         
  14  11   5         18.68          1.14        26.58 o                         
   0  12   5        127.16         48.03        32.02 o                         
   1  12   5          7.70         24.30        14.59 o                         
   2  12   5          2.13          1.32        13.55 o                         
   3  12   5          0.10        -12.34        12.34 o                         
   4  12   5          0.45         -5.12        13.11 o                         
   5  12   5        277.04        298.53        28.50 o                         
   6  12   5        101.88        104.24        20.11 o                         
   7  12   5         17.47         17.51        15.49 o                         
   8  12   5          0.74          0.19        18.57 o                         
   9  12   5         24.38         14.72        18.12 o                         
  10  12   5          4.18        -17.13        17.13 o                         
  11  12   5         74.72         22.17        22.92 o                         
  12  12   5         37.15         24.07        22.66 o                         
  13  12   5         24.17         43.52        25.65 o                         
   1  13   5          8.04         38.76        19.33 o                         
   2  13   5         99.92         68.07        21.03 o                         
   3  13   5         72.05         44.60        21.16 o                         
   4  13   5         80.20         96.31        23.51 o                         
   5  13   5         93.25        131.09        26.54 o                         
   6  13   5         81.19         86.80        20.44 o                         
   7  13   5          4.50          1.59        19.21 o                         
   8  13   5        231.33        214.92        30.87 o                         
   9  13   5          6.42        -15.09        32.96 o                         
  10  13   5         23.84         30.94        22.61 o                         
  11  13   5          9.85         11.32        23.08 o                         
   0  14   5        119.83        115.12        30.44 o                         
   1  14   5          7.30         35.02        20.67 o                         
   2  14   5          3.00          4.98        19.72 o                         
   3  14   5        105.94        127.09        27.06 o                         
   4  14   5         12.72          1.16        18.78 o                         
   5  14   5        102.75        111.63        26.47 o                         
   6  14   5         44.43         64.80        34.14 o                         
   7  14   5          0.00          9.60        32.69 o                         
   8  14   5         38.70         37.91        32.31 o                         
   9  14   5         10.94         -4.97        27.40 o                         
   1  15   5         12.95          4.56        25.03 o                         
   2  15   5         22.96         43.48        49.98 o                         
   3  15   5          0.34          2.65        20.32 o                         
   4  15   5         91.57         57.83        24.60 o                         
   5  15   5         17.58         40.60        32.39 o                         
   6  15   5         63.11        114.94        36.65 o                         
   0   0   6        897.19       1095.71        38.69 o                         
   1   0   6       5645.05       5617.54        68.02 o                         
   2   0   6       1337.95       1260.13        24.76 o                         
   3   0   6       2837.42       2714.58        36.38 o                         
   4   0   6       1431.92       1499.00        27.02 o                         
   5   0   6       4547.89       5062.00       124.34 o                         
   6   0   6       7778.08       8314.78        91.74 o                         
   7   0   6       8686.20       8781.90        97.86 o                         
   8   0   6        750.70        874.67        22.03 o                         
   9   0   6         36.18         45.49        10.63 o                         
  10   0   6        183.59        177.07        17.08 o                         
  11   0   6          3.42         -0.69         9.77 o                         
  12   0   6         81.90        113.76        21.94 o                         
  13   0   6        138.31        102.40        17.45 o                         
  14   0   6          1.07          4.13        11.64 o                         
  15   0   6       1463.39       1522.04        49.56 o                         
  16   0   6        156.01        139.57        21.50 o                         
  17   0   6        717.58        720.97        39.84 o                         
  18   0   6        327.14        302.81        31.03 o                         
  19   0   6          5.61         17.68        16.64 o                         
  20   0   6          0.08        -12.44        18.30 o                         
   1   1   6       1189.29       1103.76        13.79 o                         
   2   1   6       3883.58       3707.22        33.18 o                         
   3   1   6       4765.53       4522.70        43.28 o                         
   4   1   6          7.24          5.77         3.85 o                         
   5   1   6         94.31         82.35         6.06 o                         
   6   1   6         13.08          5.70         4.07 o                         
   7   1   6       3101.51       3373.07        35.96 o                         
   8   1   6        232.96        214.52         9.23 o                         
   9   1   6         42.75         34.11         7.08 o                         
  10   1   6        175.05        220.26        15.36 o                         
  11   1   6          3.57          2.07         6.34 o                         
  12   1   6        464.30        491.08        20.35 o                         
  13   1   6        120.43        122.14        12.55 o                         
  14   1   6          0.05         -8.18         8.18 o                         
  15   1   6          0.14          3.97         9.36 o                         
  16   1   6        152.33        111.42        14.13 o                         
  17   1   6         39.05         42.66        12.26 o                         
  18   1   6        126.31        158.52        17.33 o                         
  19   1   6         70.77         48.66        14.53 o                         
  20   1   6          6.08         -0.38        12.56 o                         
   0   2   6      11278.75      10905.77       135.19 o                         
   1   2   6       1115.93       1055.54        15.02 o                         
   2   2   6       2077.68       1955.64        20.13 o                         
   3   2   6          8.80          7.14         4.44 o                         
   4   2   6       1855.12       1804.70        28.41 o                         
   5   2   6       1414.07       1323.56        32.34 o                         
   6   2   6        566.18        527.65        14.72 o                         
   7   2   6        600.72        713.50        20.36 o                         
   8   2   6        139.47        192.27        11.90 o                         
   9   2   6        752.62        773.58        19.67 o                         
  10   2   6          8.59          6.67         6.49 o                         
  11   2   6          6.81         -7.12         7.12 o                         
  12   2   6         68.36         77.99        10.91 o                         
  13   2   6         60.56         67.48        10.81 o                         
  14   2   6        179.19        170.52        14.70 o                         
  15   2   6         10.99         20.73         9.71 o                         
  16   2   6        264.94        299.98        20.36 o                         
  17   2   6         59.41         53.03        12.85 o                         
  18   2   6         17.60        -10.79        14.35 o                         
  19   2   6        387.39        454.47        26.24 o                         
  20   2   6         17.67         12.96        13.94 o                         
   1   3   6       9076.32       9181.20        67.23 o                         
   2   3   6        147.83        130.27         5.69 o                         
   3   3   6        180.97        136.46         7.72 o                         
   4   3   6          0.85         -3.33         3.33 o                         
   5   3   6       1242.77       1194.71        21.18 o                         
   6   3   6       1534.50       1440.37        23.30 o                         
   7   3   6        900.80        848.36        18.71 o                         
   8   3   6         41.24         59.74         8.07 o                         
   9   3   6       1400.34       1429.25        29.89 o                         
  10   3   6        155.71        202.90        16.87 o                         
  11   3   6         43.21         53.53        10.28 o                         
  12   3   6         14.73          4.29         8.26 o                         
  13   3   6        467.29        494.03        20.18 o                         
  14   3   6        273.43        278.66        17.94 o                         
  15   3   6         22.26         23.69        10.20 o                         
  16   3   6        102.58         90.90        13.86 o                         
  17   3   6        148.18        134.88        15.63 o                         
  18   3   6          4.83         17.37        12.20 o                         
  19   3   6          4.82          0.76        12.82 o                         
  20   3   6         23.84          3.90        17.52 o                         
   0   4   6       3538.05       3566.53        45.70 o                         
   1   4   6        102.53         95.27         5.51 o                         
   2   4   6        307.07        298.47         8.46 o                         
   3   4   6         47.27         66.18         5.68 o                         
   4   4   6        173.31        209.34         8.65 o                         
   5   4   6        250.05        276.37        10.62 o                         
   6   4   6        878.55        864.51        19.26 o                         
   7   4   6       3510.42       3467.33        42.01 o                         
   8   4   6         46.77         64.60         8.21 o                         
   9   4   6         74.61         58.67         8.49 o                         
  10   4   6        753.76        777.11        21.33 o                         
  11   4   6       1017.71       1039.19        31.27 o                         
  12   4   6        485.79        500.90        38.82 o                         
  13   4   6        287.61        322.31        19.51 o                         
  14   4   6         89.90         70.18        11.95 o                         
  15   4   6         64.44         67.36        12.38 o                         
  16   4   6         49.15         54.80        12.67 o                         
  17   4   6         41.94          8.16        11.41 o                         
  18   4   6         18.85          0.76        11.43 o                         
  19   4   6         12.79         20.35        13.87 o                         
   1   5   6       1184.96       1290.86        17.64 o                         
   2   5   6       6469.30       6776.64        55.09 o                         
   3   5   6       4407.95       4474.51        42.76 o                         
   4   5   6       4767.06       4651.11        44.91 o                         
   5   5   6       8545.29       8533.34        72.78 o                         
   6   5   6       6306.35       6507.49        60.39 o                         
   7   5   6        128.29        104.48         9.49 o                         
   8   5   6          0.14          8.61         6.41 o                         
   9   5   6        906.54        862.59        24.55 o                         
  10   5   6          7.26         -1.23         6.65 o                         
  11   5   6       1030.37       1043.95        26.17 o                         
  12   5   6         54.35         58.91        11.28 o                         
  13   5   6         15.15         12.34        10.09 o                         
  14   5   6          4.40          6.04         9.01 o                         
  15   5   6         48.82         40.58        11.56 o                         
  16   5   6        109.16         93.23        14.51 o                         
  17   5   6         34.91         25.86        12.81 o                         
  18   5   6        191.43        200.08        21.27 o                         
  19   5   6          1.08         18.26        14.99 o                         
   0   6   6          8.96         -5.48         6.09 o                         
   1   6   6        871.68        998.24        16.29 o                         
   2   6   6        169.64        197.82        10.39 o                         
   3   6   6         23.47         21.17         4.82 o                         
   4   6   6       1101.86       1160.75        19.44 o                         
   5   6   6        251.06        251.03        10.55 o                         
   6   6   6         18.87         10.00         5.67 o                         
   7   6   6         75.96         61.42         7.87 o                         
   8   6   6        169.23        140.91        12.23 o                         
   9   6   6         22.39         22.96         8.31 o                         
  10   6   6         50.24         44.63         9.08 o                         
  11   6   6          4.62         14.53         9.19 o                         
  12   6   6          0.29         -1.04         8.34 o                         
  13   6   6          5.55          8.19         9.30 o                         
  14   6   6        157.65        146.79        15.15 o                         
  15   6   6          5.30         29.52        12.31 o                         
  16   6   6          5.42         12.50        11.91 o                         
  17   6   6         24.24         35.68        17.45 o                         
  18   6   6         92.72         79.47        19.09 o                         
   1   7   6        262.46        309.58        10.21 o                         
   2   7   6        380.91        363.04        13.43 o                         
   3   7   6         22.06         25.02         5.25 o                         
   4   7   6        540.08        592.97        14.60 o                         
   5   7   6          4.43         -2.69         5.97 o                         
   6   7   6        298.21        275.38        13.36 o                         
   7   7   6         30.63         28.21         7.69 o                         
   8   7   6          8.84          9.42         7.25 o                         
   9   7   6       1182.04       1203.33        28.84 o                         
  10   7   6         24.37          2.58         9.25 o                         
  11   7   6         27.28         23.48        12.77 o                         
  12   7   6          7.42          6.90         9.64 o                         
  13   7   6          3.14         -9.31         9.31 o                         
  14   7   6         39.46         34.89        16.12 o                         
  15   7   6          0.35        -11.65        13.21 o                         
  16   7   6         69.12         53.14        17.40 o                         
  17   7   6         83.77        145.50        23.18 o                         
  18   7   6         19.36        -13.33        15.77 o                         
   0   8   6       1482.47       1551.04        36.64 o                         
   1   8   6         26.04          9.45         5.99 o                         
   2   8   6         35.49         21.60         6.80 o                         
   3   8   6        418.98        388.18        15.10 o                         
   4   8   6        493.94        513.72        15.82 o                         
   5   8   6        242.18        217.59        13.75 o                         
   6   8   6        302.23        256.21        15.09 o                         
   7   8   6          0.08         -5.59         7.25 o                         
   8   8   6          0.29         -1.20         7.96 o                         
   9   8   6        622.03        651.48        23.07 o                         
  10   8   6          6.08         -6.02        11.10 o                         
  11   8   6        192.16        182.10        19.33 o                         
  12   8   6         56.30         50.93        14.79 o                         
  13   8   6         50.31         42.03        20.22 o                         
  14   8   6         38.00         31.31        14.62 o                         
  15   8   6         10.07         -6.21        15.79 o                         
  16   8   6         56.41         60.27        18.22 o                         
  17   8   6         49.12         76.67        20.98 o                         
   1   9   6         44.76         37.45        11.35 o                         
   2   9   6         87.29         88.83        12.82 o                         
   3   9   6        170.08        177.43        15.69 o                         
   4   9   6         67.84         81.63        13.97 o                         
   5   9   6        248.79        251.47        17.12 o                         
   6   9   6       3003.49       2894.88        55.37 o                         
   7   9   6        272.33        278.00        28.90 o                         
   8   9   6        591.31        598.94        31.08 o                         
   9   9   6        945.49        942.02        38.67 o                         
  10   9   6        637.34        706.93        33.29 o                         
  11   9   6        134.38        139.31        28.27 o                         
  12   9   6         76.23         59.56        19.77 o                         
  13   9   6         11.48        -10.59        12.20 o                         
  14   9   6          4.64        -13.38        13.38 o                         
  15   9   6          2.35        -12.48        14.90 o                         
  16   9   6        157.08        164.74        33.12 o                         
   0  10   6        984.46       1060.54        41.93 o                         
   1  10   6         47.07         27.22        13.06 o                         
   2  10   6         16.44          2.52        14.15 o                         
   3  10   6         50.58         37.73        13.03 o                         
   4  10   6        308.87        317.68        28.12 o                         
   5  10   6          2.82         -9.52        13.38 o                         
   6  10   6          0.06          1.67        12.85 o                         
   7  10   6       1020.85       1049.02        40.27 o                         
   8  10   6        742.62        780.40        36.35 o                         
   9  10   6        998.97       1096.74        53.92 o                         
  10  10   6        771.95        747.16        45.34 o                         
  11  10   6        122.93         58.99        41.69 o                         
  12  10   6        268.86        296.27        35.30 o                         
  13  10   6        174.79        152.42        27.35 o                         
  14  10   6        303.42        403.31        36.68 o                         
  15  10   6         27.45         30.32        20.81 o                         
   1  11   6        189.61        188.59        25.99 o                         
   2  11   6        363.78        337.06        31.54 o                         
   3  11   6        465.67        405.64        31.39 o                         
   4  11   6        455.54        519.07        30.12 o                         
   5  11   6        245.97        217.34        22.88 o                         
   6  11   6          1.87        -12.25        12.25 o                         
   7  11   6        579.04        566.70        33.23 o                         
   8  11   6        151.51        102.33        19.39 o                         
   9  11   6         64.55         23.53        18.40 o                         
  10  11   6         48.66         29.69        20.15 o                         
  11  11   6          0.01        -18.73        19.02 o                         
  12  11   6          3.11         25.11        20.47 o                         
  13  11   6         95.38         49.34        32.46 o                         
  14  11   6          1.86         -1.21        26.62 o                         
   0  12   6         86.02         70.32        25.05 o                         
   1  12   6          3.12        -14.26        14.26 o                         
   2  12   6          3.41        -14.17        14.17 o                         
   3  12   6        234.32        213.82        32.47 o                         
   4  12   6          0.01        -12.86        15.69 o                         
   5  12   6          1.62        -11.56        14.39 o                         
   6  12   6          3.71        -13.79        19.71 o                         
   7  12   6         55.48         62.13        18.80 o                         
   8  12   6         44.55         25.41        21.98 o                         
   9  12   6        264.08        246.20        32.89 o                         
  10  12   6         20.26         32.29        22.58 o                         
  11  12   6          8.62         -9.20        19.76 o                         
  12  12   6          3.23         -5.43        19.54 o                         
   1  13   6         52.18         14.27        23.90 o                         
   2  13   6          9.67        -14.88        14.88 o                         
   3  13   6         65.29         62.14        28.12 o                         
   4  13   6        114.58        191.62        29.62 o                         
   5  13   6          2.18         17.58        24.43 o                         
   6  13   6         11.43         18.84        18.84 o                         
   7  13   6         73.48         56.36        23.56 o                         
   8  13   6         48.56         -5.95        28.35 o                         
   9  13   6         10.80         -0.48        24.84 o                         
  10  13   6          9.27         49.71        29.48 o                         
  11  13   6          6.61          2.04        25.71 o                         
   0  14   6        131.04        125.16        36.36 o                         
   1  14   6          4.88        -14.58        14.58 o                         
   2  14   6         22.50          5.01        22.88 o                         
   3  14   6         36.16         57.05        22.94 o                         
   4  14   6        100.39         19.68        21.58 o                         
   5  14   6         84.27         43.84        27.79 o                         
   6  14   6        162.96        131.64        30.07 o                         
   7  14   6        166.61        154.98        37.80 o                         
   8  14   6          5.13          4.62        26.97 o                         
   1  15   6         64.90         77.65        21.51 o                         
   2  15   6         74.94         39.94        19.99 o                         
   3  15   6          2.37          8.90        26.52 o                         
   4  15   6        324.74        497.14        60.03 o                         
   5  15   6         42.52         70.02        27.25 o                         
   1   1   7         13.47         10.76         3.27 o                         
   2   1   7       2196.27       2126.77        25.71 o                         
   3   1   7        656.62        642.80        12.52 o                         
   4   1   7        114.84        125.70         7.44 o                         
   5   1   7        324.95        359.65        10.65 o                         
   6   1   7        565.21        642.10        14.21 o                         
   7   1   7         18.17         14.11         4.32 o                         
   8   1   7        235.16        272.51        12.52 o                         
   9   1   7          0.28          7.33         5.27 o                         
  10   1   7          0.13          3.08         6.26 o                         
  11   1   7        290.05        297.58        15.43 o                         
  12   1   7        378.39        401.07        18.08 o                         
  13   1   7         78.09         63.01        17.26 o                         
  14   1   7         96.90         61.83        11.54 o                         
  15   1   7         34.22          4.96         9.35 o                         
  16   1   7          0.31         -8.72         8.72 o                         
  17   1   7          2.50          2.61        10.55 o                         
  18   1   7         13.33          9.79        12.13 o                         
  19   1   7         19.52         23.35        12.74 o                         
  20   1   7         64.84         81.62        16.93 o                         
   0   2   7       4217.11       4284.34        93.21 o                         
   1   2   7       1400.13       1348.94        18.09 o                         
   2   2   7        444.88        475.66        11.95 o                         
   3   2   7       1177.36       1165.37        17.17 o                         
   4   2   7        724.02        847.56        15.19 o                         
   5   2   7       1166.73       1330.21        19.96 o                         
   6   2   7        231.52        225.05         9.66 o                         
   7   2   7        205.83        250.20        10.47 o                         
   8   2   7        184.12        138.10         9.96 o                         
   9   2   7          1.11         -3.64         5.64 o                         
  10   2   7         76.18         78.56         9.24 o                         
  11   2   7         28.50         23.24         8.19 o                         
  12   2   7       1052.74       1060.22        26.48 o                         
  13   2   7        236.82        223.38        15.84 o                         
  14   2   7        228.04        218.96        16.50 o                         
  15   2   7        302.02        284.03        19.02 o                         
  16   2   7         97.81        114.07        14.95 o                         
  17   2   7         11.57         21.38        12.07 o                         
  18   2   7          4.69          3.25        11.66 o                         
  19   2   7          0.20         -0.33        12.50 o                         
   1   3   7       3949.92       4365.40        52.27 o                         
   2   3   7       3581.47       3738.47        37.02 o                         
   3   3   7        467.53        437.75        12.11 o                         
   4   3   7       1994.20       2119.91        26.50 o                         
   5   3   7        136.23        117.41         7.40 o                         
   6   3   7       2537.54       2570.52        33.42 o                         
   7   3   7        965.59       1024.26        20.79 o                         
   8   3   7        531.55        445.42        15.13 o                         
   9   3   7         24.40          9.08         6.28 o                         
  10   3   7        539.46        485.15        17.33 o                         
  11   3   7        427.19        409.22        17.65 o                         
  12   3   7         75.07         89.46        12.34 o                         
  13   3   7        461.86        420.75        20.77 o                         
  14   3   7        279.20        304.46        19.04 o                         
  15   3   7         82.20         60.39        12.33 o                         
  16   3   7          1.66         -1.85         9.74 o                         
  17   3   7          1.20          4.67        10.83 o                         
  18   3   7         16.59          0.84        11.83 o                         
  19   3   7          3.80          0.16        12.83 o                         
   0   4   7       1905.86       2012.08        42.30 o                         
   1   4   7        113.62        123.08         5.99 o                         
   2   4   7         87.02         76.48         6.11 o                         
   3   4   7          0.20         -1.88         3.52 o                         
   4   4   7       2363.91       2400.07        27.15 o                         
   5   4   7        727.36        691.39        14.96 o                         
   6   4   7       1307.44       1234.46        22.38 o                         
   7   4   7        335.69        377.50        13.81 o                         
   8   4   7        507.98        488.40        19.96 o                         
   9   4   7         79.38         95.41         9.76 o                         
  10   4   7          2.03         -6.34         6.34 o                         
  11   4   7        286.09        288.76        15.98 o                         
  12   4   7       2391.80       2488.89        41.75 o                         
  13   4   7       1255.80       1285.10        35.90 o                         
  14   4   7       1002.50        999.73        28.59 o                         
  15   4   7        408.41        420.38        21.75 o                         
  16   4   7        202.83        199.45        17.98 o                         
  17   4   7          3.65          9.03        11.27 o                         
  18   4   7         15.43         19.36        13.48 o                         
  19   4   7          2.50          3.47        13.68 o                         
   1   5   7         62.41         59.11         5.32 o                         
   2   5   7       2608.16       2915.38        35.52 o                         
   3   5   7        234.03        229.89        10.53 o                         
   4   5   7       6404.20       6274.53        56.98 o                         
   5   5   7       1273.97       1325.40        21.55 o                         
   6   5   7        527.53        522.49        14.34 o                         
   7   5   7        224.39        220.88        11.93 o                         
   8   5   7        728.83        702.78        21.07 o                         
   9   5   7          1.81         -0.78         6.31 o                         
  10   5   7        769.23        738.35        21.56 o                         
  11   5   7        749.36        776.49        25.14 o                         
  12   5   7        271.41        277.25        17.18 o                         
  13   5   7          2.57          2.08         9.25 o                         
  14   5   7         48.18         34.47        12.93 o                         
  15   5   7         79.31         86.15        13.55 o                         
  16   5   7          0.41          9.17        11.94 o                         
  17   5   7          0.56         -0.97        12.52 o                         
  18   5   7          6.83          5.46        13.47 o                         
  19   5   7         15.09         43.33        15.83 o                         
   0   6   7          6.73         -1.42         5.57 o                         
   1   6   7       1184.90       1285.84        18.82 o                         
   2   6   7       2724.22       2822.26        30.57 o                         
   3   6   7       1524.10       1641.91        23.33 o                         
   4   6   7          0.19          3.27         4.67 o                         
   5   6   7        592.90        565.40        14.95 o                         
   6   6   7        102.05         88.67         7.90 o                         
   7   6   7         15.56         14.79         6.00 o                         
   8   6   7         14.06         22.94         7.29 o                         
   9   6   7       3440.88       3259.76        44.97 o                         
  10   6   7       1877.98       1861.01        39.58 o                         
  11   6   7       2019.23       1873.69        35.50 o                         
  12   6   7          0.36         -3.88         8.89 o                         
  13   6   7         31.48         48.78        11.46 o                         
  14   6   7         14.69         10.15        11.51 o                         
  15   6   7          0.72          6.54        12.92 o                         
  16   6   7          2.76         15.98        13.70 o                         
  17   6   7          0.11          2.44        13.23 o                         
  18   6   7        168.11        218.93        24.65 o                         
   1   7   7         67.43         71.05         6.38 o                         
   2   7   7         33.88         37.29         5.49 o                         
   3   7   7        683.15        682.58        15.43 o                         
   4   7   7        936.39        842.72        17.51 o                         
   5   7   7       2192.48       2062.60        33.82 o                         
   6   7   7        461.48        435.00        15.80 o                         
   7   7   7        659.06        615.75        19.38 o                         
   8   7   7       1340.23       1328.39        30.19 o                         
   9   7   7        609.52        658.54        25.17 o                         
  10   7   7        183.58        262.23        22.03 o                         
  11   7   7         30.27         34.10        11.24 o                         
  12   7   7         50.34         31.19        14.60 o                         
  13   7   7          0.35         -5.05        10.63 o                         
  14   7   7        249.17        205.32        20.93 o                         
  15   7   7         87.13         67.35        17.56 o                         
  16   7   7         19.68         22.56        15.14 o                         
  17   7   7          6.40          2.53        15.28 o                         
   0   8   7         64.16         55.66        24.09 o                         
   1   8   7       1129.01       1127.45        22.55 o                         
   2   8   7          0.98          1.62         5.80 o                         
   3   8   7         84.68         62.84         8.83 o                         
   4   8   7          0.01          3.22         6.81 o                         
   5   8   7          3.41         -2.86         7.13 o                         
   6   8   7        361.59        351.73        18.79 o                         
   7   8   7          6.72         14.27        10.45 o                         
   8   8   7        277.83        314.36        22.13 o                         
   9   8   7        707.00        742.34        27.66 o                         
  10   8   7       1758.70       1742.32        45.95 o                         
  11   8   7        380.01        366.28        36.30 o                         
  12   8   7         14.25         -5.67        12.02 o                         
  13   8   7         55.61         62.73        17.75 o                         
  14   8   7         30.82          5.96        14.38 o                         
  15   8   7         17.21         12.37        17.81 o                         
  16   8   7          0.02          3.11        14.77 o                         
  17   8   7         45.35         63.49        19.76 o                         
   1   9   7         38.22         41.21        10.44 o                         
   2   9   7        392.59        390.75        23.23 o                         
   3   9   7        175.05        205.21        17.37 o                         
   4   9   7        157.55        138.92        14.75 o                         
   5   9   7        186.42        172.51        17.10 o                         
   6   9   7        197.87        162.70        16.71 o                         
   7   9   7        124.69        141.17        16.88 o                         
   8   9   7         12.43         27.22        24.94 o                         
   9   9   7        169.43        176.10        19.93 o                         
  10   9   7        239.84        257.85        30.53 o                         
  11   9   7         20.36          7.46        14.10 o                         
  12   9   7        361.96        419.52        43.26 o                         
  13   9   7         38.57         60.73        16.72 o                         
  14   9   7          5.24         10.36        14.65 o                         
  15   9   7         34.58         15.10        15.90 o                         
  16   9   7          5.78          2.23        17.57 o                         
   0  10   7        311.83        292.81        36.54 o                         
   1  10   7         56.70         63.72        15.54 o                         
   2  10   7        583.60        523.80        34.53 o                         
   3  10   7         25.63         23.22        15.38 o                         
   4  10   7          9.93         14.84        12.23 o                         
   5  10   7        789.85        858.48        36.37 o                         
   6  10   7        415.11        422.29        28.97 o                         
   7  10   7         45.95         34.72        14.98 o                         
   8  10   7          9.00         -3.35        13.15 o                         
   9  10   7         34.13         65.51        22.15 o                         
  10  10   7          4.49        -16.07        23.35 o                         
  11  10   7        179.26        166.55        27.21 o                         
  12  10   7        498.15        529.38        43.72 o                         
  13  10   7          3.73          4.18        16.81 o                         
  14  10   7        191.30        248.16        44.97 o                         
  15  10   7        183.44        276.54        33.74 o                         
   1  11   7        934.66        846.51        47.09 o                         
   2  11   7        144.41        122.55        22.67 o                         
   3  11   7          4.43          7.76        14.49 o                         
   4  11   7          4.00         24.71        15.68 o                         
   5  11   7         61.63         89.16        21.97 o                         
   6  11   7          0.09        -14.89        14.89 o                         
   7  11   7         11.03         13.53        18.07 o                         
   8  11   7          5.93         39.30        18.70 o                         
   9  11   7         40.30         36.23        22.24 o                         
  10  11   7          1.24         -3.29        17.94 o                         
  11  11   7          0.32        -16.97        16.97 o                         
  12  11   7         62.39         66.01        24.11 o                         
  13  11   7         89.11         89.26        74.05 o                         
  14  11   7        129.83        153.09        41.18 o                         
   0  12   7        141.57         68.91        25.08 o                         
   1  12   7          6.25        -12.96        12.96 o                         
   2  12   7         62.12         39.98        15.74 o                         
   3  12   7          2.02          7.77        16.77 o                         
   4  12   7         38.68         19.67        18.42 o                         
   5  12   7         24.10         27.89        18.56 o                         
   6  12   7         69.15         47.06        20.44 o                         
   7  12   7          0.18        -16.66        16.81 o                         
   8  12   7         56.64         36.92        20.42 o                         
   9  12   7         15.06         51.85        67.05 o                         
  10  12   7         27.00          5.14        26.02 o                         
  11  12   7        105.51         85.48        34.61 o                         
  12  12   7         16.70         24.20        27.89 o                         
   1  13   7         54.50         41.89        16.70 o                         
   2  13   7          1.62        -10.76        14.07 o                         
   3  13   7          3.31         -0.71        17.06 o                         
   4  13   7         47.21          7.14        18.64 o                         
   5  13   7          3.42        -14.05        17.47 o                         
   6  13   7         21.43         26.32        20.80 o                         
   7  13   7         26.98          3.71        20.59 o                         
   8  13   7        138.92        138.17        36.28 o                         
   9  13   7          0.30         39.01        29.93 o                         
  10  13   7         48.71         36.03        34.67 o                         
   0  14   7         73.74         82.80        30.36 o                         
   1  14   7          6.05         14.72        16.58 o                         
   2  14   7          6.55         -9.91        16.53 o                         
   3  14   7        227.46        247.49        36.21 o                         
   4  14   7         24.70         44.94        24.09 o                         
   5  14   7          0.32        -18.43        18.43 o                         
   6  14   7         36.41         39.90        23.56 o                         
   7  14   7        104.93         47.17        32.77 o                         
   8  14   7         13.71          0.35        29.34 o                         
   1  15   7         29.48         60.04        22.60 o                         
   2  15   7          1.77         14.53        19.57 o                         
   3  15   7         24.63        -11.08        16.47 o                         
   4  15   7          0.15         29.00        23.81 o                         
   0   0   8        863.13        990.43        30.61 o                         
   1   0   8       1202.12       1238.90        26.38 o                         
   2   0   8       5817.28       6213.31        78.61 o                         
   3   0   8      10942.89      11573.92       119.18 o                         
   4   0   8        780.53        979.19        25.43 o                         
   5   0   8         68.40        104.84         9.28 o                         
   6   0   8       2243.53       2458.12        39.37 o                         
   7   0   8         36.28         73.70         8.79 o                         
   8   0   8         90.78        109.04        13.97 o                         
   9   0   8          0.09         10.99         8.96 o                         
  10   0   8          4.78         -8.49         8.49 o                         
  11   0   8        291.92        289.76        21.97 o                         
  12   0   8         31.31         29.90        12.44 o                         
  13   0   8        400.63        431.93        28.53 o                         
  14   0   8       1091.50       1074.44        63.61 o                         
  15   0   8         13.94          1.70        12.94 o                         
  16   0   8        100.76        152.72        22.38 o                         
  17   0   8          2.47          7.79        15.41 o                         
  18   0   8         25.78         22.39        17.78 o                         
  19   0   8         34.75         16.28        19.47 o                         
   1   1   8       1173.41       1186.15        16.56 o                         
   2   1   8       1106.09       1149.31        16.16 o                         
   3   1   8        191.89        218.39         8.04 o                         
   4   1   8       4795.28       4903.29        45.48 o                         
   5   1   8       1459.23       1448.58        21.25 o                         
   6   1   8        690.30        710.15        16.92 o                         
   7   1   8          6.17         -3.92         4.40 o                         
   8   1   8        699.61        727.43        19.30 o                         
   9   1   8        110.11        106.58         8.75 o                         
  10   1   8         21.52         23.71         7.30 o                         
  11   1   8         59.60         64.54        10.67 o                         
  12   1   8        535.28        559.78        20.58 o                         
  13   1   8        907.08        907.12        26.40 o                         
  14   1   8        238.80        280.38        21.53 o                         
  15   1   8         55.12         52.16        11.55 o                         
  16   1   8         58.12         71.63        13.05 o                         
  17   1   8          0.04          2.00        11.54 o                         
  18   1   8          7.84         18.76        12.28 o                         
  19   1   8          2.38         22.30        12.65 o                         
   0   2   8       4291.88       4657.81        77.23 o                         
   1   2   8        643.34        630.38        12.51 o                         
   2   2   8       1854.79       1965.58        24.44 o                         
   3   2   8        675.42        688.61        15.09 o                         
   4   2   8        109.78        134.99         7.18 o                         
   5   2   8          6.71         12.77         4.68 o                         
   6   2   8        696.01        633.65        14.58 o                         
   7   2   8          6.66          4.53         4.83 o                         
   8   2   8         26.41         18.34         5.91 o                         
   9   2   8        102.76         94.40         8.73 o                         
  10   2   8         10.84         11.90         6.19 o                         
  11   2   8        218.46        212.40        14.60 o                         
  12   2   8        530.77        514.61        20.16 o                         
  13   2   8          0.03         -3.67         8.27 o                         
  14   2   8        769.26        713.97        30.03 o                         
  15   2   8         56.56         65.91        12.34 o                         
  16   2   8         68.45         70.33        16.58 o                         
  17   2   8         15.04         23.93        11.57 o                         
  18   2   8          2.40         23.89        12.37 o                         
  19   2   8          1.24          0.78        13.81 o                         
   1   3   8       4494.05       4755.06        44.40 o                         
   2   3   8        910.13       1043.31        17.34 o                         
   3   3   8        792.91        860.13        13.55 o                         
   4   3   8       2839.43       3031.09        32.94 o                         
   5   3   8       3128.99       3236.66        35.61 o                         
   6   3   8        536.26        555.74        17.11 o                         
   7   3   8         23.81          8.68         5.25 o                         
   8   3   8        309.30        301.76        18.05 o                         
   9   3   8         76.87         56.91         8.41 o                         
  10   3   8       1267.38       1272.33        27.39 o                         
  11   3   8        718.62        706.89        24.34 o                         
  12   3   8        120.68        145.10        13.29 o                         
  13   3   8        109.80        116.78        13.64 o                         
  14   3   8         44.88         43.60        11.70 o                         
  15   3   8          8.48          3.17        11.02 o                         
  16   3   8         86.73         60.77        13.62 o                         
  17   3   8          0.02        -11.04        11.47 o                         
  18   3   8         29.96         45.32        14.84 o                         
  19   3   8          0.33         11.88        14.06 o                         
   0   4   8        315.79        397.45        12.35 o                         
   1   4   8         26.42         26.79         4.82 o                         
   2   4   8        417.97        381.67        11.34 o                         
   3   4   8         66.23         89.15         5.80 o                         
   4   4   8        129.80        148.14         8.03 o                         
   5   4   8       1737.53       1824.62        24.32 o                         
   6   4   8         19.26         13.73         5.19 o                         
   7   4   8        107.61        114.09         9.20 o                         
   8   4   8        342.19        321.06        14.80 o                         
   9   4   8         47.19         25.96         7.47 o                         
  10   4   8        639.92        662.54        24.91 o                         
  11   4   8        959.80        900.57        24.87 o                         
  12   4   8        103.93        110.31        13.29 o                         
  13   4   8         30.36         32.75        10.17 o                         
  14   4   8         78.74         85.70        14.77 o                         
  15   4   8          0.06         -6.40        10.07 o                         
  16   4   8         16.73         12.52        11.57 o                         
  17   4   8        258.71        239.66        22.28 o                         
  18   4   8         10.83         18.73        14.30 o                         
  19   4   8         39.38         36.10        18.09 o                         
   1   5   8        357.27        343.58         9.48 o                         
   2   5   8        773.86        718.78        14.66 o                         
   3   5   8        195.14        190.89         8.40 o                         
   4   5   8        790.38        752.35        17.32 o                         
   5   5   8          8.68          9.33         5.29 o                         
   6   5   8          0.22         -2.97         4.87 o                         
   7   5   8          6.92         10.84         6.14 o                         
   8   5   8        803.03        875.73        21.55 o                         
   9   5   8        820.01        823.39        23.66 o                         
  10   5   8         20.56         14.52         8.45 o                         
  11   5   8         32.41         39.42        10.72 o                         
  12   5   8        318.34        303.97        26.47 o                         
  13   5   8        951.96       1009.13        41.38 o                         
  14   5   8         31.59         26.50        12.96 o                         
  15   5   8        148.83        150.86        17.37 o                         
  16   5   8          3.95          5.58        11.78 o                         
  17   5   8         18.67         26.86        13.60 o                         
  18   5   8          1.05          1.08        13.87 o                         
   0   6   8        126.44        131.76        10.48 o                         
   1   6   8        268.86        325.33        10.35 o                         
   2   6   8         56.25         74.37         6.30 o                         
   3   6   8        807.28        768.68        15.39 o                         
   4   6   8        339.61        335.39        12.85 o                         
   5   6   8         59.97         52.16         7.52 o                         
   6   6   8          1.22         -3.98         7.54 o                         
   7   6   8        131.55        141.49        12.17 o                         
   8   6   8       1606.07       1535.12        31.73 o                         
   9   6   8        268.56        247.48        16.30 o                         
  10   6   8       2793.41       2718.91        70.41 o                         
  11   6   8         48.19         81.46        14.30 o                         
  12   6   8        520.20        567.40        28.81 o                         
  13   6   8        179.76        153.63        17.35 o                         
  14   6   8         84.79         99.10        16.62 o                         
  15   6   8          7.70         13.37        17.95 o                         
  16   6   8         13.45         24.97        14.01 o                         
  17   6   8         50.83         80.04        24.86 o                         
  18   6   8         13.31         18.98        16.08 o                         
   1   7   8        110.21        111.48         8.26 o                         
   2   7   8        904.67        917.48        18.67 o                         
   3   7   8        177.29        181.72        10.56 o                         
   4   7   8         46.70         51.62         8.61 o                         
   5   7   8        678.97        646.57        22.14 o                         
   6   7   8         90.95         86.96        10.81 o                         
   7   7   8        462.82        448.73        23.56 o                         
   8   7   8        365.61        359.32        18.79 o                         
   9   7   8        598.38        629.71        25.53 o                         
  10   7   8        113.24        111.17        15.06 o                         
  11   7   8        728.35        744.57        37.74 o                         
  12   7   8        106.29        136.76        17.26 o                         
  13   7   8          3.29         17.58        14.91 o                         
  14   7   8         10.73         21.73        13.17 o                         
  15   7   8          1.16         12.24        14.73 o                         
  16   7   8          0.34         -1.50        15.82 o                         
  17   7   8          0.51        -10.54        16.03 o                         
   0   8   8        152.16        118.89        18.99 o                         
   1   8   8         44.83         60.04        11.73 o                         
   2   8   8        741.32        807.23        24.45 o                         
   3   8   8          9.76         -4.06         6.81 o                         
   4   8   8          0.37         -6.95         8.49 o                         
   5   8   8       2113.66       2161.67        38.82 o                         
   6   8   8        484.50        494.41        28.30 o                         
   7   8   8         64.72         45.99        12.08 o                         
   8   8   8        238.54        253.45        19.01 o                         
   9   8   8        100.83         86.46        21.84 o                         
  10   8   8         72.78         75.47        15.01 o                         
  11   8   8        248.27        282.86        24.22 o                         
  12   8   8        540.97        499.87        32.37 o                         
  13   8   8        420.56        349.43        28.22 o                         
  14   8   8         10.51          7.86        14.54 o                         
  15   8   8          8.96         24.48        16.07 o                         
  16   8   8         54.26         93.34        24.35 o                         
   1   9   8         39.63         19.07        11.72 o                         
   2   9   8        532.63        563.32        26.58 o                         
   3   9   8         32.01         29.63        14.12 o                         
   4   9   8        246.67        260.50        22.62 o                         
   5   9   8         42.12         30.26        13.09 o                         
   6   9   8        231.33        262.75        20.28 o                         
   7   9   8        511.70        496.02        26.17 o                         
   8   9   8         33.03         27.73        14.12 o                         
   9   9   8        221.07        248.31        22.36 o                         
  10   9   8         90.05         78.39        18.88 o                         
  11   9   8        373.96        417.77        38.66 o                         
  12   9   8         26.39         42.84        17.53 o                         
  13   9   8          6.02        -13.19        17.43 o                         
  14   9   8         54.13         58.35        26.87 o                         
  15   9   8         47.93         44.13        18.21 o                         
   0  10   8       1053.79       1079.27        56.81 o                         
   1  10   8        335.94        323.36        27.15 o                         
   2  10   8        102.19        101.45        22.24 o                         
   3  10   8          0.06        -10.70        10.70 o                         
   4  10   8          2.46        -13.79        13.79 o                         
   5  10   8        252.84        293.48        30.60 o                         
   6  10   8         31.30         28.74        17.68 o                         
   7  10   8          0.10          5.37        16.15 o                         
   8  10   8         37.31         66.71        20.91 o                         
   9  10   8          2.67         -3.74        17.07 o                         
  10  10   8          0.90        -17.62        17.62 o                         
  11  10   8        255.85        326.95       102.40 o                         
  12  10   8         21.64         39.96        18.80 o                         
  13  10   8          7.53         -9.44        16.29 o                         
  14  10   8         35.60         76.61        30.91 o                         
   1  11   8         31.11         29.32        14.73 o                         
   2  11   8        164.64        176.97        22.93 o                         
   3  11   8         84.13         92.80        18.24 o                         
   4  11   8         17.20         10.55        16.00 o                         
   5  11   8         45.36         34.92        17.85 o                         
   6  11   8         23.95         12.52        16.71 o                         
   7  11   8         10.85          8.17        17.50 o                         
   8  11   8         99.95        100.88        23.99 o                         
   9  11   8          4.76         10.22        19.47 o                         
  10  11   8         73.89         82.51        31.35 o                         
  11  11   8          0.22          1.27        23.26 o                         
  12  11   8          2.84         -0.41        25.63 o                         
  13  11   8         79.98         37.20        30.57 o                         
   0  12   8         69.60         94.23        28.04 o                         
   1  12   8          0.15          0.88        14.20 o                         
   2  12   8        370.78        386.50        49.01 o                         
   3  12   8         49.21         18.83        15.10 o                         
   4  12   8        186.33        210.50        30.90 o                         
   5  12   8         66.03         77.76        34.68 o                         
   6  12   8         36.44         64.02        22.81 o                         
   7  12   8        244.43        285.13        35.17 o                         
   8  12   8         16.64          9.98        22.48 o                         
   9  12   8          0.27          8.67        25.47 o                         
  10  12   8        117.51        122.67        36.45 o                         
  11  12   8        152.60         82.66        74.05 o                         
  12  12   8        175.24        189.55        41.97 o                         
   1  13   8          9.02         -1.52        20.95 o                         
   2  13   8          0.23         15.96        15.58 o                         
   3  13   8         19.12         18.39        16.32 o                         
   4  13   8        441.05        354.05        33.34 o                         
   5  13   8        242.75        214.64        31.60 o                         
   6  13   8        237.16        226.16        33.16 o                         
   7  13   8         60.90        104.17        26.05 o                         
   8  13   8          0.00         13.83        30.96 o                         
   9  13   8          0.21         -2.93        29.44 o                         
  10  13   8         21.30         -3.78        27.09 o                         
   0  14   8        106.56         89.93        31.30 o                         
   1  14   8         41.27         20.11        18.98 o                         
   2  14   8          0.41         25.83        16.58 o                         
   3  14   8         31.30         52.56        21.51 o                         
   4  14   8         14.45         19.78        18.23 o                         
   5  14   8         71.63         48.54        24.78 o                         
   6  14   8         15.83         64.63        26.43 o                         
   7  14   8         69.95        144.84        47.19 o                         
   1  15   8          0.03         11.89        18.62 o                         
   2  15   8          2.40        -10.54        17.37 o                         
   1   1   9        996.69       1028.71        15.29 o                         
   2   1   9        212.93        212.24         7.83 o                         
   3   1   9       1725.70       1824.18        22.92 o                         
   4   1   9        297.96        305.14         9.92 o                         
   5   1   9         29.30         19.86         4.92 o                         
   6   1   9        216.84        259.09        10.55 o                         
   7   1   9        189.40        153.60         9.47 o                         
   8   1   9         21.89         32.57         6.55 o                         
   9   1   9         27.71         30.22         6.81 o                         
  10   1   9         26.16         23.41         7.86 o                         
  11   1   9         17.04         13.96         7.34 o                         
  12   1   9         20.18         14.81         8.54 o                         
  13   1   9         13.51          3.93         8.61 o                         
  14   1   9         49.55         47.26        14.82 o                         
  15   1   9          7.64          0.43        10.94 o                         
  16   1   9          9.40         15.06        10.79 o                         
  17   1   9          1.63          4.33        11.11 o                         
  18   1   9        185.01        218.99        21.26 o                         
  19   1   9          7.63          3.98        14.16 o                         
   0   2   9        504.79        623.84        30.91 o                         
   1   2   9       1731.42       1724.73        22.56 o                         
   2   2   9       2343.91       2459.57        30.57 o                         
   3   2   9        201.33        204.26         7.38 o                         
   4   2   9       1618.10       1661.86        22.46 o                         
   5   2   9       1035.20       1040.24        18.22 o                         
   6   2   9         45.38         53.29         6.99 o                         
   7   2   9          0.29         -4.69         4.69 o                         
   8   2   9          8.54          9.67         5.37 o                         
   9   2   9        295.27        297.82        14.87 o                         
  10   2   9        611.85        547.42        17.18 o                         
  11   2   9        198.12        194.09        14.27 o                         
  12   2   9          2.12          5.82         8.10 o                         
  13   2   9        174.06        217.77        16.61 o                         
  14   2   9        209.69        213.59        16.71 o                         
  15   2   9        438.73        437.46        23.51 o                         
  16   2   9          1.48         -0.78        11.23 o                         
  17   2   9         61.32         77.25        15.72 o                         
  18   2   9         94.26         91.31        17.11 o                         
  19   2   9         11.61         19.47        14.97 o                         
   1   3   9         75.46         62.98         5.50 o                         
   2   3   9       1694.49       1818.36        24.46 o                         
   3   3   9        455.14        544.00        13.67 o                         
   4   3   9       2501.43       2699.00        30.75 o                         
   5   3   9        838.72        875.09        16.90 o                         
   6   3   9        323.76        341.79        15.40 o                         
   7   3   9         37.32         22.83         5.91 o                         
   8   3   9         45.90         47.22         7.92 o                         
   9   3   9         40.70         37.74         7.30 o                         
  10   3   9        417.03        368.24        15.41 o                         
  11   3   9        643.88        627.94        21.12 o                         
  12   3   9        239.28        232.78        16.01 o                         
  13   3   9          0.09         -8.91         8.91 o                         
  14   3   9         36.85         36.11        13.37 o                         
  15   3   9         92.42         58.74        15.27 o                         
  16   3   9        118.01        133.97        16.76 o                         
  17   3   9         83.97        122.78        17.48 o                         
  18   3   9          4.74         26.77        13.80 o                         
  19   3   9          0.81         15.64        13.95 o                         
   0   4   9          6.75          8.29         7.38 o                         
   1   4   9       1687.92       1837.66        24.44 o                         
   2   4   9        260.35        240.39         9.67 o                         
   3   4   9        643.06        607.07        14.75 o                         
   4   4   9        928.27        828.31        17.58 o                         
   5   4   9         33.10         22.61         6.04 o                         
   6   4   9        339.46        344.18        18.31 o                         
   7   4   9          5.21          2.04         5.86 o                         
   8   4   9         28.70         38.81         8.62 o                         
   9   4   9         28.55         11.09         7.49 o                         
  10   4   9         32.70         31.59         9.81 o                         
  11   4   9        873.67        870.80        27.10 o                         
  12   4   9        334.48        337.70        28.43 o                         
  13   4   9         76.15         64.32        12.35 o                         
  14   4   9         13.31         22.12        10.98 o                         
  15   4   9         95.79        111.78        17.41 o                         
  16   4   9         13.77         -9.22        11.02 o                         
  17   4   9         12.94         30.82        13.76 o                         
  18   4   9          2.62         17.62        13.94 o                         
   1   5   9         12.73          3.32         4.33 o                         
   2   5   9          9.38          2.51         4.84 o                         
   3   5   9        398.54        381.13        12.56 o                         
   4   5   9        334.59        306.31        12.20 o                         
   5   5   9         11.32         10.53         5.82 o                         
   6   5   9       1774.84       1774.24        30.77 o                         
   7   5   9        706.72        753.01        20.17 o                         
   8   5   9          1.35         -7.18         7.20 o                         
   9   5   9        804.67        856.89        27.41 o                         
  10   5   9          0.41         -7.47         8.63 o                         
  11   5   9         10.26         13.77         9.36 o                         
  12   5   9          9.46         -9.18         9.18 o                         
  13   5   9         16.54          1.38        11.67 o                         
  14   5   9         14.82         21.62        11.23 o                         
  15   5   9         40.15         23.99        13.23 o                         
  16   5   9          3.27        -11.11        11.11 o                         
  17   5   9          0.07         11.75        13.04 o                         
  18   5   9         56.21         73.72        17.95 o                         
   0   6   9         13.88          5.14         8.37 o                         
   1   6   9         33.05         22.13         6.35 o                         
   2   6   9         22.12         14.40         5.63 o                         
   3   6   9        101.07        113.40         9.99 o                         
   4   6   9        248.63        245.32        11.50 o                         
   5   6   9        442.50        494.23        17.50 o                         
   6   6   9         36.81         41.10         7.66 o                         
   7   6   9       1827.60       1892.23        34.87 o                         
   8   6   9       5195.60       5310.89        82.91 o                         
   9   6   9         15.35         49.09        11.18 o                         
  10   6   9       1740.42       1771.77        37.41 o                         
  11   6   9         55.54         61.72        12.37 o                         
  12   6   9        321.56        319.96        30.74 o                         
  13   6   9         75.54         78.20        14.85 o                         
  14   6   9         25.30         38.31        15.80 o                         
  15   6   9         24.07         19.66        13.74 o                         
  16   6   9         15.59        -13.06        13.06 o                         
  17   6   9          5.16         22.92        17.90 o                         
   1   7   9          8.07          9.36         6.19 o                         
   2   7   9        110.31        101.28         9.69 o                         
   3   7   9        144.39        189.47        16.07 o                         
   4   7   9        110.78         83.93        10.53 o                         
   5   7   9          7.13         12.69        10.35 o                         
   6   7   9       4232.97       4367.64        54.50 o                         
   7   7   9       2864.65       3000.85        47.31 o                         
   8   7   9      12427.08      12771.59       138.14 o                         
   9   7   9        642.63        695.61        27.08 o                         
  10   7   9       2477.04       2597.68        51.01 o                         
  11   7   9        209.73        195.25        18.93 o                         
  12   7   9          1.02         -7.64        11.02 o                         
  13   7   9         12.43         12.12        12.19 o                         
  14   7   9          4.49         11.82        12.59 o                         
  15   7   9          1.44          7.51        17.99 o                         
  16   7   9         25.86         21.98        18.55 o                         
  17   7   9          0.55          0.04        15.22 o                         
   0   8   9          0.18         -9.95         9.95 o                         
   1   8   9         51.04         51.56         9.95 o                         
   2   8   9         25.05         13.50         8.33 o                         
   3   8   9         22.01         25.40         9.62 o                         
   4   8   9         54.28         38.43         9.96 o                         
   5   8   9         57.42         52.72        10.33 o                         
   6   8   9        126.42        116.63        13.70 o                         
   7   8   9        221.62        187.61        16.91 o                         
   8   8   9       1046.12       1018.43        31.85 o                         
   9   8   9         64.16         62.96        14.64 o                         
  10   8   9        465.43        415.23        26.37 o                         
  11   8   9        161.22        163.22        21.21 o                         
  12   8   9         92.66         94.46        18.91 o                         
  13   8   9         66.60         65.00        20.51 o                         
  14   8   9        103.20        122.20        19.96 o                         
  15   8   9          3.51          8.98        15.84 o                         
  16   8   9          7.42        -16.86        16.99 o                         
   1   9   9          6.81         10.23        11.25 o                         
   2   9   9         13.40          3.33         9.72 o                         
   3   9   9         32.85          2.52        14.26 o                         
   4   9   9        712.59        705.64        29.35 o                         
   5   9   9         82.95         52.45        13.81 o                         
   6   9   9        203.36        184.46        26.09 o                         
   7   9   9        444.77        436.40        29.02 o                         
   8   9   9          9.38         19.11        13.91 o                         
   9   9   9         24.98          8.27        14.25 o                         
  10   9   9        121.17         81.13        34.97 o                         
  11   9   9        102.91        144.98        28.08 o                         
  12   9   9        171.27        111.93        31.78 o                         
  13   9   9         34.48         20.15        20.75 o                         
  14   9   9         13.17          4.89        21.52 o                         
  15   9   9         27.18         45.56        22.53 o                         
   0  10   9        136.99        195.98        33.36 o                         
   1  10   9         34.28         51.80        15.75 o                         
   2  10   9        217.22        174.06        21.09 o                         
   3  10   9         85.18        103.49        18.84 o                         
   4  10   9         44.14         15.34        14.16 o                         
   5  10   9         21.74         27.40        14.58 o                         
   6  10   9         54.73         42.67        19.35 o                         
   7  10   9          8.63         17.11        16.68 o                         
   8  10   9        156.18        151.13        26.72 o                         
   9  10   9        313.01        347.75        38.17 o                         
  10  10   9          7.35         23.50        52.04 o                         
  11  10   9         12.76        -16.75        22.85 o                         
  12  10   9         74.47        123.74        27.72 o                         
  13  10   9          7.68          4.27        20.96 o                         
  14  10   9         52.80         55.05        24.54 o                         
   1  11   9        116.27         73.86        18.39 o                         
   2  11   9        546.93        500.64        31.71 o                         
   3  11   9        171.55        217.05        36.30 o                         
   4  11   9        638.10        682.87        36.90 o                         
   5  11   9         82.15         65.85        17.68 o                         
   6  11   9          2.19         17.57        17.96 o                         
   7  11   9          7.71         -3.37        17.06 o                         
   8  11   9         27.06         24.05        36.00 o                         
   9  11   9          0.08         17.90        27.54 o                         
  10  11   9          0.66         49.49        28.19 o                         
  11  11   9        175.84        143.42        36.07 o                         
  12  11   9         86.66        122.03        39.12 o                         
  13  11   9         12.02          9.51        28.96 o                         
   0  12   9         12.71          3.31        20.51 o                         
   1  12   9          4.81        -10.05        13.13 o                         
   2  12   9         36.52         67.70        17.47 o                         
   3  12   9         35.37         38.33        16.21 o                         
   4  12   9         12.85          3.90        16.35 o                         
   5  12   9          0.05          9.92        14.56 o                         
   6  12   9        165.46        119.06        51.50 o                         
   7  12   9          3.43         11.13        18.61 o                         
   8  12   9          5.34         11.30        19.50 o                         
   9  12   9          3.49         -3.90        19.44 o                         
  10  12   9         59.91         64.02        35.36 o                         
  11  12   9         13.58         14.18        29.01 o                         
   1  13   9          3.85          5.03        15.92 o                         
   2  13   9          1.54        -12.12        14.65 o                         
   3  13   9         84.01         38.28        18.53 o                         
   4  13   9         17.55         14.88        16.36 o                         
   5  13   9          1.19          5.55        15.40 o                         
   6  13   9          0.97         -4.96        16.75 o                         
   7  13   9          9.99         16.81        21.23 o                         
   8  13   9          5.20         10.59        21.42 o                         
   9  13   9         20.07         49.54        41.03 o                         
   0  14   9          0.53          2.04        23.79 o                         
   1  14   9          0.45         20.42        18.78 o                         
   2  14   9         45.66         19.54        17.78 o                         
   3  14   9          1.34         28.83        18.62 o                         
   4  14   9          0.72          8.26        17.47 o                         
   5  14   9        111.58        106.08        23.72 o                         
   6  14   9        169.24        225.89        35.43 o                         
   0   0  10       1094.19       1236.20        42.36 o                         
   1   0  10        118.06        110.94         9.97 o                         
   2   0  10       3458.10       3509.28        53.42 o                         
   3   0  10       4402.31       4769.19        67.95 o                         
   4   0  10         21.97         32.61         8.76 o                         
   5   0  10       4607.59       4791.11        63.27 o                         
   6   0  10        253.02        237.37        13.87 o                         
   7   0  10        636.26        585.83        23.43 o                         
   8   0  10        228.20        243.29        30.17 o                         
   9   0  10         16.38         17.86        10.20 o                         
  10   0  10         74.86         87.61        14.58 o                         
  11   0  10         60.50         58.76        14.12 o                         
  12   0  10         25.54         48.54        14.10 o                         
  13   0  10          0.28        -10.46        15.21 o                         
  14   0  10         25.73          5.45        19.55 o                         
  15   0  10          2.93         -5.86        13.16 o                         
  16   0  10         60.04         30.13        16.71 o                         
  17   0  10        151.60        229.19        64.08 o                         
  18   0  10         98.19        112.14        27.95 o                         
  19   0  10          5.83          9.31        22.06 o                         
   1   1  10         63.90         59.12         7.03 o                         
   2   1  10        240.53        205.76         9.16 o                         
   3   1  10       1615.29       1671.37        22.41 o                         
   4   1  10       3076.82       3352.31        36.06 o                         
   5   1  10         14.07          3.00         5.14 o                         
   6   1  10        321.68        315.08        16.82 o                         
   7   1  10         25.49         31.84         7.08 o                         
   8   1  10         57.03         49.78         7.17 o                         
   9   1  10        267.81        277.20        18.50 o                         
  10   1  10         30.79         24.90         8.19 o                         
  11   1  10         53.17         60.10         9.92 o                         
  12   1  10          2.59         -0.08         8.28 o                         
  13   1  10        204.15        193.36        15.60 o                         
  14   1  10          0.07         -1.74         9.04 o                         
  15   1  10        109.54        103.80        15.33 o                         
  16   1  10          9.62         29.19        14.00 o                         
  17   1  10          1.39          4.30        12.45 o                         
  18   1  10         13.76         39.17        15.00 o                         
  19   1  10         74.77        105.24        21.13 o                         
   0   2  10        616.45        635.92        22.92 o                         
   1   2  10        745.69        714.99        14.95 o                         
   2   2  10        101.06         89.98         7.29 o                         
   3   2  10        104.92         84.54         8.60 o                         
   4   2  10          0.34         -2.87         3.78 o                         
   5   2  10         45.40         47.46         6.23 o                         
   6   2  10         45.78         51.87         6.53 o                         
   7   2  10        200.12        214.41        12.04 o                         
   8   2  10          6.88         -3.10         5.33 o                         
   9   2  10         48.83         42.52         7.45 o                         
  10   2  10          0.22          0.33         7.16 o                         
  11   2  10          1.13          3.85         8.57 o                         
  12   2  10        211.45        163.30        15.57 o                         
  13   2  10        189.19        235.41        18.46 o                         
  14   2  10         73.61         77.88        13.38 o                         
  15   2  10         39.64         23.58        14.00 o                         
  16   2  10          6.27          2.00        12.73 o                         
  17   2  10         45.76         56.32        14.60 o                         
  18   2  10          0.41         -2.46        12.59 o                         
   1   3  10        254.39        233.91         8.23 o                         
   2   3  10        565.39        678.18        14.80 o                         
   3   3  10          0.34         -4.70         4.70 o                         
   4   3  10        487.00        455.79        14.29 o                         
   5   3  10       2892.85       2899.06        38.11 o                         
   6   3  10       1360.60       1369.74        25.61 o                         
   7   3  10          8.33          0.19         7.39 o                         
   8   3  10          1.22         -6.37         6.37 o                         
   9   3  10         35.86         30.65         8.38 o                         
  10   3  10        357.73        356.97        17.20 o                         
  11   3  10        217.94        190.09        17.90 o                         
  12   3  10          1.14         -7.33         8.87 o                         
  13   3  10         49.97         47.42        12.06 o                         
  14   3  10         97.94        115.28        15.00 o                         
  15   3  10          5.47         -3.32        12.21 o                         
  16   3  10          2.23        -12.46        12.46 o                         
  17   3  10         68.83         86.70        17.07 o                         
  18   3  10          0.04         10.68        14.21 o                         
   0   4  10       1874.90       1809.63        40.94 o                         
   1   4  10         42.36         49.27         7.46 o                         
   2   4  10         13.11          4.48         5.91 o                         
   3   4  10        188.64        228.95        10.63 o                         
   4   4  10        119.89        104.26         8.46 o                         
   5   4  10         18.25         12.50         7.00 o                         
   6   4  10       1223.36       1214.73        24.74 o                         
   7   4  10          0.21         -1.38         6.21 o                         
   8   4  10        949.98        943.26        24.14 o                         
   9   4  10        215.56        235.12        14.85 o                         
  10   4  10         26.75         41.88         9.84 o                         
  11   4  10        229.54        228.21        15.97 o                         
  12   4  10         17.18         20.78        10.38 o                         
  13   4  10        298.60        327.25        27.68 o                         
  14   4  10         16.95         12.32        12.28 o                         
  15   4  10        461.85        472.12        26.46 o                         
  16   4  10        159.74        165.81        19.18 o                         
  17   4  10         34.48         41.83        14.31 o                         
  18   4  10          9.50          8.80        14.62 o                         
   1   5  10       1040.79       1097.06        23.05 o                         
   2   5  10          0.82         -1.71         5.82 o                         
   3   5  10        142.95        112.47        10.72 o                         
   4   5  10        205.47        213.47        14.15 o                         
   5   5  10        373.54        362.47        13.72 o                         
   6   5  10        200.61        226.71        13.04 o                         
   7   5  10          2.36         -6.17         6.17 o                         
   8   5  10       2707.16       2674.45        40.98 o                         
   9   5  10        185.58        200.42        19.51 o                         
  10   5  10       1453.41       1502.98        31.92 o                         
  11   5  10        411.10        426.52        19.81 o                         
  12   5  10          0.30         10.62        10.09 o                         
  13   5  10          3.24          8.93        10.90 o                         
  14   5  10          3.51        -10.39        10.39 o                         
  15   5  10         21.85         15.54        13.05 o                         
  16   5  10          2.31         -3.65        11.97 o                         
  17   5  10         19.84          2.03        14.40 o                         
   0   6  10         59.66         42.19        14.35 o                         
   1   6  10        122.57         91.46         9.38 o                         
   2   6  10        241.73        258.73        17.59 o                         
   3   6  10          8.03          4.08         6.35 o                         
   4   6  10         31.14         25.09         7.56 o                         
   5   6  10        228.28        280.22        15.20 o                         
   6   6  10        587.31        580.78        20.55 o                         
   7   6  10       1302.05       1297.34        29.25 o                         
   8   6  10        920.60       1009.95        25.63 o                         
   9   6  10       1510.38       1496.73        31.85 o                         
  10   6  10        360.59        355.24        24.62 o                         
  11   6  10        865.22        909.04        28.85 o                         
  12   6  10          3.32          4.67        11.00 o                         
  13   6  10         67.47         52.65        14.35 o                         
  14   6  10         41.10         37.99        15.72 o                         
  15   6  10         10.71          7.58        14.60 o                         
  16   6  10          3.18          6.77        14.07 o                         
  17   6  10          0.30         11.47        15.71 o                         
   1   7  10        395.47        365.38        17.01 o                         
   2   7  10         95.09         94.20         9.91 o                         
   3   7  10          6.92          6.75         7.09 o                         
   4   7  10        183.31        173.48        16.85 o                         
   5   7  10        253.50        253.67        21.68 o                         
   6   7  10        199.59        186.91        14.90 o                         
   7   7  10       1805.16       1745.23        36.93 o                         
   8   7  10         20.81         38.15        11.59 o                         
   9   7  10         12.69         -5.03        10.49 o                         
  10   7  10         45.72         45.08        12.53 o                         
  11   7  10          1.47          0.07        10.86 o                         
  12   7  10          6.09         14.97        12.54 o                         
  13   7  10         89.59        102.27        17.60 o                         
  14   7  10         27.21         14.04        13.57 o                         
  15   7  10         63.40         80.24        18.06 o                         
  16   7  10         20.64         25.43        17.12 o                         
   0   8  10        355.87        302.81        42.13 o                         
   1   8  10         18.68          1.03        11.28 o                         
   2   8  10         71.50         54.83        11.31 o                         
   3   8  10       1100.46       1136.96        40.97 o                         
   4   8  10         50.16         39.58        10.89 o                         
   5   8  10       1834.59       1933.91        41.43 o                         
   6   8  10         37.00         10.85        10.24 o                         
   7   8  10       3586.02       3690.58        56.50 o                         
   8   8  10       1021.68       1002.17        46.62 o                         
   9   8  10        169.14        176.52        22.39 o                         
  10   8  10        727.60        690.67        36.64 o                         
  11   8  10         23.75         12.45        15.39 o                         
  12   8  10        197.51        209.32        28.12 o                         
  13   8  10         35.46         26.30        18.48 o                         
  14   8  10          0.34        -17.02        17.02 o                         
  15   8  10         28.06         17.63        19.22 o                         
   1   9  10        401.06        421.57        23.78 o                         
   2   9  10        329.71        316.15        22.80 o                         
   3   9  10         38.50         62.84        16.87 o                         
   4   9  10        425.66        416.58        24.74 o                         
   5   9  10         28.06          6.95        11.08 o                         
   6   9  10        427.85        416.51        28.51 o                         
   7   9  10        502.87        540.62        29.38 o                         
   8   9  10        929.32        982.19        49.79 o                         
   9   9  10         61.51         13.59        18.22 o                         
  10   9  10        994.62       1074.82        54.63 o                         
  11   9  10         40.87         24.36        19.27 o                         
  12   9  10         75.97         78.17        46.83 o                         
  13   9  10         11.58         -0.93        45.70 o                         
  14   9  10         78.61         64.92        26.56 o                         
  15   9  10          3.18         -8.67        36.69 o                         
   0  10  10          9.17         -0.25        17.76 o                         
   1  10  10         63.11          9.99        12.61 o                         
   2  10  10        219.89        213.71        37.17 o                         
   3  10  10        265.74        288.97        27.38 o                         
   4  10  10          6.32          2.89        13.02 o                         
   5  10  10         49.05         54.98        18.70 o                         
   6  10  10         45.02         35.56        14.94 o                         
   7  10  10          3.47        -12.56        12.56 o                         
   8  10  10          5.04          8.57        19.52 o                         
   9  10  10         31.06         40.53        20.12 o                         
  10  10  10          5.42          3.63        23.24 o                         
  11  10  10        155.95        119.73        55.12 o                         
  12  10  10         47.01         58.21        32.95 o                         
  13  10  10          0.71         16.52        23.26 o                         
   1  11  10          6.92         24.55        14.66 o                         
   2  11  10        164.33        106.10        31.29 o                         
   3  11  10         96.53         65.43        21.47 o                         
   4  11  10         34.99         43.08        16.11 o                         
   5  11  10         75.54        108.39        21.88 o                         
   6  11  10         68.60         70.44        23.21 o                         
   7  11  10          9.06         -1.05        15.16 o                         
   8  11  10        128.63        159.48        24.99 o                         
   9  11  10          3.49         -6.93        19.14 o                         
  10  11  10          0.03         14.09        28.76 o                         
  11  11  10          0.31         49.38        31.04 o                         
  12  11  10         18.58          2.06        27.40 o                         
   0  12  10         21.45          8.30        21.93 o                         
   1  12  10         24.85         19.77        19.48 o                         
   2  12  10         24.72         31.32        17.02 o                         
   3  12  10         14.73         -1.94        15.16 o                         
   4  12  10          2.00         10.51        15.87 o                         
   5  12  10        172.46        208.41        27.43 o                         
   6  12  10          3.25          6.14        15.55 o                         
   7  12  10          0.67          7.08        17.32 o                         
   8  12  10          0.66         -0.14        16.99 o                         
   9  12  10         98.96         51.84        58.85 o                         
  10  12  10          0.02         42.05        30.42 o                         
   1  13  10          2.26         -1.69        18.58 o                         
   2  13  10         64.78         45.34        18.94 o                         
   3  13  10        212.79        200.69        26.85 o                         
   4  13  10        192.29        135.93        24.12 o                         
   5  13  10          0.52          1.25        15.18 o                         
   6  13  10          3.40          7.08        16.15 o                         
   7  13  10          8.00          2.43        18.81 o                         
   8  13  10        106.09        118.96        25.38 o                         
   0  14  10         85.73         54.03        33.14 o                         
   1  14  10         31.20         30.43        19.72 o                         
   2  14  10         18.45         38.39        20.53 o                         
   3  14  10         49.70         60.88        21.83 o                         
   4  14  10          7.61          3.87        19.84 o                         
   5  14  10         99.48         54.26        21.55 o                         
   1   1  11        110.10        126.96         7.36 o                         
   2   1  11       1336.62       1377.33        20.89 o                         
   3   1  11       1149.31       1240.51        19.50 o                         
   4   1  11        872.10        926.68        17.39 o                         
   5   1  11       1083.38       1081.21        21.87 o                         
   6   1  11         21.99         24.27         6.81 o                         
   7   1  11          0.48         -5.03         5.03 o                         
   8   1  11        221.47        206.93        13.17 o                         
   9   1  11          0.05          4.13         7.75 o                         
  10   1  11         57.12         41.33        12.07 o                         
  11   1  11         26.04         29.42         9.69 o                         
  12   1  11        253.60        228.55        17.99 o                         
  13   1  11        790.20        739.67        27.80 o                         
  14   1  11          7.89          0.13        10.39 o                         
  15   1  11          6.72        -10.84        10.84 o                         
  16   1  11         60.95        103.82        20.60 o                         
  17   1  11         21.42         33.39        15.65 o                         
  18   1  11         17.14          0.78        14.95 o                         
   0   2  11       2433.89       2664.35        50.50 o                         
   1   2  11         24.88         29.39         7.72 o                         
   2   2  11         30.87         17.39         5.26 o                         
   3   2  11        250.83        293.13        11.99 o                         
   4   2  11         37.36         14.06         5.67 o                         
   5   2  11        385.78        493.51        15.67 o                         
   6   2  11         12.45         20.68         6.36 o                         
   7   2  11          0.25         -1.78         6.01 o                         
   8   2  11          4.19         -3.67         6.08 o                         
   9   2  11         31.01         34.64         8.07 o                         
  10   2  11        133.83        113.59        13.00 o                         
  11   2  11        406.65        343.44        20.03 o                         
  12   2  11        518.45        441.61        22.06 o                         
  13   2  11          1.83          1.60         9.81 o                         
  14   2  11        238.71        218.18        21.01 o                         
  15   2  11          3.13          2.16        11.30 o                         
  16   2  11          4.59         15.16        13.16 o                         
  17   2  11         17.62         18.32        14.08 o                         
  18   2  11        124.35         93.95        19.85 o                         
   1   3  11        784.60        805.76        19.54 o                         
   2   3  11       1020.69       1059.95        22.44 o                         
   3   3  11         30.46         45.28         8.15 o                         
   4   3  11          3.96          5.79         5.55 o                         
   5   3  11          0.81          6.68         5.85 o                         
   6   3  11         61.36         74.20         8.88 o                         
   7   3  11        385.18        398.08        18.12 o                         
   8   3  11          8.60          4.48         7.06 o                         
   9   3  11        228.97        243.64        14.78 o                         
  10   3  11         10.68          5.87         8.96 o                         
  11   3  11          5.88         14.49        10.69 o                         
  12   3  11         44.69         34.95        11.68 o                         
  13   3  11        352.87        348.93        30.04 o                         
  14   3  11          0.09         22.99        12.78 o                         
  15   3  11        206.63        208.13        20.27 o                         
  16   3  11         19.62         13.35        12.50 o                         
  17   3  11         68.86         78.10        17.19 o                         
  18   3  11         27.82          9.36        15.00 o                         
   0   4  11        222.43        252.70        22.44 o                         
   1   4  11          0.87         -0.59         7.22 o                         
   2   4  11       1030.42       1097.73        23.50 o                         
   3   4  11          0.70          2.89         6.20 o                         
   4   4  11        342.41        387.43        16.41 o                         
   5   4  11         68.41         56.88        10.09 o                         
   6   4  11          0.01         13.22         6.79 o                         
   7   4  11          1.61         -3.19         6.44 o                         
   8   4  11         16.16         13.16        10.07 o                         
   9   4  11         36.80         23.74         8.02 o                         
  10   4  11       1209.84       1290.27        29.86 o                         
  11   4  11       1531.05       1721.58        41.95 o                         
  12   4  11        709.39        704.33        26.80 o                         
  13   4  11        478.29        501.87        25.32 o                         
  14   4  11        943.26       1035.23        40.49 o                         
  15   4  11         34.31         32.95        14.16 o                         
  16   4  11         68.94         87.77        17.70 o                         
  17   4  11          0.89         10.14        13.81 o                         
   1   5  11       1643.11       1628.73        29.21 o                         
   2   5  11        189.00        225.25        13.00 o                         
   3   5  11        162.56        157.08        11.59 o                         
   4   5  11        527.27        473.21        25.77 o                         
   5   5  11         43.08         40.46         9.21 o                         
   6   5  11        245.57        274.79        16.44 o                         
   7   5  11         25.95         11.69         8.49 o                         
   8   5  11        147.41        189.45        16.01 o                         
   9   5  11       1458.83       1418.95        31.07 o                         
  10   5  11         53.27         69.49        11.60 o                         
  11   5  11        155.03        149.97        14.44 o                         
  12   5  11         62.71         87.74        14.06 o                         
  13   5  11          4.17          1.90        10.97 o                         
  14   5  11          0.12          5.59        11.50 o                         
  15   5  11         32.91         47.73        14.37 o                         
  16   5  11         69.30         60.83        17.08 o                         
  17   5  11          0.31         17.76        14.60 o                         
   0   6  11        384.17        308.97        21.45 o                         
   1   6  11        222.28        218.10        13.36 o                         
   2   6  11          4.29          3.75         6.76 o                         
   3   6  11        630.92        638.30        19.61 o                         
   4   6  11         57.91         64.64        12.27 o                         
   5   6  11       1554.66       1602.98        31.19 o                         
   6   6  11        101.04         80.25        10.86 o                         
   7   6  11        104.10         99.62        12.71 o                         
   8   6  11       1636.56       1617.59        35.16 o                         
   9   6  11        913.50        960.01        28.78 o                         
  10   6  11        460.50        422.77        21.80 o                         
  11   6  11         16.39         10.58        12.17 o                         
  12   6  11        103.96        135.45        25.26 o                         
  13   6  11        215.02        197.77        20.45 o                         
  14   6  11          0.11         -5.50        15.22 o                         
  15   6  11         37.65         -0.86        13.08 o                         
  16   6  11         24.21         10.08        16.22 o                         
   1   7  11          0.06         -2.58         6.80 o                         
   2   7  11          5.27          9.73         7.34 o                         
   3   7  11        100.65        104.61        11.66 o                         
   4   7  11        966.48       1007.93        27.32 o                         
   5   7  11        274.13        287.93        22.58 o                         
   6   7  11        255.13        293.80        23.32 o                         
   7   7  11          0.18         -5.51        13.10 o                         
   8   7  11         14.39         20.39        12.18 o                         
   9   7  11         18.24          8.42        11.78 o                         
  10   7  11         53.70         46.34        13.23 o                         
  11   7  11        739.65        739.16        30.94 o                         
  12   7  11        188.89        210.63        20.85 o                         
  13   7  11         19.53         10.78        14.94 o                         
  14   7  11          2.02        -14.49        14.49 o                         
  15   7  11        103.17        105.94        26.78 o                         
  16   7  11        105.40        122.82        26.47 o                         
   0   8  11         21.38         48.28        15.67 o                         
   1   8  11         19.77         11.10         9.16 o                         
   2   8  11          2.48          4.00         8.61 o                         
   3   8  11        144.27        148.06        15.26 o                         
   4   8  11        668.85        754.11        32.26 o                         
   5   8  11        615.28        560.18        24.42 o                         
   6   8  11          0.21         -8.83         8.83 o                         
   7   8  11         78.30         84.36        13.04 o                         
   8   8  11        706.12        709.87        28.62 o                         
   9   8  11          7.52         -7.46        11.87 o                         
  10   8  11        123.88        118.15        18.54 o                         
  11   8  11        338.92        360.14        27.76 o                         
  12   8  11         13.61         22.14        15.29 o                         
  13   8  11         28.44         17.55        18.88 o                         
  14   8  11          1.94        -15.24        15.24 o                         
  15   8  11         11.96         19.45        19.79 o                         
   1   9  11        157.41        175.08        25.92 o                         
   2   9  11        102.79         77.57        16.70 o                         
   3   9  11        107.70         64.86        14.93 o                         
   4   9  11          5.83         13.36        11.27 o                         
   5   9  11        261.41        282.01        29.34 o                         
   6   9  11          0.21         -5.58        11.27 o                         
   7   9  11        199.57        205.98        24.30 o                         
   8   9  11        100.59         52.52        16.21 o                         
   9   9  11        172.21        136.78        22.61 o                         
  10   9  11          0.75         26.62        15.70 o                         
  11   9  11        257.21        231.15        57.39 o                         
  12   9  11         15.90         18.70        16.44 o                         
  13   9  11        289.57        278.53        34.86 o                         
  14   9  11         24.77         25.29        46.03 o                         
   0  10  11        182.42        130.34        38.36 o                         
   1  10  11         13.73         25.62        12.88 o                         
   2  10  11         56.64         48.55        15.91 o                         
   3  10  11         92.69        108.80        23.77 o                         
   4  10  11         43.61         59.70        17.75 o                         
   5  10  11        103.93        102.46        20.90 o                         
   6  10  11         12.10         16.66        14.66 o                         
   7  10  11          2.39         -4.67        13.62 o                         
   8  10  11         10.66          6.17        14.82 o                         
   9  10  11          5.00         12.16        20.32 o                         
  10  10  11        118.72         95.84        21.99 o                         
  11  10  11         80.21         87.86        22.70 o                         
  12  10  11        161.34        102.68        25.13 o                         
  13  10  11         72.56         51.02        37.81 o                         
   1  11  11        524.21        460.45        31.98 o                         
   2  11  11        200.70        164.40        23.12 o                         
   3  11  11         43.97         34.79        19.07 o                         
   4  11  11        114.24        120.72        21.69 o                         
   5  11  11         11.91          9.32        16.18 o                         
   6  11  11         68.66         54.31        18.94 o                         
   7  11  11         31.47         22.36        18.96 o                         
   8  11  11        110.79        162.65        25.07 o                         
   9  11  11          5.71         21.06        17.75 o                         
  10  11  11          0.00         18.36        20.25 o                         
  11  11  11         85.58         93.10        33.42 o                         
   0  12  11         78.72         50.32        35.69 o                         
   1  12  11         67.34         35.95        16.38 o                         
   2  12  11          1.38          8.22        15.16 o                         
   3  12  11          9.27         26.51        20.80 o                         
   4  12  11         31.82         52.06        19.00 o                         
   5  12  11         21.88         -0.47        16.29 o                         
   6  12  11         15.70          1.62        19.93 o                         
   7  12  11          4.24         20.36        20.32 o                         
   8  12  11          2.91        -16.41        16.41 o                         
   9  12  11         35.36         51.53        21.01 o                         
   1  13  11         25.82        -15.28        15.28 o                         
   2  13  11         18.07         40.68        18.51 o                         
   3  13  11        134.58         63.13        20.98 o                         
   4  13  11         21.63         14.34        23.21 o                         
   5  13  11         17.12         15.58        18.46 o                         
   6  13  11          0.47        -16.94        16.94 o                         
   7  13  11         48.70         44.97        20.57 o                         
   0  14  11        175.62        162.40        54.70 o                         
   1  14  11          0.02          2.75        17.50 o                         
   2  14  11         11.98         49.48        20.80 o                         
   3  14  11          9.61         -1.25        19.45 o                         
   0   0  12         17.98         15.96        11.06 o                         
   1   0  12         37.77          8.40         7.11 o                         
   2   0  12       1465.35       1609.87        33.98 o                         
   3   0  12       1001.78        869.96        25.41 o                         
   4   0  12        317.62        370.66        23.45 o                         
   5   0  12        630.50        716.44        31.56 o                         
   6   0  12        559.97        576.08        31.22 o                         
   7   0  12         13.72         23.21        14.19 o                         
   8   0  12          3.46         -8.22        11.09 o                         
   9   0  12         48.95         28.24        18.50 o                         
  10   0  12         71.54         30.41        16.45 o                         
  11   0  12          3.94        -13.73        13.73 o                         
  12   0  12        393.64        303.39        32.31 o                         
  13   0  12        432.27        365.86        38.93 o                         
  14   0  12        163.98        126.34        40.82 o                         
  15   0  12          9.12         11.92        17.44 o                         
  16   0  12         68.18         66.89        33.77 o                         
  17   0  12          1.25         40.63        28.19 o                         
  18   0  12          0.19         -6.26        22.06 o                         
   1   1  12       1668.23       1677.15        31.82 o                         
   2   1  12       1235.75       1202.08        23.19 o                         
   3   1  12          0.99         -0.21         5.38 o                         
   4   1  12        206.44        215.77        11.62 o                         
   5   1  12        125.20         91.57         8.65 o                         
   6   1  12        716.81        723.24        21.66 o                         
   7   1  12         37.16         46.70         8.18 o                         
   8   1  12        351.70        335.35        17.01 o                         
   9   1  12        219.64        207.43        15.65 o                         
  10   1  12         48.22         20.68        12.02 o                         
  11   1  12         22.35          7.97         9.87 o                         
  12   1  12          0.25         -5.12         9.38 o                         
  13   1  12          8.98         -6.71        11.49 o                         
  14   1  12         45.39         52.08        14.72 o                         
  15   1  12         14.92         -3.94        12.92 o                         
  16   1  12         12.81         16.88        14.88 o                         
  17   1  12        124.86        143.14        26.77 o                         
  18   1  12        293.76        352.27        32.47 o                         
   0   2  12        130.62        143.07        27.12 o                         
   1   2  12       1301.31       1301.34        26.38 o                         
   2   2  12        345.01        349.79        17.79 o                         
   3   2  12          0.95         11.35         6.60 o                         
   4   2  12         77.36         77.34         8.73 o                         
   5   2  12         23.60         22.33         6.54 o                         
   6   2  12         28.85         20.48         8.06 o                         
   7   2  12         11.38         12.16         8.19 o                         
   8   2  12         16.41         27.19         7.76 o                         
   9   2  12         65.41         53.09        10.50 o                         
  10   2  12          2.96          0.67         9.65 o                         
  11   2  12        197.95        182.97        16.62 o                         
  12   2  12         54.46         54.86        12.86 o                         
  13   2  12        402.21        392.33        25.88 o                         
  14   2  12         19.60         -5.06        12.09 o                         
  15   2  12         10.06          5.92        13.49 o                         
  16   2  12        113.67        119.42        20.30 o                         
  17   2  12        116.28         96.26        31.57 o                         
   1   3  12        160.16        190.53        16.08 o                         
   2   3  12        896.28        846.79        22.30 o                         
   3   3  12       1593.57       1487.96        29.62 o                         
   4   3  12       1140.16       1210.80        26.97 o                         
   5   3  12        338.61        348.87        16.73 o                         
   6   3  12         22.59          9.44         7.38 o                         
   7   3  12         35.82         34.96         7.96 o                         
   8   3  12          3.45          0.26         7.63 o                         
   9   3  12        363.35        377.77        17.71 o                         
  10   3  12         81.15         47.91        12.54 o                         
  11   3  12        136.10        109.16        15.66 o                         
  12   3  12        312.40        337.78        21.48 o                         
  13   3  12         28.86         20.30        11.01 o                         
  14   3  12         51.35         47.88        13.76 o                         
  15   3  12         96.74        101.13        16.67 o                         
  16   3  12         24.48         17.56        20.99 o                         
  17   3  12         54.72         44.94        18.50 o                         
   0   4  12       5038.03       5265.40        84.24 o                         
   1   4  12        956.65       1030.88        23.60 o                         
   2   4  12         38.63         30.32         7.80 o                         
   3   4  12         74.61         75.88        10.22 o                         
   4   4  12         80.31         58.92         9.50 o                         
   5   4  12         48.27         51.34        10.19 o                         
   6   4  12          0.68          0.10         7.26 o                         
   7   4  12        348.49        379.63        28.52 o                         
   8   4  12         53.48         36.93        10.11 o                         
   9   4  12       1175.41       1245.90        31.54 o                         
  10   4  12        924.76       1009.53        27.74 o                         
  11   4  12        282.11        307.83        20.37 o                         
  12   4  12        525.67        515.75        24.48 o                         
  13   4  12          2.96         15.33        13.03 o                         
  14   4  12          9.64         17.92        13.86 o                         
  15   4  12        337.71        392.64        26.32 o                         
  16   4  12        132.56        158.41        18.75 o                         
  17   4  12          0.09        -13.45        13.45 o                         
   1   5  12        358.11        345.45        19.75 o                         
   2   5  12        341.66        359.14        16.17 o                         
   3   5  12       1905.87       2071.84        34.91 o                         
   4   5  12       2945.34       3104.37        44.48 o                         
   5   5  12        974.15        965.30        26.34 o                         
   6   5  12       1322.87       1320.00        30.68 o                         
   7   5  12       1633.99       1683.21        38.72 o                         
   8   5  12        732.24        739.20        25.47 o                         
   9   5  12        125.74        113.72        13.67 o                         
  10   5  12          0.69         -2.89         9.32 o                         
  11   5  12         50.68         37.28        17.20 o                         
  12   5  12          2.77         12.63        12.78 o                         
  13   5  12        450.94        445.09        28.02 o                         
  14   5  12          0.85         -0.47        13.33 o                         
  15   5  12          0.00        -11.41        17.19 o                         
  16   5  12         65.08         53.23        18.14 o                         
   0   6  12        190.25        177.07        29.08 o                         
   1   6  12          0.99         -0.93         6.89 o                         
   2   6  12         72.44         54.86         9.08 o                         
   3   6  12         89.41        120.66        11.42 o                         
   4   6  12        191.51        212.55        14.41 o                         
   5   6  12        165.76        192.05        14.15 o                         
   6   6  12        446.44        452.47        24.62 o                         
   7   6  12        132.17        137.64        13.94 o                         
   8   6  12        183.26        191.50        16.19 o                         
   9   6  12         53.57         28.25        10.87 o                         
  10   6  12          2.74         -0.24        10.62 o                         
  11   6  12         49.69         34.26        13.44 o                         
  12   6  12        128.67        145.42        26.28 o                         
  13   6  12        131.71        113.12        20.73 o                         
  14   6  12        154.54        165.20        23.08 o                         
  15   6  12          4.91         15.43        16.97 o                         
  16   6  12         81.69        123.20        32.93 o                         
   1   7  12        184.04        242.51        14.98 o                         
   2   7  12         27.22         12.34         8.02 o                         
   3   7  12         10.70          4.32         8.92 o                         
   4   7  12        132.47        147.91        13.75 o                         
   5   7  12         17.39         32.93        10.37 o                         
   6   7  12         78.91         67.15        14.03 o                         
   7   7  12        390.78        421.80        23.65 o                         
   8   7  12        210.83        274.89        20.36 o                         
   9   7  12          0.01          5.35        11.43 o                         
  10   7  12        125.34        118.78        16.57 o                         
  11   7  12        116.15        112.16        17.18 o                         
  12   7  12        248.45        234.18        28.22 o                         
  13   7  12          0.03         -3.47        14.93 o                         
  14   7  12         27.55         20.46        17.37 o                         
  15   7  12          0.01        -15.95        15.95 o                         
   0   8  12        776.06        755.80        39.29 o                         
   1   8  12         36.25         14.32        10.09 o                         
   2   8  12        993.79        964.35        43.06 o                         
   3   8  12          0.09         -2.29         9.06 o                         
   4   8  12        326.75        340.00        21.87 o                         
   5   8  12          0.00         -9.28         9.28 o                         
   6   8  12       1003.96       1077.13        42.81 o                         
   7   8  12         23.63         -0.38         9.81 o                         
   8   8  12         59.37         46.34        13.66 o                         
   9   8  12        297.94        336.03        24.88 o                         
  10   8  12          6.63         21.32        14.43 o                         
  11   8  12        230.21        232.05        33.55 o                         
  12   8  12         64.05         51.42        16.80 o                         
  13   8  12          0.00         21.42        18.09 o                         
  14   8  12          7.70         16.14        18.35 o                         
   1   9  12        353.80        309.83        32.06 o                         
   2   9  12          9.91          8.80        11.62 o                         
   3   9  12        193.17        160.88        19.13 o                         
   4   9  12        144.78        136.95        18.15 o                         
   5   9  12          0.39          6.33        13.38 o                         
   6   9  12         16.57          0.96        12.40 o                         
   7   9  12        439.89        452.52        28.83 o                         
   8   9  12         49.81         46.37        17.50 o                         
   9   9  12         27.71         -0.90        16.04 o                         
  10   9  12        237.75        164.06        24.34 o                         
  11   9  12         24.38         34.14        19.01 o                         
  12   9  12        223.53        244.46        29.03 o                         
  13   9  12        231.76        238.42        36.76 o                         
   0  10  12          9.60         24.48        20.96 o                         
   1  10  12         36.43         34.16        16.75 o                         
   2  10  12        147.40        155.74        21.57 o                         
   3  10  12         32.50          5.28        13.41 o                         
   4  10  12        152.55        179.25        23.46 o                         
   5  10  12         55.75         47.25        36.33 o                         
   6  10  12        115.76        129.99        22.84 o                         
   7  10  12        318.11        298.70        30.73 o                         
   8  10  12        146.67        123.10        22.33 o                         
   9  10  12        294.73        302.74        37.16 o                         
  10  10  12        486.96        545.51        38.52 o                         
  11  10  12         37.26         28.37        18.99 o                         
  12  10  12          0.57         -2.29        21.18 o                         
   1  11  12         98.38         90.41        31.10 o                         
   2  11  12        148.77        136.77        24.07 o                         
   3  11  12        112.05         98.36        24.27 o                         
   4  11  12         69.20         57.46        18.44 o                         
   5  11  12        137.68        121.98        26.70 o                         
   6  11  12        383.34        396.28        34.79 o                         
   7  11  12         15.08         29.24        18.64 o                         
   8  11  12         45.17          3.73        21.67 o                         
   9  11  12        395.97        384.89        41.27 o                         
  10  11  12         12.10        -21.58        21.58 o                         
   0  12  12        163.79        121.77        30.96 o                         
   1  12  12          5.24         20.45        17.72 o                         
   2  12  12          5.10         -6.06        13.13 o                         
   3  12  12         54.99         73.38        21.20 o                         
   4  12  12          1.48          6.76        15.86 o                         
   5  12  12        116.63         85.42        32.73 o                         
   6  12  12          4.63         -7.83        16.27 o                         
   7  12  12        176.16        237.64        30.54 o                         
   8  12  12          0.76         15.38        18.83 o                         
   1  13  12        266.43        310.23        50.75 o                         
   2  13  12          2.86        -11.61        19.64 o                         
   3  13  12         32.98         58.38        21.06 o                         
   4  13  12         11.70          2.74        19.64 o                         
   5  13  12          8.41         13.69        18.14 o                         
   6  13  12         48.87         72.81        22.97 o                         
   1   1  13         37.03         34.98         8.19 o                         
   2   1  13         14.76         20.02         7.69 o                         
   3   1  13        208.08        246.60        17.55 o                         
   4   1  13         21.34         17.30         9.57 o                         
   5   1  13        104.75        156.97        21.56 o                         
   6   1  13        151.73        159.30        13.06 o                         
   7   1  13        390.82        468.55        19.42 o                         
   8   1  13        274.37        237.57        18.18 o                         
   9   1  13        112.00         91.42        16.16 o                         
  10   1  13         81.96         67.63        12.87 o                         
  11   1  13          1.28          8.59        10.38 o                         
  12   1  13         61.51         49.44        13.55 o                         
  13   1  13         35.50         26.52        13.66 o                         
  14   1  13         64.15         66.08        16.23 o                         
  15   1  13          0.04          0.61        20.29 o                         
  16   1  13        114.97         88.38        18.67 o                         
  17   1  13          8.72         19.75        18.17 o                         
   0   2  13        577.53        585.83        28.44 o                         
   1   2  13        156.12        137.85        12.24 o                         
   2   2  13          7.45         11.04         7.36 o                         
   3   2  13         86.73         87.34         9.83 o                         
   4   2  13        507.78        472.89        18.12 o                         
   5   2  13       1024.02       1116.56        28.83 o                         
   6   2  13        154.85        161.56        13.07 o                         
   7   2  13       1211.85       1218.59        28.96 o                         
   8   2  13        266.20        284.49        16.55 o                         
   9   2  13          1.71          4.58         9.52 o                         
  10   2  13        211.86        240.65        23.32 o                         
  11   2  13        147.84        176.10        18.06 o                         
  12   2  13          0.27         -0.21        11.15 o                         
  13   2  13          3.07        -10.85        10.85 o                         
  14   2  13          3.54          7.46        13.23 o                         
  15   2  13         78.50         61.21        16.40 o                         
  16   2  13        143.16        162.32        22.63 o                         
  17   2  13         49.90         22.89        18.56 o                         
   1   3  13        507.92        533.19        18.99 o                         
   2   3  13        471.87        524.02        19.05 o                         
   3   3  13        931.43        953.19        24.78 o                         
   4   3  13         16.56          6.95         7.59 o                         
   5   3  13       1554.64       1553.95        34.64 o                         
   6   3  13        139.08        121.48        14.59 o                         
   7   3  13          0.05         -5.70         7.39 o                         
   8   3  13        364.36        319.45        18.35 o                         
   9   3  13          9.73          0.15         9.99 o                         
  10   3  13        167.50        123.73        16.01 o                         
  11   3  13        187.24        173.05        17.85 o                         
  12   3  13         95.08         94.82        15.86 o                         
  13   3  13          8.44          5.74        12.12 o                         
  14   3  13         39.38         31.77        15.00 o                         
  15   3  13         56.80         76.29        17.47 o                         
  16   3  13         77.85         45.92        18.15 o                         
  17   3  13          4.22          4.37        15.30 o                         
   0   4  13         35.52         42.50        12.77 o                         
   1   4  13         33.89         30.45         8.85 o                         
   2   4  13         79.76         65.10         9.31 o                         
   3   4  13         64.40         53.24         9.60 o                         
   4   4  13       1272.95       1240.35        29.15 o                         
   5   4  13          4.10          5.04         8.39 o                         
   6   4  13         75.39         79.29        11.33 o                         
   7   4  13        389.66        404.80        20.06 o                         
   8   4  13        256.65        282.18        20.43 o                         
   9   4  13        534.89        500.01        24.45 o                         
  10   4  13         54.70         72.14        13.86 o                         
  11   4  13         43.68         61.50        16.39 o                         
  12   4  13        232.50        233.48        21.83 o                         
  13   4  13         13.99          3.05        12.75 o                         
  14   4  13         47.47         26.56        14.65 o                         
  15   4  13         32.12         25.08        16.98 o                         
  16   4  13         20.24          5.09        19.12 o                         
   1   5  13        305.31        309.62        21.57 o                         
   2   5  13        274.77        283.38        18.66 o                         
   3   5  13          7.71         -4.33         7.16 o                         
   4   5  13         26.60         19.51         8.82 o                         
   5   5  13        223.08        238.06        16.58 o                         
   6   5  13       4504.84       4589.70        71.93 o                         
   7   5  13          1.74          2.33         9.21 o                         
   8   5  13        499.19        532.28        22.83 o                         
   9   5  13        462.91        400.48        22.90 o                         
  10   5  13         27.30         25.04        11.47 o                         
  11   5  13         15.28          5.92        12.28 o                         
  12   5  13         81.51         58.09        15.70 o                         
  13   5  13         25.99          2.84        13.08 o                         
  14   5  13         40.89         71.00        19.59 o                         
  15   5  13          0.47         14.95        14.67 o                         
  16   5  13         38.71         10.26        19.77 o                         
   0   6  13          2.79          5.99        10.49 o                         
   1   6  13         20.89         13.76         7.95 o                         
   2   6  13        332.63        340.30        17.20 o                         
   3   6  13         33.20         20.70         8.77 o                         
   4   6  13         27.81         10.40         8.73 o                         
   5   6  13        718.47        709.84        24.38 o                         
   6   6  13         24.83         15.74        10.24 o                         
   7   6  13          4.49          6.96         9.55 o                         
   8   6  13         34.62         31.14        11.17 o                         
   9   6  13         63.57         65.13        14.57 o                         
  10   6  13          3.36          1.13        11.36 o                         
  11   6  13        150.35        150.96        24.57 o                         
  12   6  13        118.45        155.20        25.33 o                         
  13   6  13         14.51          0.94        15.67 o                         
  14   6  13          3.72        -17.93        19.49 o                         
  15   6  13          0.58        -16.92        16.92 o                         
   1   7  13         29.53         16.51        13.88 o                         
   2   7  13         18.67         23.22         8.64 o                         
   3   7  13        182.71        208.21        16.40 o                         
   4   7  13        190.90        195.95        16.62 o                         
   5   7  13        268.18        272.06        18.63 o                         
   6   7  13       1871.98       2045.70        45.35 o                         
   7   7  13          4.00          7.78        10.77 o                         
   8   7  13         24.77         12.62        11.24 o                         
   9   7  13        443.72        421.13        33.54 o                         
  10   7  13         75.09         49.94        14.21 o                         
  11   7  13          5.41         -2.91        12.11 o                         
  12   7  13          6.42         30.41        16.22 o                         
  13   7  13         18.54         14.35        18.45 o                         
  14   7  13         39.42         32.19        17.55 o                         
   0   8  13        230.39        173.01        23.64 o                         
   1   8  13         13.01          8.84        10.79 o                         
   2   8  13         50.76         43.58        13.72 o                         
   3   8  13        141.61        138.95        16.04 o                         
   4   8  13        295.04        223.19        19.46 o                         
   5   8  13        577.47        628.14        33.76 o                         
   6   8  13          0.87         -1.76        10.27 o                         
   7   8  13          0.34         -8.51        13.49 o                         
   8   8  13        234.13        249.72        25.66 o                         
   9   8  13        315.18        320.87        27.55 o                         
  10   8  13         63.76         50.75        16.09 o                         
  11   8  13          1.69          6.13        15.09 o                         
  12   8  13        103.27         80.45        22.32 o                         
  13   8  13         29.54         48.56        20.48 o                         
  14   8  13         75.18         74.68        23.44 o                         
   1   9  13         92.30         84.63        14.39 o                         
   2   9  13        741.90        746.90        33.15 o                         
   3   9  13         10.91          9.67        12.10 o                         
   4   9  13          2.32          2.34        12.23 o                         
   5   9  13          0.15         10.04        13.02 o                         
   6   9  13        758.46        828.38        36.60 o                         
   7   9  13         50.48         64.63        16.17 o                         
   8   9  13        589.92        594.89        50.94 o                         
   9   9  13         15.47        -15.39        15.44 o                         
  10   9  13        405.24        437.33        56.62 o                         
  11   9  13         63.86         67.69        21.30 o                         
  12   9  13         34.06         38.92        19.21 o                         
  13   9  13         93.93         41.36        40.69 o                         
   0  10  13        461.86        452.89        48.25 o                         
   1  10  13        102.05        103.49        20.13 o                         
   2  10  13        137.97        112.50        21.17 o                         
   3  10  13          0.01         -3.71        14.73 o                         
   4  10  13        217.04        194.60        24.66 o                         
   5  10  13         24.74         37.10        16.83 o                         
   6  10  13          0.33         -4.17        16.09 o                         
   7  10  13        357.97        385.58        33.89 o                         
   8  10  13         91.33         51.71        46.47 o                         
   9  10  13        688.05        679.02        45.06 o                         
  10  10  13         17.94         -7.42        16.37 o                         
  11  10  13          0.32        -10.91        17.99 o                         
   1  11  13         54.25         70.19        19.13 o                         
   2  11  13        148.91        127.58        31.78 o                         
   3  11  13          6.36          1.95        16.61 o                         
   4  11  13        155.02        188.25        37.78 o                         
   5  11  13        146.71        165.44        25.71 o                         
   6  11  13        226.56        245.41        39.86 o                         
   7  11  13          0.06        -16.11        16.11 o                         
   8  11  13        188.04        212.96        30.33 o                         
   9  11  13          3.08         -0.11        19.94 o                         
  10  11  13          3.80         -8.67        42.03 o                         
   0  12  13        128.86        119.98        38.69 o                         
   1  12  13          0.24         21.48        17.58 o                         
   2  12  13         46.41         49.63        19.60 o                         
   3  12  13         42.55         12.49        16.41 o                         
   4  12  13        111.24         64.77        22.72 o                         
   5  12  13        103.57        126.96        34.18 o                         
   6  12  13          5.49        -11.35        17.18 o                         
   7  12  13         85.43         97.42        23.69 o                         
   1  13  13          0.06          6.68        27.54 o                         
   2  13  13         39.32         51.30        22.63 o                         
   3  13  13         83.48         94.83        23.61 o                         
   4  13  13         36.41         41.76        20.97 o                         
   0   0  14          0.31        -14.68        19.35 o                         
   1   0  14          1.90        -11.38        16.01 o                         
   2   0  14         27.79         22.49        18.32 o                         
   3   0  14          5.30         13.60        15.20 o                         
   4   0  14          2.61         -0.40        16.33 o                         
   5   0  14        197.78        231.10        39.03 o                         
   6   0  14         49.66         77.10        16.09 o                         
   7   0  14        283.77        251.66        25.91 o                         
   8   0  14        452.11        455.10        80.32 o                         
   9   0  14        524.42        430.37        41.65 o                         
  10   0  14        310.96        238.37        58.39 o                         
  11   0  14         30.25         43.76        20.06 o                         
  12   0  14          1.57        -17.38        17.38 o                         
  13   0  14         13.52         -0.47        17.36 o                         
  14   0  14         24.46         21.46        20.54 o                         
  15   0  14         19.09          3.55        20.77 o                         
  16   0  14         83.89         82.56        27.52 o                         
   1   1  14       1076.36       1035.02        36.13 o                         
   2   1  14          5.76         13.33        11.57 o                         
   3   1  14        264.75        258.83        18.37 o                         
   4   1  14         52.91         39.85        11.78 o                         
   5   1  14         58.20         75.47        13.35 o                         
   6   1  14        205.37        222.74        18.86 o                         
   7   1  14          5.34         13.40        10.66 o                         
   8   1  14        291.04        348.36        32.81 o                         
   9   1  14        119.24         93.99        16.08 o                         
  10   1  14        257.85        203.60        18.49 o                         
  11   1  14        595.98        574.27        35.34 o                         
  12   1  14        107.33        147.28        23.54 o                         
  13   1  14        442.63        399.96        26.79 o                         
  14   1  14         58.61         56.71        15.75 o                         
  15   1  14        139.81        114.69        19.34 o                         
  16   1  14          5.37         12.08        15.96 o                         
   0   2  14        478.01        501.85        28.52 o                         
   1   2  14        985.29        987.45        35.01 o                         
   2   2  14        248.69        239.80        18.57 o                         
   3   2  14       1787.83       1836.58        44.56 o                         
   4   2  14          7.11          6.23         8.88 o                         
   5   2  14        558.48        602.06        23.62 o                         
   6   2  14          5.37          6.18         8.95 o                         
   7   2  14        188.40        157.89        16.18 o                         
   8   2  14          0.01        -10.70        10.70 o                         
   9   2  14        162.76        114.21        17.48 o                         
  10   2  14        243.62        241.30        25.44 o                         
  11   2  14        295.62        280.22        25.28 o                         
  12   2  14          4.27         -8.41        13.25 o                         
  13   2  14        121.44        133.11        21.25 o                         
  14   2  14          4.55         -2.03        14.93 o                         
  15   2  14         35.90         59.95        28.68 o                         
  16   2  14        271.78        269.49        29.78 o                         
   1   3  14        113.71        117.87        12.19 o                         
   2   3  14        986.84        967.87        25.62 o                         
   3   3  14         70.66         58.31        10.63 o                         
   4   3  14        733.58        721.26        27.38 o                         
   5   3  14          0.08         -0.48         8.09 o                         
   6   3  14        747.59        714.70        23.84 o                         
   7   3  14        312.56        290.75        28.49 o                         
   8   3  14        184.08        146.71        15.76 o                         
   9   3  14        293.02        317.44        24.90 o                         
  10   3  14        214.04        188.59        20.48 o                         
  11   3  14        150.43        143.14        20.78 o                         
  12   3  14         15.83          7.30        13.72 o                         
  13   3  14        342.00        394.86        32.23 o                         
  14   3  14         35.96         18.05        15.72 o                         
  15   3  14          4.83        -15.77        15.77 o                         
  16   3  14          0.10          2.28        18.28 o                         
   0   4  14        223.71        176.56        19.15 o                         
   1   4  14        229.46        210.85        14.37 o                         
   2   4  14        158.94        180.31        14.05 o                         
   3   4  14        782.81        828.80        26.44 o                         
   4   4  14        129.61        127.01        12.99 o                         
   5   4  14          2.64          4.23         8.48 o                         
   6   4  14        322.02        321.17        18.24 o                         
   7   4  14          6.08          2.42         9.26 o                         
   8   4  14        123.72        101.86        13.08 o                         
   9   4  14          1.46         -2.49         9.77 o                         
  10   4  14         41.46         35.92        14.47 o                         
  11   4  14         51.70         74.47        17.86 o                         
  12   4  14         47.88         51.75        16.79 o                         
  13   4  14         73.53         60.27        18.40 o                         
  14   4  14         28.21         13.52        16.65 o                         
  15   4  14         39.32         15.35        21.22 o                         
  16   4  14         46.75         33.49        20.04 o                         
   1   5  14         72.96         83.92        11.10 o                         
   2   5  14        653.69        735.80        22.78 o                         
   3   5  14         60.59         31.36         9.50 o                         
   4   5  14        656.02        672.71        25.47 o                         
   5   5  14          0.11         -0.40         8.71 o                         
   6   5  14        290.69        275.19        18.04 o                         
   7   5  14          7.09          9.85         9.56 o                         
   8   5  14          0.01         -8.85         8.85 o                         
   9   5  14        145.39        153.35        15.69 o                         
  10   5  14         14.25         17.34        13.03 o                         
  11   5  14         85.64         48.40        16.56 o                         
  12   5  14         27.38          0.74        12.17 o                         
  13   5  14         44.94         49.00        17.66 o                         
  14   5  14         41.81         45.55        18.37 o                         
  15   5  14          3.60        -13.46        17.36 o                         
   0   6  14        983.36       1006.16        40.15 o                         
   1   6  14          3.46         -4.19         8.08 o                         
   2   6  14        732.86        667.30        22.45 o                         
   3   6  14        948.00        883.42        26.02 o                         
   4   6  14        138.20        109.08        12.52 o                         
   5   6  14        194.74        211.41        16.78 o                         
   6   6  14         43.79         42.62        11.69 o                         
   7   6  14         48.94         43.97        11.34 o                         
   8   6  14          2.35         -9.27         9.27 o                         
   9   6  14         79.50         89.43        14.48 o                         
  10   6  14         32.46         47.73        13.69 o                         
  11   6  14          0.61          5.97        13.95 o                         
  12   6  14         22.71         36.89        16.95 o                         
  13   6  14          0.00         -1.94        16.34 o                         
  14   6  14          0.78         -5.82        16.08 o                         
   1   7  14         27.33         44.45        10.26 o                         
   2   7  14          3.55          5.58         8.83 o                         
   3   7  14        221.85        234.92        17.70 o                         
   4   7  14        719.99        729.01        32.01 o                         
   5   7  14          2.38          6.87        10.10 o                         
   6   7  14         76.53         88.82        14.77 o                         
   7   7  14         68.21        108.18        25.24 o                         
   8   7  14          2.01         -9.60        11.93 o                         
   9   7  14        125.66        123.74        21.63 o                         
  10   7  14         43.43         17.77        13.34 o                         
  11   7  14         13.42        -10.29        14.73 o                         
  12   7  14          0.22         -8.88        15.14 o                         
  13   7  14          9.70        -15.24        15.24 o                         
  14   7  14          1.79        -14.11        17.73 o                         
   0   8  14        540.04        377.97        35.45 o                         
   1   8  14          1.43         12.58        10.44 o                         
   2   8  14        326.76        292.50        21.73 o                         
   3   8  14         27.59         29.80        12.00 o                         
   4   8  14         35.57         30.46        12.43 o                         
   5   8  14        490.01        584.14        36.20 o                         
   6   8  14        221.40        254.11        22.42 o                         
   7   8  14         22.15         29.48        13.56 o                         
   8   8  14        238.46        216.88        25.69 o                         
   9   8  14         57.63         59.58        14.68 o                         
  10   8  14          0.55          0.85        14.65 o                         
  11   8  14         22.58         30.35        16.53 o                         
  12   8  14        236.16        353.50        34.83 o                         
  13   8  14          3.73        -12.52        18.80 o                         
   1   9  14        314.82        250.87        20.76 o                         
   2   9  14        166.76        158.91        19.93 o                         
   3   9  14         98.45         78.04        16.82 o                         
   4   9  14        200.14        164.87        20.27 o                         
   5   9  14         11.65          0.75        12.98 o                         
   6   9  14         77.32         51.01        19.25 o                         
   7   9  14         54.43         78.76        20.19 o                         
   8   9  14         28.06         -3.75        15.76 o                         
   9   9  14         31.51         31.26        18.83 o                         
  10   9  14         37.44          8.08        31.58 o                         
  11   9  14          6.06         18.23        21.47 o                         
  12   9  14          2.40          0.68        22.20 o                         
   0  10  14        177.73        185.91        35.04 o                         
   1  10  14          5.31         -7.07        14.15 o                         
   2  10  14         85.42         78.52        19.71 o                         
   3  10  14         35.05         44.90        20.80 o                         
   4  10  14        265.96        326.63        31.66 o                         
   5  10  14        172.44        191.39        25.82 o                         
   6  10  14        133.03        165.03        25.14 o                         
   7  10  14        179.44        200.69        27.67 o                         
   8  10  14          1.58         11.22        18.91 o                         
   9  10  14        161.57        170.09        26.66 o                         
  10  10  14        137.18        122.39        27.07 o                         
   1  11  14         32.29         24.87        17.28 o                         
   2  11  14         25.00         29.65        17.84 o                         
   3  11  14         15.67         64.19        19.42 o                         
   4  11  14         23.35         13.08        16.34 o                         
   5  11  14          2.80        -10.82        20.99 o                         
   6  11  14        496.61        561.57        57.10 o                         
   7  11  14         26.06         41.73        20.48 o                         
   8  11  14        573.46        487.90        75.89 o                         
   0  12  14          0.52         37.16        28.06 o                         
   1  12  14         38.98         39.83        20.23 o                         
   2  12  14          0.51         -5.52        16.48 o                         
   3  12  14         11.69         14.35        16.30 o                         
   4  12  14         44.21         35.31        19.23 o                         
   5  12  14         23.65         48.86        20.17 o                         
   6  12  14          2.16        -18.47        18.47 o                         
   1   1  15         70.05         84.46        18.20 o                         
   2   1  15         52.71         87.83        18.20 o                         
   3   1  15         11.78         23.73        13.03 o                         
   4   1  15          2.58          8.88        12.55 o                         
   5   1  15         16.31          3.56        12.11 o                         
   6   1  15         36.47         37.82        15.04 o                         
   7   1  15         41.61         58.06        15.85 o                         
   8   1  15         73.69         45.60        15.17 o                         
   9   1  15         66.91         67.68        15.78 o                         
  10   1  15        300.11        239.20        23.32 o                         
  11   1  15         58.67         92.73        18.10 o                         
  12   1  15        393.10        466.25        35.15 o                         
  13   1  15        215.51        196.87        24.32 o                         
  14   1  15        269.88        266.13        33.15 o                         
  15   1  15          2.29         -6.58        15.88 o                         
  16   1  15         38.81         45.30        19.68 o                         
   0   2  15       2197.16       2423.93       148.43 o                         
   1   2  15        129.69        146.84        19.17 o                         
   2   2  15          0.44          5.92        10.99 o                         
   3   2  15        869.63        919.67        66.54 o                         
   4   2  15        522.77        472.99        25.69 o                         
   5   2  15        182.92        171.52        15.91 o                         
   6   2  15        106.72         58.97        12.52 o                         
   7   2  15          2.92         -8.47         8.47 o                         
   8   2  15        359.04        384.46        38.38 o                         
   9   2  15         13.34          7.33        13.08 o                         
  10   2  15        328.32        325.07        35.74 o                         
  11   2  15          9.18        -12.18        12.18 o                         
  12   2  15        203.83        209.27        30.47 o                         
  13   2  15        513.82        598.57        36.22 o                         
  14   2  15        276.45        342.47        31.09 o                         
  15   2  15         55.90         45.36        19.20 o                         
  16   2  15        265.59        302.65        74.48 o                         
   1   3  15       1512.88       1550.97        39.94 o                         
   2   3  15       1527.06       1497.53        36.21 o                         
   3   3  15         93.86         81.29        20.78 o                         
   4   3  15        275.98        264.87        19.56 o                         
   5   3  15          0.05         -5.36         9.44 o                         
   6   3  15          0.05         -2.90         9.83 o                         
   7   3  15        308.40        325.64        21.39 o                         
   8   3  15         38.19         51.78        16.10 o                         
   9   3  15          0.20          3.79        12.37 o                         
  10   3  15        199.98        223.35        26.58 o                         
  11   3  15          0.05         23.17        14.40 o                         
  12   3  15         25.09          3.62        14.54 o                         
  13   3  15         94.56         67.11        18.53 o                         
  14   3  15          4.40         17.43        16.78 o                         
  15   3  15          0.88         15.61        17.63 o                         
   0   4  15        274.06        271.15        22.99 o                         
   1   4  15         10.95         22.15         9.67 o                         
   2   4  15        650.06        691.32        23.88 o                         
   3   4  15        330.24        369.32        33.52 o                         
   4   4  15         60.14         54.46        13.72 o                         
   5   4  15        235.62        273.95        19.91 o                         
   6   4  15         33.68         18.32        11.23 o                         
   7   4  15          0.31          6.27        11.20 o                         
   8   4  15        147.07        167.64        17.86 o                         
   9   4  15        277.14        293.32        26.66 o                         
  10   4  15         63.92         49.46        15.99 o                         
  11   4  15        434.54        500.47        31.65 o                         
  12   4  15         96.83         76.37        18.53 o                         
  13   4  15          0.96          8.89        15.35 o                         
  14   4  15        173.90        208.19        31.89 o                         
  15   4  15         25.00         35.23        19.20 o                         
   1   5  15       1172.57       1152.77        28.43 o                         
   2   5  15        213.75        260.32        17.60 o                         
   3   5  15         51.51         40.72        10.88 o                         
   4   5  15          5.11         10.60         9.59 o                         
   5   5  15        202.68        218.69        28.20 o                         
   6   5  15        180.34        127.14        14.28 o                         
   7   5  15        293.38        328.57        36.67 o                         
   8   5  15        230.87        272.73        19.91 o                         
   9   5  15          0.11         -5.90        11.19 o                         
  10   5  15          2.98         -1.75        13.73 o                         
  11   5  15         15.00         -3.41        13.49 o                         
  12   5  15         63.95         78.68        18.71 o                         
  13   5  15         73.02         37.87        18.19 o                         
  14   5  15         12.00         21.25        18.46 o                         
   0   6  15        411.65        441.05        69.93 o                         
   1   6  15         74.82         58.46        10.71 o                         
   2   6  15          0.14          7.50         9.17 o                         
   3   6  15        109.79        125.53        13.70 o                         
   4   6  15        279.84        290.99        24.87 o                         
   5   6  15          9.90         18.88        10.37 o                         
   6   6  15         37.58         38.77        11.13 o                         
   7   6  15         36.77         11.76        10.46 o                         
   8   6  15         79.84         68.21        13.78 o                         
   9   6  15          7.84        -11.82        11.82 o                         
  10   6  15         12.36         15.29        14.80 o                         
  11   6  15          7.12          7.24        17.11 o                         
  12   6  15         22.69         26.98        18.92 o                         
  13   6  15          4.12        -16.07        16.07 o                         
  14   6  15         22.00         29.45        22.35 o                         
   1   7  15        674.82        644.06        25.41 o                         
   2   7  15        287.57        329.15        20.67 o                         
   3   7  15        478.57        425.07        22.80 o                         
   4   7  15        383.85        395.83        22.56 o                         
   5   7  15        104.32         84.04        14.90 o                         
   6   7  15        198.48        199.06        19.92 o                         
   7   7  15          0.28        -10.94        10.94 o                         
   8   7  15        308.14        333.90        25.36 o                         
   9   7  15          0.29         -4.93        13.38 o                         
  10   7  15         81.71         66.03        16.55 o                         
  11   7  15         12.34         -5.48        14.74 o                         
  12   7  15        130.26        195.72        25.30 o                         
  13   7  15         44.02         71.20        22.75 o                         
   0   8  15          6.12          3.46        15.54 o                         
   1   8  15          0.04          7.20        16.36 o                         
   2   8  15          0.25          2.94        10.75 o                         
   3   8  15         70.66         81.61        15.61 o                         
   4   8  15        186.71        156.19        19.54 o                         
   5   8  15          3.10        -11.58        11.58 o                         
   6   8  15         13.45         31.55        16.32 o                         
   7   8  15          0.02         -9.49        11.79 o                         
   8   8  15          4.24          5.41        13.94 o                         
   9   8  15          0.15         -0.01        16.34 o                         
  10   8  15         67.21         54.62        23.21 o                         
  11   8  15        103.03        120.05        24.77 o                         
  12   8  15         35.06         18.11        21.34 o                         
   1   9  15        244.44        252.99        21.74 o                         
   2   9  15        121.09        123.53        17.76 o                         
   3   9  15         10.21         13.01        13.50 o                         
   4   9  15         68.00         52.97        18.12 o                         
   5   9  15         17.72         17.92        14.79 o                         
   6   9  15         57.83         72.00        18.44 o                         
   7   9  15         34.10         37.98        19.41 o                         
   8   9  15         14.15         10.28        17.53 o                         
   9   9  15          0.01          0.59        16.14 o                         
  10   9  15        130.38        142.55        25.55 o                         
  11   9  15         78.19         67.87        22.55 o                         
   0  10  15        913.04        857.62        60.14 o                         
   1  10  15         54.90         86.30        20.41 o                         
   2  10  15         17.14         -2.26        14.62 o                         
   3  10  15          0.00        -11.21        15.31 o                         
   4  10  15          0.11         -9.64        16.55 o                         
   5  10  15          0.00         -7.06        14.88 o                         
   6  10  15         58.20         77.46        22.76 o                         
   7  10  15         21.83         18.02        22.02 o                         
   8  10  15          0.03         -4.90        18.52 o                         
   9  10  15          2.99         -6.45        30.88 o                         
   1  11  15          1.94         -7.91        14.56 o                         
   2  11  15        260.92        277.58        41.60 o                         
   3  11  15         21.08         26.14        17.93 o                         
   4  11  15         32.72         14.61        18.38 o                         
   5  11  15        157.23        170.16        27.85 o                         
   6  11  15         37.18         64.15        21.57 o                         
   7  11  15          0.02          3.19        19.84 o                         
   0  12  15        155.79         51.98        55.37 o                         
   1  12  15          8.03         13.45        26.45 o                         
   2  12  15          1.29          6.79        19.63 o                         
   3  12  15          3.79        -10.95        20.90 o                         
   0   0  16         75.69         93.40        38.69 o                         
   1   0  16       1837.81       1800.45        74.06 o                         
   2   0  16       1602.88       1528.89       127.09 o                         
   3   0  16        668.87        765.42        50.00 o                         
   4   0  16        708.74        623.63        47.14 o                         
   5   0  16         15.82         13.64        21.01 o                         
   6   0  16         72.54         56.16        23.93 o                         
   7   0  16          0.00         26.26        19.80 o                         
   8   0  16          9.06          4.62        20.96 o                         
   9   0  16        657.89        582.18        50.00 o                         
  10   0  16        473.42        495.25        51.83 o                         
  11   0  16        850.67        664.59        55.64 o                         
  12   0  16        190.45        147.16        35.10 o                         
  13   0  16        308.50        373.19        62.71 o                         
  14   0  16        157.71        177.10        39.55 o                         
  15   0  16         78.22         -5.50        32.69 o                         
   1   1  16        624.91        579.72        31.56 o                         
   2   1  16       1270.72       1294.07        48.15 o                         
   3   1  16       1270.93       1300.77        45.02 o                         
   4   1  16        183.89        183.99        21.63 o                         
   5   1  16         15.26          2.33        13.03 o                         
   6   1  16         92.85         97.67        18.69 o                         
   7   1  16        196.86        153.31        21.78 o                         
   8   1  16         52.32         24.77        17.52 o                         
   9   1  16        202.40        224.75        26.48 o                         
  10   1  16         42.42         39.51        22.53 o                         
  11   1  16          4.11         -4.14        14.05 o                         
  12   1  16          3.44         25.05        18.77 o                         
  13   1  16          0.29         11.63        20.33 o                         
  14   1  16          0.08         33.18        21.36 o                         
  15   1  16         66.20         37.62        23.95 o                         
   0   2  16        239.71        221.88        32.08 o                         
   1   2  16         29.41          6.65        13.13 o                         
   2   2  16         37.52         56.06        15.32 o                         
   3   2  16        534.23        572.88        50.65 o                         
   4   2  16        443.88        458.81        30.62 o                         
   5   2  16        682.16        700.50        35.81 o                         
   6   2  16        215.21        245.99        25.46 o                         
   7   2  16         99.42         84.50        18.30 o                         
   8   2  16          4.24         -1.52        17.04 o                         
   9   2  16         28.52         19.35        18.97 o                         
  10   2  16         50.95         48.59        15.98 o                         
  11   2  16          3.19         -6.54        12.67 o                         
  12   2  16         51.80         81.58        27.87 o                         
  13   2  16        275.29        251.44        27.26 o                         
  14   2  16         13.16         13.47        16.59 o                         
  15   2  16          1.37        -16.66        16.66 o                         
   1   3  16        142.60        159.35        20.89 o                         
   2   3  16          0.97        -12.05        12.05 o                         
   3   3  16         86.45         99.75        17.78 o                         
   4   3  16        688.55        655.35        34.71 o                         
   5   3  16        391.48        368.97        25.78 o                         
   6   3  16        498.55        505.14        24.93 o                         
   7   3  16        216.24        199.03        18.99 o                         
   8   3  16        185.95        224.16        22.53 o                         
   9   3  16          8.87         -0.21        12.54 o                         
  10   3  16          3.62          9.85        13.47 o                         
  11   3  16         45.11         40.01        16.57 o                         
  12   3  16          6.74         25.93        19.76 o                         
  13   3  16          9.99         11.24        16.57 o                         
  14   3  16        108.25        143.05        24.27 o                         
   0   4  16        487.14        423.65        42.22 o                         
   1   4  16         38.25         16.67        16.88 o                         
   2   4  16        384.30        431.52        22.89 o                         
   3   4  16         62.71         66.15        13.21 o                         
   4   4  16        178.62        180.79        18.01 o                         
   5   4  16        277.50        277.86        29.44 o                         
   6   4  16        121.97        111.16        15.88 o                         
   7   4  16        224.33        204.95        22.82 o                         
   8   4  16         39.15         35.05        12.93 o                         
   9   4  16         39.57         33.88        15.79 o                         
  10   4  16         18.98         22.75        15.47 o                         
  11   4  16         64.40         57.91        17.53 o                         
  12   4  16         26.94         26.61        15.78 o                         
  13   4  16         31.53         66.56        19.28 o                         
  14   4  16          0.01         -2.09        17.43 o                         
   1   5  16        153.88        146.70        15.03 o                         
   2   5  16        183.72        194.17        16.96 o                         
   3   5  16          8.87          3.68        12.98 o                         
   4   5  16          7.78          7.60        11.22 o                         
   5   5  16         54.30         42.00        15.61 o                         
   6   5  16         76.40         61.54        14.48 o                         
   7   5  16          0.14         11.05        11.51 o                         
   8   5  16          1.55         -8.27        11.93 o                         
   9   5  16          0.40          0.04        13.20 o                         
  10   5  16          0.25          0.35        14.10 o                         
  11   5  16          0.11        -13.68        13.83 o                         
  12   5  16         13.79         -0.58        15.87 o                         
  13   5  16          1.70        -16.33        16.33 o                         
   0   6  16        200.24        228.06        23.88 o                         
   1   6  16          0.27         -2.53         9.20 o                         
   2   6  16         29.00         35.33        11.06 o                         
   3   6  16         66.33         37.64        11.61 o                         
   4   6  16        125.00        123.85        14.97 o                         
   5   6  16         29.84         33.50        11.70 o                         
   6   6  16         20.29         12.43        10.64 o                         
   7   6  16         10.58          1.45        12.24 o                         
   8   6  16         37.42         41.03        15.63 o                         
   9   6  16         73.48         63.78        19.05 o                         
  10   6  16         12.80         13.48        17.88 o                         
  11   6  16          3.54          2.51        18.53 o                         
  12   6  16          7.02         29.89        20.07 o                         
  13   6  16         30.30         32.06        21.00 o                         
   1   7  16         25.06         25.85        11.31 o                         
   2   7  16         50.05         34.01        13.04 o                         
   3   7  16        229.49        239.61        18.92 o                         
   4   7  16         62.04         52.27        13.67 o                         
   5   7  16          8.06         37.97        12.79 o                         
   6   7  16         70.02         69.65        14.82 o                         
   7   7  16         14.87         33.15        14.81 o                         
   8   7  16         10.04         11.74        13.30 o                         
   9   7  16         72.56         67.11        27.59 o                         
  10   7  16          6.76          4.38        18.15 o                         
  11   7  16          8.99         -5.38        19.03 o                         
  12   7  16          0.47         15.43        19.07 o                         
   0   8  16        470.88        384.71        35.01 o                         
   1   8  16         33.43         32.49        12.80 o                         
   2   8  16         98.94         75.42        15.62 o                         
   3   8  16        219.63        238.55        22.07 o                         
   4   8  16          1.79          6.63        12.49 o                         
   5   8  16          6.13         -3.66        13.39 o                         
   6   8  16          0.08         23.72        15.38 o                         
   7   8  16        104.57         87.85        18.46 o                         
   8   8  16         45.61         58.17        17.48 o                         
   9   8  16         28.55         15.77        16.80 o                         
  10   8  16         52.34         52.71        21.56 o                         
  11   8  16         19.84        -11.31        30.87 o                         
   1   9  16         57.64         98.14        16.80 o                         
   2   9  16         78.80         57.99        15.59 o                         
   3   9  16         19.49         14.48        14.52 o                         
   4   9  16        147.36        101.53        22.67 o                         
   5   9  16          4.66         20.97        15.95 o                         
   6   9  16          3.61         -3.85        17.47 o                         
   7   9  16         73.71         72.44        21.50 o                         
   8   9  16         10.86          3.26        18.67 o                         
   9   9  16        147.80        170.07        27.43 o                         
   0  10  16        168.22        218.09        39.84 o                         
   1  10  16        345.70        305.62        41.69 o                         
   2  10  16          5.05          6.09        16.05 o                         
   3  10  16         26.95          4.68        16.87 o                         
   4  10  16          0.08         12.48        15.76 o                         
   5  10  16        106.47        163.07        31.60 o                         
   6  10  16         16.12         15.87        18.98 o                         
   7  10  16        295.35        336.42        50.27 o                         
   8  10  16         41.05         20.08        24.63 o                         
   1  11  16          9.01         -6.69        17.63 o                         
   2  11  16         59.61         52.85        19.61 o                         
   3  11  16          3.78         -5.78        18.71 o                         
   4  11  16        424.04        410.89        38.23 o                         
   5  11  16         70.25         15.48        27.35 o                         
   1   1  17        415.17        432.99        30.84 o                         
   2   1  17       1104.74       1144.68        43.49 o                         
   3   1  17         64.01         72.06        17.56 o                         
   4   1  17        184.74        208.64        24.55 o                         
   5   1  17       1322.50       1356.80        48.69 o                         
   6   1  17        119.58         55.57        17.04 o                         
   7   1  17         45.15         17.60        17.23 o                         
   8   1  17         14.00          2.77        13.55 o                         
   9   1  17         20.95          0.20        15.74 o                         
  10   1  17         11.58         18.98        16.71 o                         
  11   1  17         99.85         99.41        24.94 o                         
  12   1  17         34.48         17.89        19.45 o                         
  13   1  17         16.06         -3.61        19.74 o                         
  14   1  17         13.31         35.33        22.58 o                         
   0   2  17          7.32          7.54        18.27 o                         
   1   2  17         40.98         52.69        25.23 o                         
   2   2  17         24.99         32.04        14.65 o                         
   3   2  17          7.99          6.85        13.14 o                         
   4   2  17         21.31         35.53        16.13 o                         
   5   2  17        194.77        188.81        23.63 o                         
   6   2  17         24.44         35.97        15.86 o                         
   7   2  17         61.68         62.85        17.83 o                         
   8   2  17          1.93          7.53        14.71 o                         
   9   2  17         21.20         10.46        16.41 o                         
  10   2  17         84.97         96.56        26.38 o                         
  11   2  17         15.92         -2.71        16.13 o                         
  12   2  17          1.40        -16.64        16.64 o                         
  13   2  17          0.41        -16.87        18.10 o                         
  14   2  17          2.19         -8.07        18.37 o                         
   1   3  17          0.30         -0.65        13.50 o                         
   2   3  17        502.60        504.90        31.69 o                         
   3   3  17        639.74        695.20        35.68 o                         
   4   3  17        125.79        120.86        20.29 o                         
   5   3  17         53.71         52.20        19.16 o                         
   6   3  17        160.09        161.48        19.91 o                         
   7   3  17          8.64         17.22        15.47 o                         
   8   3  17          1.11          3.36        15.38 o                         
   9   3  17        230.97        197.68        29.95 o                         
  10   3  17         34.99         17.68        17.04 o                         
  11   3  17          5.09         16.83        17.38 o                         
  12   3  17          8.41         19.84        18.37 o                         
  13   3  17         81.82         77.11        24.25 o                         
   0   4  17         30.31         12.97        20.84 o                         
   1   4  17        384.87        360.13        28.76 o                         
   2   4  17          4.22         16.79        13.93 o                         
   3   4  17          8.22          9.05        12.59 o                         
   4   4  17         12.27         10.27        13.12 o                         
   5   4  17        172.22        187.32        22.59 o                         
   6   4  17         11.20          0.17        15.96 o                         
   7   4  17         33.34         21.78        13.40 o                         
   8   4  17          4.73         -0.49        13.60 o                         
   9   4  17        253.32        229.22        24.81 o                         
  10   4  17          0.32         -6.23        15.35 o                         
  11   4  17         63.29         55.93        18.23 o                         
  12   4  17         60.41         52.39        19.69 o                         
  13   4  17         21.20         -2.83        16.06 o                         
   1   5  17         47.24         53.49        15.62 o                         
   2   5  17        154.12        150.42        19.39 o                         
   3   5  17         22.21         23.67        13.82 o                         
   4   5  17         20.98         22.57        12.52 o                         
   5   5  17         16.98         11.44        12.01 o                         
   6   5  17        448.56        372.63        25.36 o                         
   7   5  17         10.65         10.16        12.36 o                         
   8   5  17        229.09        250.16        22.23 o                         
   9   5  17         27.27         13.12        15.75 o                         
  10   5  17         75.67         66.32        19.23 o                         
  11   5  17         79.06         89.67        21.20 o                         
  12   5  17         10.00          6.06        17.82 o                         
   0   6  17          0.96          7.59        14.18 o                         
   1   6  17         52.49         47.79        12.70 o                         
   2   6  17        346.67        348.00        24.21 o                         
   3   6  17         55.75         41.06        13.81 o                         
   4   6  17        673.57        608.28        28.16 o                         
   5   6  17          2.82         19.47        12.27 o                         
   6   6  17          6.33        -10.55        11.88 o                         
   7   6  17          1.13         -0.58        13.56 o                         
   8   6  17         40.71         12.89        15.80 o                         
   9   6  17          2.04         -5.18        19.45 o                         
  10   6  17        118.20        161.09        26.63 o                         
  11   6  17         98.57         81.40        23.51 o                         
  12   6  17          8.00          3.55        20.77 o                         
   1   7  17         36.85         52.43        14.01 o                         
   2   7  17          1.73         -9.28         9.91 o                         
   3   7  17          1.91         -4.89        10.81 o                         
   4   7  17         40.54         53.34        16.24 o                         
   5   7  17         29.78         21.93        15.09 o                         
   6   7  17        155.55        164.28        21.20 o                         
   7   7  17        202.93        194.85        23.82 o                         
   8   7  17          3.19        -14.22        14.22 o                         
   9   7  17         93.69         71.35        20.01 o                         
  10   7  17          1.38         20.28        20.21 o                         
  11   7  17          0.02        -17.84        17.84 o                         
   0   8  17         58.61         65.14        23.46 o                         
   1   8  17         97.32         85.63        16.49 o                         
   2   8  17         11.36         11.89        12.30 o                         
   3   8  17        212.47        224.17        22.13 o                         
   4   8  17        250.19        228.49        24.61 o                         
   5   8  17         28.27         31.66        15.63 o                         
   6   8  17         79.19         78.96        20.04 o                         
   7   8  17          0.68        -12.66        16.34 o                         
   8   8  17          0.00          4.03        22.93 o                         
   9   8  17         10.01         19.91        19.26 o                         
  10   8  17         26.26         16.97        54.37 o                         
   1   9  17          0.35         17.17        12.99 o                         
   2   9  17         27.81         27.86        15.22 o                         
   3   9  17         36.14         47.47        16.64 o                         
   4   9  17        634.13        722.41        49.69 o                         
   5   9  17         14.98         39.98        22.04 o                         
   6   9  17        100.36         48.05        21.14 o                         
   7   9  17         15.03        -11.93        17.21 o                         
   8   9  17         50.67         79.93        27.92 o                         
   0  10  17        312.40        256.51        43.39 o                         
   1  10  17          0.59        -15.26        15.26 o                         
   2  10  17          2.72          1.74        17.37 o                         
   3  10  17        133.24        213.40        28.66 o                         
   4  10  17         11.28          5.36        16.60 o                         
   5  10  17          0.98        -11.83        17.60 o                         
   6  10  17         17.60         48.79        25.11 o                         
   1  11  17         63.01        120.48        24.88 o                         
   0   0  18       4533.53       4571.10       185.46 o                         
   1   0  18       1685.48       1623.12        75.71 o                         
   2   0  18       4446.24       4901.33       137.96 o                         
   3   0  18        802.19        671.81        52.34 o                         
   4   0  18        321.36        269.39        39.84 o                         
   5   0  18         18.28         13.46        22.58 o                         
   6   0  18        154.60        134.02        42.36 o                         
   7   0  18         10.21         -7.09        20.99 o                         
   8   0  18         26.43         26.78        24.26 o                         
   9   0  18         28.06         28.35        26.89 o                         
  10   0  18          1.16         -6.20        33.02 o                         
  11   0  18        329.42        409.14       113.08 o                         
  12   0  18          4.83          3.27        34.02 o                         
  13   0  18          0.03         -7.71        27.31 o                         
   1   1  18        431.91        369.34        31.14 o                         
   2   1  18        100.30        109.49        20.55 o                         
   3   1  18        120.68        122.61        20.75 o                         
   4   1  18          8.78          2.58        17.33 o                         
   5   1  18          3.76         21.87        15.46 o                         
   6   1  18        210.98        191.25        24.94 o                         
   7   1  18          0.03         -1.44        14.97 o                         
   8   1  18         70.66         54.56        19.15 o                         
   9   1  18         27.15         35.82        18.06 o                         
  10   1  18         56.78         44.90        19.68 o                         
  11   1  18          2.15         19.44        18.73 o                         
  12   1  18         10.92         20.64        19.24 o                         
  13   1  18         33.13         29.05        21.38 o                         
   0   2  18         82.75        114.78        28.29 o                         
   1   2  18        503.78        506.90        34.28 o                         
   2   2  18          0.06         -2.30        13.31 o                         
   3   2  18         69.67         93.14        20.27 o                         
   4   2  18         76.73         83.76        19.54 o                         
   5   2  18         94.51         70.92        26.19 o                         
   6   2  18         31.22         57.13        18.41 o                         
   7   2  18         39.78         33.73        17.90 o                         
   8   2  18         15.63         27.82        17.94 o                         
   9   2  18          0.10          0.50        15.90 o                         
  10   2  18         89.09         33.11        19.59 o                         
  11   2  18         10.34         26.47        20.61 o                         
  12   2  18         15.10         12.78        18.20 o                         
  13   2  18        187.09        166.22        29.40 o                         
   1   3  18        247.67        181.49        22.91 o                         
   2   3  18         88.66        125.89        25.71 o                         
   3   3  18         48.71         50.82        17.52 o                         
   4   3  18        124.45         56.48        17.59 o                         
   5   3  18        124.30        106.63        21.29 o                         
   6   3  18         53.52         32.65        17.47 o                         
   7   3  18          6.18         -3.94        14.73 o                         
   8   3  18        144.63        142.86        24.15 o                         
   9   3  18         87.37         56.19        19.96 o                         
  10   3  18         98.62         71.44        21.37 o                         
  11   3  18         15.10          5.72        20.24 o                         
  12   3  18        154.73        213.61        30.57 o                         
   0   4  18         25.37         21.75        24.49 o                         
   1   4  18        120.58        112.83        20.04 o                         
   2   4  18        258.07        227.86        26.18 o                         
   3   4  18        669.58        708.57        39.96 o                         
   4   4  18        341.07        321.28        29.86 o                         
   5   4  18        111.66        149.70        33.00 o                         
   6   4  18        206.28        218.42        25.97 o                         
   7   4  18         22.68         15.62        17.58 o                         
   8   4  18          0.04          0.39        16.32 o                         
   9   4  18        175.62        199.65        27.65 o                         
  10   4  18         14.85         -4.74        16.30 o                         
  11   4  18         20.57          1.21        19.25 o                         
  12   4  18         77.13        111.53        26.27 o                         
   1   5  18         47.72         18.45        16.75 o                         
   2   5  18         77.86         77.74        17.06 o                         
   3   5  18         18.31         16.91        13.89 o                         
   4   5  18        150.64        133.74        27.92 o                         
   5   5  18         11.08          1.19        14.03 o                         
   6   5  18         29.26         12.98        16.11 o                         
   7   5  18         20.00         35.99        16.69 o                         
   8   5  18         55.17         52.62        19.33 o                         
   9   5  18         60.08         -0.78        18.20 o                         
  10   5  18        163.77        208.82        30.32 o                         
  11   5  18         64.28         63.16        23.24 o                         
   0   6  18         27.51        -10.39        17.17 o                         
   1   6  18          1.02          1.86        13.66 o                         
   2   6  18         45.57         39.92        15.81 o                         
   3   6  18         37.78         35.49        15.59 o                         
   4   6  18          0.08          3.57        13.02 o                         
   5   6  18          4.79          7.58        13.60 o                         
   6   6  18          4.26         -6.45        15.59 o                         
   7   6  18         78.56         83.09        19.16 o                         
   8   6  18         20.66         22.13        16.48 o                         
   9   6  18         37.42          5.17        19.85 o                         
  10   6  18         27.56          1.31        18.70 o                         
   1   7  18         54.40         20.50        17.75 o                         
   2   7  18          4.95         -4.17        18.24 o                         
   3   7  18          0.23         -5.00        13.44 o                         
   4   7  18          4.45         -5.06        14.69 o                         
   5   7  18          5.04          2.20        14.31 o                         
   6   7  18         18.45          5.93        17.75 o                         
   7   7  18          0.03         -2.90        17.17 o                         
   8   7  18          9.81         21.10        15.86 o                         
   9   7  18         62.59        107.88        25.46 o                         
   0   8  18         21.11         16.94        19.93 o                         
   1   8  18          0.39          4.18        17.01 o                         
   2   8  18          1.88         -2.74        14.59 o                         
   3   8  18         47.31         88.77        25.13 o                         
   4   8  18          5.98          2.88        17.58 o                         
   5   8  18         47.58         45.99        20.07 o                         
   6   8  18          0.75         43.07        21.09 o                         
   7   8  18          2.24          9.57        18.12 o                         
   8   8  18          0.88         -1.98        18.18 o                         
   1   9  18         24.89         22.20        16.61 o                         
   2   9  18         59.40         59.99        17.59 o                         
   3   9  18          3.81          4.21        15.25 o                         
   4   9  18          0.07         -3.92        20.46 o                         
   5   9  18         18.35         17.35        21.29 o                         
   6   9  18          6.03         -9.45        21.89 o                         
   0  10  18         41.60         41.80        32.69 o                         
   1  10  18         60.59         58.85        20.94 o                         
   2  10  18        110.26        104.69        25.70 o                         
   3  10  18         75.60         87.95        22.64 o                         
   1   1  19       1212.28       1187.98        48.72 o                         
   2   1  19          1.99         -9.87        14.38 o                         
   3   1  19        352.33        355.23        31.93 o                         
   4   1  19          1.96          2.31        14.90 o                         
   5   1  19         59.56         82.31        20.41 o                         
   6   1  19         19.40          3.06        16.23 o                         
   7   1  19         10.74        -13.87        15.90 o                         
   8   1  19         45.50         48.44        18.47 o                         
   9   1  19         10.96        -20.80        20.80 o                         
  10   1  19         66.21         67.70        21.29 o                         
  11   1  19         10.06         12.95        20.72 o                         
  12   1  19         44.61         11.99        29.18 o                         
   0   2  19       6722.60       6906.55       174.76 o                         
   1   2  19         58.63         37.18        18.05 o                         
   2   2  19        743.57        799.07        40.88 o                         
   3   2  19          3.69         15.69        16.08 o                         
   4   2  19        135.39        110.63        20.93 o                         
   5   2  19          3.35         13.68        16.18 o                         
   6   2  19          4.00         -5.57        14.92 o                         
   7   2  19          9.38         -2.16        16.82 o                         
   8   2  19         23.28         41.85        18.90 o                         
   9   2  19         11.47        -15.25        17.19 o                         
  10   2  19         12.32          8.72        17.60 o                         
  11   2  19          0.94         -4.94        18.75 o                         
  12   2  19        108.95         74.72        28.98 o                         
   1   3  19         64.08         38.79        17.36 o                         
   2   3  19        411.69        501.22        34.52 o                         
   3   3  19         21.84         21.07        16.98 o                         
   4   3  19        115.46         77.78        22.82 o                         
   5   3  19          1.68         15.45        15.94 o                         
   6   3  19        214.71        222.38        28.54 o                         
   7   3  19          5.30        -15.41        15.41 o                         
   8   3  19         14.87        -16.80        16.80 o                         
   9   3  19          4.85         28.67        19.12 o                         
  10   3  19          7.07         -6.34        18.09 o                         
  11   3  19          2.81          4.63        18.20 o                         
   0   4  19         57.31         51.07        27.52 o                         
   1   4  19          9.29          5.33        15.08 o                         
   2   4  19         37.65         26.06        16.87 o                         
   3   4  19         10.08         -3.29        15.27 o                         
   4   4  19          0.05        -14.89        14.89 o                         
   5   4  19         93.72         94.78        21.49 o                         
   6   4  19         47.81         64.77        21.31 o                         
   7   4  19         12.42         24.58        17.27 o                         
   8   4  19         59.22         59.34        21.34 o                         
   9   4  19          9.49         22.38        19.84 o                         
  10   4  19          6.05          3.04        19.53 o                         
  11   4  19         13.96         -6.34        18.80 o                         
   1   5  19          2.38         -3.63        16.55 o                         
   2   5  19          0.50         -9.32        14.88 o                         
   3   5  19          4.52          1.01        16.83 o                         
   4   5  19         34.45         33.73        16.04 o                         
   5   5  19          2.61          5.61        15.27 o                         
   6   5  19         16.22         17.93        14.47 o                         
   7   5  19          0.53          3.62        17.60 o                         
   8   5  19         13.98         24.11        19.20 o                         
   9   5  19        138.87        165.67        28.17 o                         
  10   5  19         80.40         68.63        23.62 o                         
   0   6  19          1.90         34.69        26.42 o                         
   1   6  19         88.18        100.11        25.89 o                         
   2   6  19        151.10        146.62        21.75 o                         
   3   6  19         12.59         -7.29        14.00 o                         
   4   6  19          3.21          8.28        15.05 o                         
   5   6  19        115.34        126.89        26.62 o                         
   6   6  19        188.17        168.59        26.47 o                         
   7   6  19         25.25         30.58        19.83 o                         
   8   6  19         38.81         40.74        25.63 o                         
   9   6  19          4.35         22.45        23.26 o                         
   1   7  19         22.12         19.40        21.35 o                         
   2   7  19          0.33         -4.19        20.20 o                         
   3   7  19        125.55        118.67        41.06 o                         
   4   7  19         20.94         21.59        22.44 o                         
   5   7  19          1.42        -12.09        17.43 o                         
   6   7  19         28.25         33.16        19.64 o                         
   7   7  19         25.22         13.71        18.27 o                         
   8   7  19         26.96         14.54        22.91 o                         
   0   8  19         10.65         30.80        28.47 o                         
   1   8  19         20.57         32.92        19.72 o                         
   2   8  19         16.62         48.71        32.55 o                         
   3   8  19          1.01         11.10        22.04 o                         
   4   8  19         35.06         37.68        24.57 o                         
   5   8  19        128.06        139.17        31.81 o                         
   6   8  19         17.62          0.55        21.93 o                         
   1   9  19        176.43        155.34        26.26 o                         
   2   9  19          4.73         34.87        21.13 o                         
   3   9  19          3.37         13.99        21.66 o                         
   0   0  20         44.67          0.00        32.02 o                         
   1   0  20         91.05         58.50        47.03 o                         
   2   0  20         44.26         44.02        26.40 o                         
   3   0  20         62.99         19.35        25.23 o                         
   4   0  20        752.23        774.71        74.72 o                         
   5   0  20        247.72        192.43        38.86 o                         
   6   0  20          7.42          7.39        25.21 o                         
   7   0  20         19.06         46.55        29.46 o                         
   8   0  20        302.43        238.70        42.92 o                         
   9   0  20          4.39          4.47        26.58 o                         
  10   0  20         15.20         45.86        31.04 o                         
  11   0  20        269.23        248.17        68.05 o                         
   1   1  20         84.61         77.11        21.16 o                         
   2   1  20          2.20         15.12        19.26 o                         
   3   1  20        528.07        525.58        37.10 o                         
   4   1  20        517.66        576.64        38.08 o                         
   5   1  20         27.78         58.85        19.60 o                         
   6   1  20         16.10         18.48        18.31 o                         
   7   1  20        237.65        301.41        32.51 o                         
   8   1  20          0.17          5.63        17.75 o                         
   9   1  20         77.77         78.65        24.11 o                         
  10   1  20         19.53         30.36        21.53 o                         
   0   2  20         43.86         43.27        26.40 o                         
   1   2  20        272.52        253.57        29.72 o                         
   2   2  20         93.68         70.62        20.27 o                         
   3   2  20        161.08        219.22        27.36 o                         
   4   2  20         38.76         59.20        20.56 o                         
   5   2  20         11.82          8.62        15.23 o                         
   6   2  20          2.71        -10.79        14.90 o                         
   7   2  20        130.95        125.57        25.55 o                         
   8   2  20        134.98         85.21        22.77 o                         
   9   2  20         64.43        110.01        36.09 o                         
  10   2  20         14.14         -0.39        21.06 o                         
   1   3  20          2.37        -13.98        15.02 o                         
   2   3  20         12.96         17.15        17.18 o                         
   3   3  20          0.75          3.75        16.74 o                         
   4   3  20          4.12          6.57        17.25 o                         
   5   3  20         87.94         73.99        20.83 o                         
   6   3  20         74.93         93.97        33.70 o                         
   7   3  20        171.56        202.16        30.14 o                         
   8   3  20         47.35         32.22        21.32 o                         
   9   3  20          2.33         15.73        18.62 o                         
  10   3  20          4.58         21.60        19.10 o                         
   0   4  20        125.26        103.91        48.70 o                         
   1   4  20          0.48          5.93        17.20 o                         
   2   4  20         71.89         71.26        21.14 o                         
   3   4  20          0.36          1.50        15.46 o                         
   4   4  20         71.34         35.42        19.17 o                         
   5   4  20          0.52          1.93        17.41 o                         
   6   4  20        174.54        174.25        27.76 o                         
   7   4  20          8.36          7.29        20.07 o                         
   8   4  20          0.33         13.45        18.90 o                         
   9   4  20         66.45         37.66        21.09 o                         
   1   5  20          6.83          3.81        16.64 o                         
   2   5  20          0.29        -12.49        21.95 o                         
   3   5  20          1.96         -4.94        16.94 o                         
   4   5  20        119.10        176.44        26.82 o                         
   5   5  20         18.60          1.00        18.38 o                         
   6   5  20         70.51         77.39        24.07 o                         
   7   5  20          0.04         24.66        19.97 o                         
   8   5  20         43.44         38.66        19.75 o                         
   0   6  20         46.31         61.91        31.71 o                         
   1   6  20         31.78          9.79        18.39 o                         
   2   6  20          0.24         16.79        17.94 o                         
   3   6  20         45.61         42.46        20.58 o                         
   4   6  20         19.72         36.19        20.57 o                         
   5   6  20         78.58         46.09        26.00 o                         
   6   6  20         75.18         61.31        22.17 o                         
   7   6  20         24.47         13.57        23.80 o                         
   1   7  20          1.83         12.59        29.82 o                         
   2   7  20         13.98        -16.79        21.39 o                         
   3   7  20          0.01         -7.80        20.35 o                         
   4   7  20         36.80         32.35        32.16 o                         
   5   7  20         20.20         -1.18        26.77 o                         
   6   7  20          5.20          3.31        22.77 o                         
   0   8  20         11.91         14.26        47.70 o                         
   1   8  20         30.45         26.75        35.05 o                         
   2   8  20         26.39         43.50        26.24 o                         
   3   8  20          7.93          5.54        22.18 o                         
   1   1  21         97.52         83.02        22.51 o                         
   2   1  21          0.08         -2.29        18.37 o                         
   3   1  21        201.32        205.38        28.28 o                         
   4   1  21          3.65         -4.98        16.25 o                         
   5   1  21         29.93         32.78        19.54 o                         
   6   1  21        151.93        191.75        28.41 o                         
   7   1  21         22.63         36.49        20.68 o                         
   8   1  21         28.93        -15.39        19.79 o                         
   9   1  21          3.41          2.81        20.12 o                         
   0   2  21         90.82        105.07        33.49 o                         
   1   2  21         71.82         91.40        32.55 o                         
   2   2  21         29.58         40.52        19.05 o                         
   3   2  21        401.84        395.55        61.34 o                         
   4   2  21        333.76        431.49        38.48 o                         
   5   2  21         68.78         60.77        21.32 o                         
   6   2  21          0.02         25.22        38.23 o                         
   7   2  21         61.83         56.89        21.74 o                         
   8   2  21          1.16        -17.68        18.24 o                         
   9   2  21         50.89         22.42        28.26 o                         
   1   3  21         90.59         61.24        21.75 o                         
   2   3  21         45.56         95.61        23.82 o                         
   3   3  21         18.37          2.05        17.98 o                         
   4   3  21          3.26         -3.91        17.50 o                         
   5   3  21          2.96         15.24        17.88 o                         
   6   3  21         11.96        -16.64        16.64 o                         
   7   3  21         24.71         34.29        22.44 o                         
   8   3  21        341.85        460.34        41.82 o                         
   0   4  21         43.88        -22.07        24.21 o                         
   1   4  21         20.82         24.23        30.43 o                         
   2   4  21         44.45         32.78        19.72 o                         
   3   4  21        166.65        140.98        30.43 o                         
   4   4  21          6.97          2.76        17.73 o                         
   5   4  21        119.79        164.39        47.86 o                         
   6   4  21         80.51         92.69        23.08 o                         
   7   4  21         11.46         -7.66        19.49 o                         
   1   5  21         17.57         13.79        20.62 o                         
   2   5  21        211.06        180.93        29.46 o                         
   3   5  21        193.27        193.58        29.44 o                         
   4   5  21         10.37          8.39        18.65 o                         
   5   5  21          2.18        -18.28        18.88 o                         
   6   5  21         21.22         13.42        20.58 o                         
   0   6  21          1.25         24.47        36.02 o                         
   1   6  21         43.07         68.54        22.80 o                         
   2   6  21          5.70         18.76        21.67 o                         
   3   6  21         14.35         10.94        22.75 o                         
   4   6  21          6.93         -4.47        22.55 o                         
   5   6  21          2.83         36.44        24.01 o                         
   1   7  21         85.97         70.03        35.81 o                         
   0   0  22        144.52        142.10        60.04 o                         
   1   0  22         68.56         92.55        34.87 o                         
   2   0  22        264.43        318.31        49.09 o                         
   3   0  22        182.81        210.71        42.46 o                         
   4   0  22        149.30        107.16        57.71 o                         
   5   0  22        433.90        360.51        51.61 o                         
   6   0  22          2.19         22.01        30.19 o                         
   7   0  22         82.93         64.97        33.33 o                         
   1   1  22        637.47        673.25        43.83 o                         
   2   1  22         94.44         86.92        24.63 o                         
   3   1  22          4.08          2.83        22.78 o                         
   4   1  22         61.58         50.98        21.92 o                         
   5   1  22        276.88        349.63        36.67 o                         
   6   1  22         85.63        104.60        25.08 o                         
   7   1  22          0.23         36.97        22.28 o                         
   0   2  22        295.80        361.74        52.09 o                         
   1   2  22         12.14         11.92        19.65 o                         
   2   2  22        293.31        353.46        35.99 o                         
   3   2  22          5.87         43.65        21.28 o                         
   4   2  22         12.42         -3.33        19.18 o                         
   5   2  22          0.04        -15.80        15.80 o                         
   6   2  22         50.70         91.45        24.24 o                         
   1   3  22        500.29        613.12        60.09 o                         
   2   3  22          2.54        -18.30        18.30 o                         
   3   3  22         25.26         32.79        19.53 o                         
   4   3  22        111.32        115.85        25.41 o                         
   5   3  22        145.06        176.98        28.76 o                         
   6   3  22         10.23         19.15        23.30 o                         
   0   4  22         52.53         78.32        51.70 o                         
   1   4  22          0.11        -15.74        19.55 o                         
   2   4  22        364.83        379.84        38.04 o                         
   3   4  22        173.14        175.46        29.70 o                         
   4   4  22        118.38         87.65        26.43 o                         
   5   4  22         17.82         71.16        23.72 o                         
   1   5  22         63.84         64.53        24.47 o                         
   2   5  22         21.34         16.85        21.45 o                         
   3   5  22         31.03         48.48        22.65 o                         
   1   1  23         28.90         15.96        20.76 o                         
   2   1  23          6.60          3.29        24.06 o                         
   3   1  23         14.02         42.09        22.68 o                         
   0   2  23        121.47        102.48        52.04 o                         
   1   2  23         10.27         21.70        20.16 o                         
   2   2  23         10.74         19.82        22.00 o                         
   3   2  23         21.32         26.36        20.40 o                         
   1   3  23         49.42         14.47        21.19 o                         
                                                                                
